# Supplementary material for: FGF2 Mediated USP42‐PPARγ Axis Activation Ameliorates Liver Oxidative Damage and Promotes Regeneration
Source: Adv Sci (Weinh). 2025 Mar 17;12(18):2408724. doi: 10.1002/advs.202408724 (PMC12079552; doi:10.1002/advs.202408724)
Supplement: Supplementary file 2 — Supplementary Table1 [file ADVS-12-2408724-s002.xlsx]

## Sheet: IgG replicate-1
Checked	Master	Accession	Description	Coverage [%]	# Peptides	# PSMs	# Unique Peptides	# Protein Groups	# AAs	MW [kDa]	calc. pI	Score Sequest HT: Sequest HT	# Peptides (by Search Engine): Sequest HT
FALSE	Master Protein	Q8VDD5	Myosin-9 OS=Mus musculus OX=10090 GN=Myh9 PE=1 SV=4	69	175	795	145	1	1960	226.2	5.66	3069.14	175
FALSE	Master Protein	Q3UH59	Myosin-10 OS=Mus musculus OX=10090 GN=Myh10 PE=1 SV=1	59	127	322	99	1	2013	233.3	5.57	1221.71	127
FALSE	Master Protein	P60710	Actin, cytoplasmic 1 OS=Mus musculus OX=10090 GN=Actb PE=1 SV=1	69	26	204	7	1	375	41.7	5.48	789.93	26
FALSE	Master Protein	E9QPE7	Myosin-11 OS=Mus musculus OX=10090 GN=Myh11 PE=1 SV=2	50	91	174	68	1	1972	227	5.48	601.75	91
FALSE	Master Protein	E9Q5F4	Actin, cytoplasmic 1 (Fragment) OS=Mus musculus OX=10090 GN=Actb PE=1 SV=1	69	18	130	1	1	265	29.4	5.11	480.57	18
FALSE	Master Protein	Q6ZWQ9	MCG5400 OS=Mus musculus OX=10090 GN=Myl12a PE=1 SV=1	71	19	115	4	1	172	19.9	4.81	462.09	19
FALSE	Master Protein	Q3THE2	Myosin regulatory light chain 12B OS=Mus musculus OX=10090 GN=Myl12b PE=1 SV=2	71	19	99	1	1	172	19.8	4.84	402.6	19
FALSE	Master Protein	P01865	Ig gamma-2A chain C region, membrane-bound form OS=Mus musculus OX=10090 GN=Igh-1a PE=1 SV=3	34	9	106	7	1	398	43.9	6.29	391.75	9
FALSE	Master Protein	P01867	Ig gamma-2B chain C region OS=Mus musculus OX=10090 GN=Igh-3 PE=1 SV=3	36	12	93	11	1	404	44.2	6.52	364.69	12
FALSE	Master Protein	P20152	Vimentin OS=Mus musculus OX=10090 GN=Vim PE=1 SV=3	73	38	106	37	1	466	53.7	5.12	346.31	38
FALSE	Master Protein	P01837	Immunoglobulin kappa constant OS=Mus musculus OX=10090 GN=Igkc PE=1 SV=2	89	7	108	7	1	107	11.9	5.9	340.01	7
FALSE	Master Protein	P68033	Actin, alpha cardiac muscle 1 OS=Mus musculus OX=10090 GN=Actc1 PE=1 SV=1	55	21	98	7	1	377	42	5.39	294.01	21
FALSE	Master Protein	Q9CQ19	Myosin regulatory light polypeptide 9 OS=Mus musculus OX=10090 GN=Myl9 PE=1 SV=3	66	13	65	4	1	172	19.8	4.92	260.43	13
FALSE	Master Protein	F6TQW2	Immunoglobulin heavy constant gamma 2C (Fragment) OS=Mus musculus OX=10090 GN=Ighg2c PE=1 SV=2	36	10	69	8	1	404	44.2	6.9	253.8	10
FALSE	Master Protein	P13020	Gelsolin OS=Mus musculus OX=10090 GN=Gsn PE=1 SV=3	38	20	56	20	1	780	85.9	6.18	233.96	20
FALSE	Master Protein	A0A1B0GS91	Supervillin OS=Mus musculus OX=10090 GN=Svil PE=1 SV=1	27	43	64	43	1	2257	253.1	7.14	213.61	43
FALSE	Master Protein	E9Q450	Tropomyosin alpha-1 chain OS=Mus musculus OX=10090 GN=Tpm1 PE=1 SV=1	51	20	60	1	1	284	32.8	4.78	195.17	20
FALSE	Master Protein	F8WID5	Tropomyosin alpha-1 chain OS=Mus musculus OX=10090 GN=Tpm1 PE=1 SV=1	48	21	59	0	1	326	37.4	4.72	192.37	21
FALSE	Master Protein	G5E8R1	Tropomyosin 1, alpha, isoform CRA_j OS=Mus musculus OX=10090 GN=Tpm1 PE=1 SV=1	54	19	60	0	1	248	28.5	4.77	188.37	19
FALSE	Master Protein	Q60605-2	Isoform Smooth muscle of Myosin light polypeptide 6 OS=Mus musculus OX=10090 GN=Myl6	78	13	52	1	1	151	17	4.55	184.97	13
FALSE	Master Protein	G5E8R2	Tropomyosin 1, alpha, isoform CRA_k OS=Mus musculus OX=10090 GN=Tpm1 PE=1 SV=1	50	18	59	0	1	248	28.7	4.78	183.98	18
FALSE	Master Protein	Q60605	Myosin light polypeptide 6 OS=Mus musculus OX=10090 GN=Myl6 PE=1 SV=3	78	13	53	1	1	151	16.9	4.65	183.97	13
FALSE	Master Protein	P38647	Stress-70 protein, mitochondrial OS=Mus musculus OX=10090 GN=Hspa9 PE=1 SV=3	44	28	51	28	1	679	73.4	6.07	176.4	28
FALSE	Master Protein	E9Q448	Tropomyosin alpha-1 chain OS=Mus musculus OX=10090 GN=Tpm1 PE=1 SV=1	50	17	52	1	1	284	32.8	4.75	164.82	17
FALSE	Master Protein	Q6URW6-3	Isoform 3 of Myosin-14 OS=Mus musculus OX=10090 GN=Myh14	16	27	52	15	1	2033	231.5	5.55	161.46	27
FALSE	Master Protein	A0A0A6YWR2	Ig gamma-1 chain C region secreted form (Fragment) OS=Mus musculus OX=10090 GN=Ighg1 PE=1 SV=1	40	10	44	1	1	393	43.4	6.44	157.34	10
FALSE	Master Protein	Q8BFZ3	Beta-actin-like protein 2 OS=Mus musculus OX=10090 GN=Actbl2 PE=1 SV=1	26	8	43	1	1	376	42	5.49	153.63	8
FALSE	Master Protein	P20029	Endoplasmic reticulum chaperone BiP OS=Mus musculus OX=10090 GN=Hspa5 PE=1 SV=3	46	25	47	24	1	655	72.4	5.16	151.86	25
FALSE	Master Protein	P58774-2	Isoform 2 of Tropomyosin beta chain OS=Mus musculus OX=10090 GN=Tpm2	57	22	49	11	1	284	32.9	4.67	151.45	22
FALSE	Master Protein	P21107-2	Isoform 2 of Tropomyosin alpha-3 chain OS=Mus musculus OX=10090 GN=Tpm3	55	21	49	12	1	248	29	4.78	150.73	21
FALSE	Master Protein	E9Q447	Spectrin alpha chain, non-erythrocytic 1 OS=Mus musculus OX=10090 GN=Sptan1 PE=1 SV=1	24	45	48	45	1	2478	285.2	5.34	143.83	45
FALSE	Master Protein	Q99JY9	Actin-related protein 3 OS=Mus musculus OX=10090 GN=Actr3 PE=1 SV=3	67	23	42	19	1	418	47.3	5.88	143.14	23
FALSE	Master Protein	P01869	Ig gamma-1 chain C region, membrane-bound form OS=Mus musculus OX=10090 GN=Ighg1 PE=1 SV=2	46	11	39	2	1	393	43.4	6.44	136.1	11
FALSE	Master Protein	E9Q456	Tropomyosin alpha-1 chain OS=Mus musculus OX=10090 GN=Tpm1 PE=1 SV=1	44	17	47	1	1	248	28.7	4.77	135.05	17
FALSE	Master Protein	D3Z249	Myosin, light chain 12A, regulatory, non-sarcomeric (Fragment) OS=Mus musculus OX=10090 GN=Myl12a PE=4 SV=1	79	6	33	2	1	58	6.9	9.25	132.36	6
FALSE	Master Protein	A0A1L1SV25	Alpha-actinin-4 OS=Mus musculus OX=10090 GN=Actn4 PE=1 SV=1	35	26	40	21	1	932	107	5.36	126.42	26
FALSE	Master Protein	P61161	Actin-related protein 2 OS=Mus musculus OX=10090 GN=Actr2 PE=1 SV=1	37	10	36	10	1	394	44.7	6.74	124.73	10
FALSE	Master Protein	P09055	Integrin beta-1 OS=Mus musculus OX=10090 GN=Itgb1 PE=1 SV=1	34	22	36	22	1	798	88.2	5.94	119.61	22
FALSE	Master Protein	P63017	Heat shock cognate 71 kDa protein OS=Mus musculus OX=10090 GN=Hspa8 PE=1 SV=1	37	19	35	17	1	646	70.8	5.52	113.35	19
FALSE	Master Protein	P21107	Tropomyosin alpha-3 chain OS=Mus musculus OX=10090 GN=Tpm3 PE=1 SV=3	40	14	38	5	1	285	33	4.72	111.7	14
FALSE	Master Protein	P19096	Fatty acid synthase OS=Mus musculus OX=10090 GN=Fasn PE=1 SV=2	16	30	35	30	1	2504	272.3	6.58	105.79	30
FALSE	Master Protein	Q9JHJ0	Tropomodulin-3 OS=Mus musculus OX=10090 GN=Tmod3 PE=1 SV=1	41	12	29	12	1	352	39.5	5.14	98.85	12
FALSE	Master Protein	G3UYZ1	Immunoglobulin superfamily member 8 OS=Mus musculus OX=10090 GN=Igsf8 PE=1 SV=1	33	13	27	13	1	548	58.1	7.91	96.74	13
FALSE	Master Protein	Q9ERG0	LIM domain and actin-binding protein 1 OS=Mus musculus OX=10090 GN=Lima1 PE=1 SV=3	35	18	31	17	1	753	84	6.6	96.72	18
FALSE	Master Protein	P47757-4	Isoform 3 of F-actin-capping protein subunit beta OS=Mus musculus OX=10090 GN=Capzb	38	13	32	13	1	301	33.7	6.43	93.07	13
FALSE	Master Protein	Q5RKN9	F-actin-capping protein subunit alpha OS=Mus musculus OX=10090 GN=Capza1 PE=1 SV=1	62	10	24	8	1	286	32.9	5.55	90.54	10
FALSE	Master Protein	Q6IRU2	Tropomyosin alpha-4 chain OS=Mus musculus OX=10090 GN=Tpm4 PE=1 SV=3	55	12	27	11	1	248	28.5	4.68	88.22	12
FALSE	Master Protein	P47754	F-actin-capping protein subunit alpha-2 OS=Mus musculus OX=10090 GN=Capza2 PE=1 SV=3	60	10	22	8	1	286	32.9	5.85	80.63	10
FALSE	Master Protein	Q9CVB6	Actin-related protein 2/3 complex subunit 2 OS=Mus musculus OX=10090 GN=Arpc2 PE=1 SV=3	49	14	24	14	1	300	34.3	7.36	78.81	14
FALSE	Master Protein	Q8CGN5	Perilipin-1 OS=Mus musculus OX=10090 GN=Plin1 PE=1 SV=2	44	17	23	17	1	517	55.6	7.01	74.48	17
FALSE	Master Protein	Q5SYD0	Unconventional myosin-Id OS=Mus musculus OX=10090 GN=Myo1d PE=1 SV=1	24	20	28	20	1	1006	116	9.41	72.29	20
FALSE	Master Protein	A0A0A0MQF6	Glyceraldehyde-3-phosphate dehydrogenase OS=Mus musculus OX=10090 GN=Gapdh PE=1 SV=1	35	9	17	9	1	359	38.6	8.97	70.29	9
FALSE	Master Protein	Q62261	Spectrin beta chain, non-erythrocytic 1 OS=Mus musculus OX=10090 GN=Sptbn1 PE=1 SV=2	11	20	23	20	1	2363	274.1	5.58	67.42	20
FALSE	Master Protein	Q60598	Src substrate cortactin OS=Mus musculus OX=10090 GN=Cttn PE=1 SV=2	35	17	21	17	1	546	61.2	5.4	63.67	17
FALSE	Master Protein	Q91YR1	Twinfilin-1 OS=Mus musculus OX=10090 GN=Twf1 PE=1 SV=2	37	10	18	10	1	350	40.1	6.67	62.7	10
FALSE	Master Protein	A0A1Y7VJN6	Immunoglobulin heavy constant gamma 3 (Fragment) OS=Mus musculus OX=10090 GN=Ighg3 PE=4 SV=1	39	10	19	10	1	399	44	7.14	61.97	10
FALSE	Master Protein	Q3U9N4	Granulins OS=Mus musculus OX=10090 GN=Grn PE=1 SV=1	25	10	17	10	1	602	65	6.99	59.94	10
FALSE	Master Protein	P01644	Ig kappa chain V-V region HP R16.7 OS=Mus musculus OX=10090 PE=1 SV=1	46	3	15	2	1	108	11.9	7.97	59.07	3
FALSE	Master Protein	P31428	Dipeptidase 1 OS=Mus musculus OX=10090 GN=Dpep1 PE=1 SV=2	34	10	17	10	1	410	45.7	6.37	56.76	10
FALSE	Master Protein	Q8CAQ8-5	Isoform 5 of MICOS complex subunit Mic60 OS=Mus musculus OX=10090 GN=Immt	25	15	19	15	1	790	87.6	7.42	50.94	15
FALSE	Master Protein	Q922U2	Keratin, type II cytoskeletal 5 OS=Mus musculus OX=10090 GN=Krt5 PE=1 SV=1	18	13	19	7	1	580	61.7	7.75	50.61	13
FALSE	Master Protein	Q9Z1R9	MCG124046 OS=Mus musculus OX=10090 GN=Prss1 PE=1 SV=1	8	1	11	1	1	246	26.1	4.94	49.96	1
FALSE	Master Protein	Q9WV91	Prostaglandin F2 receptor negative regulator OS=Mus musculus OX=10090 GN=Ptgfrn PE=1 SV=2	19	15	18	15	1	879	98.7	6.61	49.76	15
FALSE	Master Protein	P11276	Fibronectin OS=Mus musculus OX=10090 GN=Fn1 PE=1 SV=4	8	15	17	15	1	2477	272.4	5.59	48.58	15
FALSE	Master Protein	E9QPD7	Pyruvate carboxylase OS=Mus musculus OX=10090 GN=Pcx PE=1 SV=1	16	13	16	13	1	1179	129.7	6.71	48.51	13
FALSE	Master Protein	Q91Z25	Actin-related protein 2/3 complex subunit OS=Mus musculus OX=10090 GN=Arpc1b PE=1 SV=1	27	9	12	9	1	376	41.5	8.35	47.99	9
FALSE	Master Protein	P21981	Protein-glutamine gamma-glutamyltransferase 2 OS=Mus musculus OX=10090 GN=Tgm2 PE=1 SV=4	27	14	16	14	1	686	77	5.1	47.51	14
FALSE	Master Protein	Q9QUK9	MCG15083 OS=Mus musculus OX=10090 GN=Try5 PE=1 SV=1	8	1	14	1	1	246	26.3	5.3	45.54	1
FALSE	Master Protein	Q9QXS6	Drebrin OS=Mus musculus OX=10090 GN=Dbn1 PE=1 SV=4	18	9	12	9	1	706	77.2	4.49	45.47	9
FALSE	Master Protein	P05977	Myosin light chain 1/3, skeletal muscle isoform OS=Mus musculus OX=10090 GN=Myl1 PE=1 SV=2	48	9	15	6	1	188	20.6	5.03	44.85	9
FALSE	Master Protein	P04104	Keratin, type II cytoskeletal 1 OS=Mus musculus OX=10090 GN=Krt1 PE=1 SV=4	4	5	13	4	1	637	65.6	8.15	44.32	5
FALSE	Master Protein	A0A075B5V6	Immunoglobulin heavy variable V1-42 OS=Mus musculus OX=10090 GN=Ighv1-42 PE=1 SV=1	64	4	11	1	1	98	10.8	8.73	42.12	4
FALSE	Master Protein	P56480	ATP synthase subunit beta, mitochondrial OS=Mus musculus OX=10090 GN=Atp5f1b PE=1 SV=2	26	9	14	9	1	529	56.3	5.34	41.87	9
FALSE	Master Protein	Q8CI43	Myosin light chain 6B OS=Mus musculus OX=10090 GN=Myl6b PE=1 SV=1	48	9	13	8	1	207	22.7	5.53	40.96	9
FALSE	Master Protein	A0A0B4J1H7	Immunoglobulin kappa variable 1-135 (Fragment) OS=Mus musculus OX=10090 GN=Igkv1-135 PE=4 SV=1	46	5	12	5	1	120	13.3	7.12	38.45	5
FALSE	Master Protein	Q8VCQ8	Caldesmon 1 OS=Mus musculus OX=10090 GN=Cald1 PE=1 SV=1	23	10	13	10	1	530	60.4	7.37	37.23	10
FALSE	Master Protein	P50446	Keratin, type II cytoskeletal 6A OS=Mus musculus OX=10090 GN=Krt6a PE=1 SV=3	16	10	14	2	1	553	59.3	7.94	37.08	10
FALSE	Master Protein	Q61739	Integrin alpha-6 OS=Mus musculus OX=10090 GN=Itga6 PE=1 SV=3	11	9	13	9	1	1091	122.1	7.03	35.82	9
FALSE	Master Protein	Q61781	Keratin, type I cytoskeletal 14 OS=Mus musculus OX=10090 GN=Krt14 PE=1 SV=2	18	9	12	5	1	484	52.8	5.17	34.67	9
FALSE	Master Protein	P18528	Ig heavy chain V region 6.96 OS=Mus musculus OX=10090 PE=4 SV=1	38	3	9	1	1	98	11	7.93	33.85	3
FALSE	Master Protein	P02535	Keratin, type I cytoskeletal 10 OS=Mus musculus OX=10090 GN=Krt10 PE=1 SV=3	10	5	11	3	1	570	57.7	5.11	33.68	5
FALSE	Master Protein	Q3UKW2	Calmodulin-1 OS=Mus musculus OX=10090 GN=Calm1 PE=1 SV=1	32	6	13	6	1	197	21.5	4.35	33.2	6
FALSE	Master Protein	P61982	14-3-3 protein gamma OS=Mus musculus OX=10090 GN=Ywhag PE=1 SV=2	28	6	11	3	1	247	28.3	4.89	33.19	6
FALSE	Master Protein	A0A075B5K2	Immunoglobulin kappa chain variable 9-124 OS=Mus musculus OX=10090 GN=Igkv9-124 PE=1 SV=7	56	3	8	3	1	95	10.4	5.01	32.34	3
FALSE	Master Protein	P08121	Collagen alpha-1(III) chain OS=Mus musculus OX=10090 GN=Col3a1 PE=1 SV=4	10	10	11	10	1	1464	138.9	6.52	32.08	10
FALSE	Master Protein	P01631	Ig kappa chain V-II region 26-10 OS=Mus musculus OX=10090 PE=1 SV=1	47	4	8	1	1	113	12.3	8.88	31.53	4
FALSE	Master Protein	A0A0G2JEP4	Leucine-rich repeat flightless-interacting protein 2 OS=Mus musculus OX=10090 GN=Lrrfip2 PE=1 SV=1	27	10	11	10	1	424	48.4	5.54	31.48	10
FALSE	Master Protein	P16015	Carbonic anhydrase 3 OS=Mus musculus OX=10090 GN=Ca3 PE=1 SV=3	42	8	11	8	1	260	29.3	7.37	31.47	8
FALSE	Master Protein	Q03265	ATP synthase subunit alpha, mitochondrial OS=Mus musculus OX=10090 GN=Atp5f1a PE=1 SV=1	23	10	12	10	1	553	59.7	9.19	31.27	10
FALSE	Master Protein	P10126	Elongation factor 1-alpha 1 OS=Mus musculus OX=10090 GN=Eef1a1 PE=1 SV=3	27	9	10	9	1	462	50.1	9.01	31.03	9
FALSE	Master Protein	P19324	Serpin H1 OS=Mus musculus OX=10090 GN=Serpinh1 PE=1 SV=3	22	7	9	7	1	417	46.5	8.82	31.01	7
FALSE	Master Protein	Q9WTI7	Unconventional myosin-Ic OS=Mus musculus OX=10090 GN=Myo1c PE=1 SV=2	12	9	11	9	1	1063	121.9	9.35	30.97	9
FALSE	Master Protein	O54962	Barrier-to-autointegration factor OS=Mus musculus OX=10090 GN=Banf1 PE=1 SV=1	55	5	8	5	1	89	10.1	6.09	30.19	5
FALSE	Master Protein	O88207	Collagen alpha-1(V) chain OS=Mus musculus OX=10090 GN=Col5a1 PE=1 SV=2	6	7	10	7	1	1838	183.6	4.98	30.14	7
FALSE	Master Protein	P01756	Ig heavy chain V region MOPC 104E OS=Mus musculus OX=10090 PE=1 SV=1	64	4	7	2	1	117	13	7.11	30.04	4
FALSE	Master Protein	A0A075B5V0	Immunoglobulin heavy variable 1-26 (Fragment) OS=Mus musculus OX=10090 GN=Ighv1-26 PE=4 SV=1	50	4	9	1	1	117	12.9	8.41	28.92	4
FALSE	Master Protein	A0A0A6YXN4	Immunoglobulin heavy variable V1-18 (Fragment) OS=Mus musculus OX=10090 GN=Ighv1-18 PE=1 SV=1	33	3	8	2	1	117	12.9	7.94	27.62	3
FALSE	Master Protein	A0A0B4J1P4	Immunoglobulin heavy variable 5-16 (Fragment) OS=Mus musculus OX=10090 GN=Ighv5-16 PE=1 SV=1	23	2	7	2	1	117	13.3	7.81	27.56	2
FALSE	Master Protein	P13595	Neural cell adhesion molecule 1 OS=Mus musculus OX=10090 GN=Ncam1 PE=1 SV=3	8	7	9	7	1	1115	119.4	4.83	27.32	7
FALSE	Master Protein	Q3V117	ATP-citrate synthase OS=Mus musculus OX=10090 GN=Acly PE=1 SV=1	8	7	10	7	1	1101	120.7	7.44	27.09	7
FALSE	Master Protein	P16627	Heat shock 70 kDa protein 1-like OS=Mus musculus OX=10090 GN=Hspa1l PE=1 SV=4	8	3	8	1	1	641	70.6	6.24	27.02	3
FALSE	Master Protein	Q3TTY5	Keratin, type II cytoskeletal 2 epidermal OS=Mus musculus OX=10090 GN=Krt2 PE=1 SV=1	6	6	10	6	1	707	70.9	8.06	26.44	6
FALSE	Master Protein	O54724	Caveolae-associated protein 1 OS=Mus musculus OX=10090 GN=Cavin1 PE=1 SV=1	24	7	9	7	1	392	43.9	5.52	26.43	7
FALSE	Master Protein	Q8BTM8	Filamin-A OS=Mus musculus OX=10090 GN=Flna PE=1 SV=5	5	9	9	9	1	2647	281	6.04	26.29	9
FALSE	Master Protein	P11688	Integrin alpha-5 OS=Mus musculus OX=10090 GN=Itga5 PE=1 SV=3	10	9	10	9	1	1053	115	5.95	25.87	9
FALSE	Master Protein	Q6IFX2	Keratin, type I cytoskeletal 42 OS=Mus musculus OX=10090 GN=Krt42 PE=1 SV=1	13	7	9	4	1	452	50.1	5.16	25.67	7
FALSE	Master Protein	A0A075B5V2	Immunoglobulin heavy variable 1-34 (Fragment) OS=Mus musculus OX=10090 GN=Ighv1-34 PE=4 SV=1	33	3	9	1	1	117	13	8.73	25.6	3
FALSE	Master Protein	P59999	Actin-related protein 2/3 complex subunit 4 OS=Mus musculus OX=10090 GN=Arpc4 PE=1 SV=3	36	6	8	6	1	168	19.7	8.43	25.51	6
FALSE	Master Protein	P04117	Fatty acid-binding protein, adipocyte OS=Mus musculus OX=10090 GN=Fabp4 PE=1 SV=3	44	5	9	5	1	132	14.6	8.4	25.49	5
FALSE	Master Protein	A0A075B5U7	Immunoglobulin heavy variable 1-22 (Fragment) OS=Mus musculus OX=10090 GN=Ighv1-22 PE=1 SV=1	33	3	9	1	1	117	13	8.76	25.35	3
FALSE	Master Protein	Q8VED5	Keratin, type II cytoskeletal 79 OS=Mus musculus OX=10090 GN=Krt79 PE=1 SV=2	8	6	9	1	1	531	57.5	7.69	25.34	6
FALSE	Master Protein	P01810	Ig heavy chain V region J539 OS=Mus musculus OX=10090 PE=1 SV=1	33	3	8	1	1	119	13.2	7.96	25.17	3
FALSE	Master Protein	Q8BGZ7	Keratin, type II cytoskeletal 75 OS=Mus musculus OX=10090 GN=Krt75 PE=1 SV=1	10	6	9	1	1	551	59.7	8.31	25.09	6
FALSE	Master Protein	A0A0G2JE99	Immunoglobulin lambda constant 1 (Fragment) OS=Mus musculus OX=10090 GN=Iglc1 PE=4 SV=1	61	4	8	4	1	106	11.7	6.27	25.08	4
FALSE	Master Protein	A0A140T8P9	Immunoglobulin kappa variable 14-111 (Fragment) OS=Mus musculus OX=10090 GN=Igkv14-111 PE=4 SV=2	28	2	7	2	1	117	13.2	6.57	24.75	2
FALSE	Master Protein	P07724	Serum albumin OS=Mus musculus OX=10090 GN=Alb PE=1 SV=3	12	6	8	6	1	608	68.6	6.07	24.36	6
FALSE	Master Protein	P01807	Ig heavy chain V region X44 OS=Mus musculus OX=10090 PE=1 SV=1	40	4	8	1	1	119	13.2	7.94	24.19	4
FALSE	Master Protein	Q5SWZ5	Myosin phosphatase Rho-interacting protein OS=Mus musculus OX=10090 GN=Mprip PE=1 SV=1	5	7	8	7	1	2269	257.1	5.59	24.17	7
FALSE	Master Protein	A0A1B0GSX0	L-lactate dehydrogenase OS=Mus musculus OX=10090 GN=Ldha PE=1 SV=1	19	6	8	5	1	361	39.7	8.35	23.88	6
FALSE	Master Protein	Q9WUM4	Coronin-1C OS=Mus musculus OX=10090 GN=Coro1c PE=1 SV=2	14	6	7	6	1	474	53.1	7.08	23.65	6
FALSE	Master Protein	A0A075B5T2	Immunoglobulin heavy variable 6-3 (Fragment) OS=Mus musculus OX=10090 GN=Ighv6-3 PE=4 SV=7	40	4	6	2	1	118	13.3	7.84	23.5	4
FALSE	Master Protein	A0A075B5M7	Immunoglobulin kappa variable 5-39 OS=Mus musculus OX=10090 GN=Igkv5-39 PE=1 SV=7	32	2	6	2	1	95	10.3	6.25	23.39	2
FALSE	Master Protein	Q8BMF4	Dihydrolipoyllysine-residue acetyltransferase component of pyruvate dehydrogenase complex, mitochondrial OS=Mus musculus OX=10090 GN=Dlat PE=1 SV=2	16	7	8	7	1	642	67.9	8.57	23.28	7
FALSE	Master Protein	P62806	Histone H4 OS=Mus musculus OX=10090 GN=Hist1h4a PE=1 SV=2	44	5	8	5	1	103	11.4	11.36	22.73	5
FALSE	Master Protein	D3Z4J3	Unconventional myosin-Va OS=Mus musculus OX=10090 GN=Myo5a PE=1 SV=1	7	9	9	8	1	1855	215.4	8.5	22.59	9
FALSE	Master Protein	A0A140T8P6	Immunoglobulin kappa variable 12-46 (Fragment) OS=Mus musculus OX=10090 GN=Igkv12-46 PE=1 SV=2	41	3	7	3	1	115	12.6	5.91	22.3	3
FALSE	Master Protein	Q6IFZ6	Keratin, type II cytoskeletal 1b OS=Mus musculus OX=10090 GN=Krt77 PE=1 SV=1	9	4	7	1	1	572	61.3	8.02	22.13	4
FALSE	Master Protein	Q7TPR4	Alpha-actinin-1 OS=Mus musculus OX=10090 GN=Actn1 PE=1 SV=1	8	6	7	1	1	892	103	5.38	22.1	6
FALSE	Master Protein	A0A075B677	Immunoglobulin kappa variable 4-53 OS=Mus musculus OX=10090 GN=Igkv4-53 PE=1 SV=1	19	1	5	1	1	97	10.4	5.1	22.03	1
FALSE	Master Protein	Q9CPW4	Actin-related protein 2/3 complex subunit 5 OS=Mus musculus OX=10090 GN=Arpc5 PE=1 SV=3	45	6	7	6	1	151	16.3	5.67	22.03	6
FALSE	Master Protein	Q07797	Galectin-3-binding protein OS=Mus musculus OX=10090 GN=Lgals3bp PE=1 SV=1	17	7	7	7	1	577	64.5	5.14	21.65	7
FALSE	Master Protein	Q8BMS1	Trifunctional enzyme subunit alpha, mitochondrial OS=Mus musculus OX=10090 GN=Hadha PE=1 SV=1	13	7	7	7	1	763	82.6	9.14	21.5	7
FALSE	Master Protein	A0A0A6YXN5	Immunoglobulin heavy variable V1-43 (Fragment) OS=Mus musculus OX=10090 GN=Ighv1-43 PE=4 SV=1	47	4	8	2	1	117	13	8.73	21.29	4
FALSE	Master Protein	A0A140T8M4	Immunoglobulin kappa variable 8-19 OS=Mus musculus OX=10090 GN=Igkv8-19 PE=1 SV=2	39	3	6	1	1	101	11.1	5.25	21.27	3
FALSE	Master Protein	A0A2R8VHP3	Predicted pseudogene 5478 OS=Mus musculus OX=10090 GN=Gm5478 PE=1 SV=1	11	6	8	3	1	535	57.9	6.2	21.08	6
FALSE	Master Protein	A0A075B5T5	Immunoglobulin heavy variable V1-5 OS=Mus musculus OX=10090 GN=Ighv1-5 PE=4 SV=1	19	1	5	1	1	98	10.8	9.07	20.89	1
FALSE	Master Protein	A0A075B5R1	Immunoglobulin heavy variable 5-17 (Fragment) OS=Mus musculus OX=10090 GN=Ighv5-17 PE=1 SV=1	41	4	7	2	1	117	12.9	8.28	20.63	4
FALSE	Master Protein	P21956	Lactadherin OS=Mus musculus OX=10090 GN=Mfge8 PE=1 SV=3	19	7	8	7	1	463	51.2	6.52	20.52	7
FALSE	Master Protein	A0A075B5R7	Immunoglobulin heavy variable 14-2 (Fragment) OS=Mus musculus OX=10090 GN=Ighv14-2 PE=4 SV=1	26	4	7	3	1	117	13	6.04	20.06	4
FALSE	Master Protein	A0A075B5N4	Immunoglobulin kappa chain variable 8-27 OS=Mus musculus OX=10090 GN=Igkv8-27 PE=4 SV=1	39	3	8	2	1	100	11	7.96	19.93	3
FALSE	Master Protein	E9Q616	AHNAK nucleoprotein (desmoyokin) OS=Mus musculus OX=10090 GN=Ahnak PE=1 SV=1	10	9	9	9	1	5656	603.9	6.3	19.85	9
FALSE	Master Protein	A2ASS6	Titin OS=Mus musculus OX=10090 GN=Ttn PE=1 SV=1	0	6	8	6	1	35213	3904.1	6.2	19.67	6
FALSE	Master Protein	Q62167	ATP-dependent RNA helicase DDX3X OS=Mus musculus OX=10090 GN=Ddx3x PE=1 SV=3	13	7	7	7	1	662	73.1	7.18	19.57	7
FALSE	Master Protein	Q9JM76	Actin-related protein 2/3 complex subunit 3 OS=Mus musculus OX=10090 GN=Arpc3 PE=1 SV=3	20	3	7	3	1	178	20.5	8.59	19.46	3
FALSE	Master Protein	P01670	Ig kappa chain V-III region PC 6684 OS=Mus musculus OX=10090 PE=1 SV=1	54	3	5	1	1	111	12	8	19.29	3
FALSE	Master Protein	Q9D898	Actin-related protein 2/3 complex subunit 5-like protein OS=Mus musculus OX=10090 GN=Arpc5l PE=1 SV=1	41	5	5	5	1	153	17	6.8	19.15	5
FALSE	Master Protein	P17182	Alpha-enolase OS=Mus musculus OX=10090 GN=Eno1 PE=1 SV=3	22	7	7	7	1	434	47.1	6.8	18.75	7
FALSE	Master Protein	Q9Z2D6-2	Isoform B of Methyl-CpG-binding protein 2 OS=Mus musculus OX=10090 GN=Mecp2	14	6	7	6	1	501	53.5	9.88	18.55	6
FALSE	Master Protein	A0A075B5T3	Immunoglobulin heavy variable 6-6 (Fragment) OS=Mus musculus OX=10090 GN=Ighv6-6 PE=4 SV=1	38	4	5	2	1	119	13.3	7.08	18.54	4
FALSE	Master Protein	E9PWB2	Casein kinase I isoform alpha OS=Mus musculus OX=10090 GN=Csnk1a1 PE=1 SV=1	5	1	9	1	1	374	43.4	9.44	18.44	1
FALSE	Master Protein	Q641P0	Actin-related protein 3B OS=Mus musculus OX=10090 GN=Actr3b PE=1 SV=1	13	5	7	1	1	418	47.5	6.02	17.8	5
FALSE	Master Protein	A0A0R4J0J8	Cytospin-A OS=Mus musculus OX=10090 GN=Specc1l PE=1 SV=1	7	6	7	6	1	1135	126.5	5.94	17.69	6
FALSE	Master Protein	A0A075B5Y4	Immunoglobulin heavy variable 1-81 (Fragment) OS=Mus musculus OX=10090 GN=Ighv1-81 PE=4 SV=1	32	3	5	2	1	117	13	8.79	17.58	3
FALSE	Master Protein	Q9CQV8	14-3-3 protein beta/alpha OS=Mus musculus OX=10090 GN=Ywhab PE=1 SV=3	21	5	7	2	1	246	28.1	4.83	17.55	5
FALSE	Master Protein	P15105	Glutamine synthetase OS=Mus musculus OX=10090 GN=Glul PE=1 SV=6	17	5	5	5	1	373	42.1	7.08	17.54	5
FALSE	Master Protein	A0A0R4J187	X-ray repair cross-complementing protein 6 OS=Mus musculus OX=10090 GN=Xrcc6 PE=1 SV=1	13	6	6	6	1	608	69.4	6.52	17.44	6
FALSE	Master Protein	E9Q1Z0	Keratin 90 OS=Mus musculus OX=10090 GN=Krt90 PE=1 SV=1	7	5	7	1	1	538	58.2	8.25	17.37	5
FALSE	Master Protein	P01664	Ig kappa chain V-III region CBPC 101 OS=Mus musculus OX=10090 PE=1 SV=1	31	2	4	1	1	111	12	4.56	16.92	2
FALSE	Master Protein	Q61738	Integrin alpha-7 OS=Mus musculus OX=10090 GN=Itga7 PE=1 SV=3	7	5	6	5	1	1179	129.2	5.71	16.92	5
FALSE	Master Protein	Q8C845	EF-hand domain-containing protein D2 OS=Mus musculus OX=10090 GN=Efhd2 PE=1 SV=1	15	3	5	3	1	240	26.8	5.14	16.82	3
FALSE	Master Protein	A0A140T8M0	Immunoglobulin kappa variable 1-117 (Fragment) OS=Mus musculus OX=10090 GN=Igkv1-117 PE=4 SV=2	46	4	6	1	1	119	13.1	8.48	16.54	4
FALSE	Master Protein	P05213	Tubulin alpha-1B chain OS=Mus musculus OX=10090 GN=Tuba1b PE=1 SV=2	21	6	6	6	1	451	50.1	5.06	16.5	6
FALSE	Master Protein	A0A0A6YWC7	Immunoglobulin heavy variable 5-15 (Fragment) OS=Mus musculus OX=10090 GN=Ighv5-15 PE=4 SV=1	32	3	5	2	1	117	13	8.28	16.48	3
FALSE	Master Protein	Q9QYC0	Alpha-adducin OS=Mus musculus OX=10090 GN=Add1 PE=1 SV=2	10	6	6	6	1	735	80.6	5.9	16.36	6
FALSE	Master Protein	P52480	Pyruvate kinase PKM OS=Mus musculus OX=10090 GN=Pkm PE=1 SV=4	16	6	6	6	1	531	57.8	7.47	16.29	6
FALSE	Master Protein	E9Q3X0	Major vault protein OS=Mus musculus OX=10090 GN=Mvp PE=1 SV=1	11	6	6	6	1	870	96.8	5.64	16.2	6
FALSE	Master Protein	E9Q394	A-kinase anchor protein 13 OS=Mus musculus OX=10090 GN=Akap13 PE=1 SV=1	1	1	6	1	1	2776	303.8	5.38	16.02	1
FALSE	Master Protein	A0A0A6YXA5	Immunoglobulin heavy variable 1-15 (Fragment) OS=Mus musculus OX=10090 GN=Ighv1-15 PE=4 SV=1	55	4	5	3	1	117	12.9	5.86	15.88	4
FALSE	Master Protein	A0A0A6YYE7	Immunoglobulin kappa variable 4-57 (Fragment) OS=Mus musculus OX=10090 GN=Igkv4-57 PE=4 SV=2	39	3	4	2	1	117	12.7	8.91	15.73	3
FALSE	Master Protein	P99024	Tubulin beta-5 chain OS=Mus musculus OX=10090 GN=Tubb5 PE=1 SV=1	14	5	5	2	1	444	49.6	4.89	15.72	5
FALSE	Master Protein	Q6PIE5	Sodium/potassium-transporting ATPase subunit alpha-2 OS=Mus musculus OX=10090 GN=Atp1a2 PE=1 SV=1	2	1	6	1	1	1020	112.1	5.55	15.58	1
FALSE	Master Protein	A0A0G2JFE9	Immunoglobulin heavy variable 1-76 (Fragment) OS=Mus musculus OX=10090 GN=Ighv1-76 PE=1 SV=1	35	3	4	2	1	117	13	9.07	15.48	3
FALSE	Master Protein	P62259	14-3-3 protein epsilon OS=Mus musculus OX=10090 GN=Ywhae PE=1 SV=1	19	4	6	2	1	255	29.2	4.74	15.31	4
FALSE	Master Protein	P18527	Ig heavy chain V region 914 OS=Mus musculus OX=10090 PE=1 SV=1	35	3	5	1	1	97	10.7	9.17	15.23	3
FALSE	Master Protein	P01741	Ig heavy chain V region OS=Mus musculus OX=10090 PE=1 SV=1	11	1	4	1	1	114	12.5	5.06	15.15	1
FALSE	Master Protein	P17751	Triosephosphate isomerase OS=Mus musculus OX=10090 GN=Tpi1 PE=1 SV=4	28	5	5	5	1	299	32.2	5.74	15.14	5
FALSE	Master Protein	P63038	60 kDa heat shock protein, mitochondrial OS=Mus musculus OX=10090 GN=Hspd1 PE=1 SV=1	12	5	5	5	1	573	60.9	6.18	14.93	5
FALSE	Master Protein	Q9JKK7	Tropomodulin-2 OS=Mus musculus OX=10090 GN=Tmod2 PE=1 SV=2	23	5	5	5	1	351	39.5	5.35	14.79	5
FALSE	Master Protein	P35979	60S ribosomal protein L12 OS=Mus musculus OX=10090 GN=Rpl12 PE=1 SV=2	24	3	5	3	1	165	17.8	9.42	14.68	3
FALSE	Master Protein	P68372	Tubulin beta-4B chain OS=Mus musculus OX=10090 GN=Tubb4b PE=1 SV=1	13	5	5	2	1	445	49.8	4.89	14.42	5
FALSE	Master Protein	P62983	Ubiquitin-40S ribosomal protein S27a OS=Mus musculus OX=10090 GN=Rps27a PE=1 SV=2	26	4	5	4	1	156	17.9	9.64	14.26	4
FALSE	Master Protein	P07356	Annexin A2 OS=Mus musculus OX=10090 GN=Anxa2 PE=1 SV=2	20	5	5	5	1	339	38.7	7.69	14.14	5
FALSE	Master Protein	P03977	Ig kappa chain V-III region 50S10.1 OS=Mus musculus OX=10090 PE=1 SV=1	41	3	4	2	1	111	12	5.06	14.11	3
FALSE	Master Protein	A0A075B5M1	Immunoglobulin kappa variable 4-63 OS=Mus musculus OX=10090 GN=Igkv4-63 PE=1 SV=1	19	1	4	1	1	95	10.2	5.87	14.08	1
FALSE	Master Protein	P63276	40S ribosomal protein S17 OS=Mus musculus OX=10090 GN=Rps17 PE=1 SV=2	40	3	4	3	1	135	15.5	9.85	14.06	3
FALSE	Master Protein	Q6IFZ9	Keratin, type II cytoskeletal 74 OS=Mus musculus OX=10090 GN=Krt74 PE=3 SV=1	4	2	5	1	1	495	54.7	5.72	14	2
FALSE	Master Protein	P47911	60S ribosomal protein L6 OS=Mus musculus OX=10090 GN=Rpl6 PE=1 SV=3	17	5	6	5	1	296	33.5	10.7	13.94	5
FALSE	Master Protein	Q9QZD8	Mitochondrial dicarboxylate carrier OS=Mus musculus OX=10090 GN=Slc25a10 PE=1 SV=2	14	3	4	3	1	287	31.7	9.32	13.71	3
FALSE	Master Protein	A2AUM9	Centrosomal protein of 152 kDa OS=Mus musculus OX=10090 GN=Cep152 PE=1 SV=1	2	3	6	3	1	1736	196.4	5.66	13.63	3
FALSE	Master Protein	Q9JJ28	Protein flightless-1 homolog OS=Mus musculus OX=10090 GN=Flii PE=1 SV=1	4	5	5	5	1	1271	144.7	6.06	13.62	5
FALSE	Master Protein	A0A0A6YXZ4	Immunoglobulin heavy variable 1-62-2 (Fragment) OS=Mus musculus OX=10090 GN=Ighv1-62-2 PE=4 SV=1	33	3	5	3	1	119	13.4	7.88	13.54	3
FALSE	Master Protein	P10852-2	Isoform 2 of 4F2 cell-surface antigen heavy chain OS=Mus musculus OX=10090 GN=Slc3a2	10	4	5	4	1	565	62.2	5.5	13.47	4
FALSE	Master Protein	A0A075B5R9	Immunoglobulin heavy variable V14-3 (Fragment) OS=Mus musculus OX=10090 GN=Ighv14-3 PE=4 SV=1	26	3	5	2	1	117	13	8.84	13.46	3
FALSE	Master Protein	A0A1Y7VKY1	MCG116671 OS=Mus musculus OX=10090 GN=Gm11361 PE=3 SV=1	27	5	5	5	1	152	17.7	10.86	13.45	5
FALSE	Master Protein	Q08857	Platelet glycoprotein 4 OS=Mus musculus OX=10090 GN=Cd36 PE=1 SV=2	8	2	3	2	1	472	52.7	8.35	13.4	2
FALSE	Master Protein	P08730	Keratin, type I cytoskeletal 13 OS=Mus musculus OX=10090 GN=Krt13 PE=1 SV=2	6	3	5	1	1	437	47.7	4.86	13.39	3
FALSE	Master Protein	A0A338P6F6	High mobility group protein HMG-I/HMG-Y OS=Mus musculus OX=10090 GN=Hmga1 PE=1 SV=1	21	3	5	2	1	118	13	11.91	13.34	3
FALSE	Master Protein	Q9QYB5	Gamma-adducin OS=Mus musculus OX=10090 GN=Add3 PE=1 SV=2	11	5	5	5	1	706	78.7	5.95	13.21	5
FALSE	Master Protein	P12970	60S ribosomal protein L7a OS=Mus musculus OX=10090 GN=Rpl7a PE=1 SV=2	21	5	5	5	1	266	30	10.56	13.16	5
FALSE	Master Protein	Q9D8B3	Charged multivesicular body protein 4b OS=Mus musculus OX=10090 GN=Chmp4b PE=1 SV=2	23	4	4	4	1	224	24.9	4.82	13.14	4
FALSE	Master Protein	A0A0G2JGS9	Immunoglobulin heavy variable 1-77 (Fragment) OS=Mus musculus OX=10090 GN=Ighv1-77 PE=1 SV=1	35	3	4	2	1	117	12.9	8.84	13.01	3
FALSE	Master Protein	P51881	ADP/ATP translocase 2 OS=Mus musculus OX=10090 GN=Slc25a5 PE=1 SV=3	12	4	5	3	1	298	32.9	9.73	12.95	4
FALSE	Master Protein	P47738	Aldehyde dehydrogenase, mitochondrial OS=Mus musculus OX=10090 GN=Aldh2 PE=1 SV=1	12	5	5	5	1	519	56.5	7.62	12.85	5
FALSE	Master Protein	Q9ESZ8	General transcription factor II-I OS=Mus musculus OX=10090 GN=Gtf2i PE=1 SV=3	6	5	5	5	1	998	112.2	6.55	12.84	5
FALSE	Master Protein	A0A075B5N3	Immunoglobulin kappa variable 8-28 OS=Mus musculus OX=10090 GN=Igkv8-28 PE=1 SV=7	39	3	4	2	1	101	10.9	5.94	12.77	3
FALSE	Master Protein	A0A075B5L6	Immunoglobulin kappa variable 4-81 OS=Mus musculus OX=10090 GN=Igkv4-81 PE=4 SV=7	19	1	3	1	1	96	10.2	5.1	12.69	1
FALSE	Master Protein	Q99JC1	Ig lambda-2 chain C region (Fragment) OS=Mus musculus OX=10090 GN=Iglc2 PE=1 SV=1	49	3	3	3	1	105	11.3	6.27	12.44	3
FALSE	Master Protein	A0A075B5N0	Immunoglobulin kappa variable 1-35 OS=Mus musculus OX=10090 GN=Igkv1-35 PE=4 SV=7	47	2	4	1	1	119	13	4.94	12.39	2
FALSE	Master Protein	A0A0B4J1J6	Immunoglobulin heavy variable 10-1 (Fragment) OS=Mus musculus OX=10090 GN=Ighv10-1 PE=4 SV=1	33	3	4	2	1	119	13.5	8.59	12.28	3
FALSE	Master Protein	Q8C0T5	Signal-induced proliferation-associated 1-like protein 1 OS=Mus musculus OX=10090 GN=Sipa1l1 PE=1 SV=2	3	5	5	5	1	1782	196.9	8.13	12.12	5
FALSE	Master Protein	A0A075B5R5	Immunoglobulin heavy variable 4-1 (Fragment) OS=Mus musculus OX=10090 GN=Ighv4-1 PE=1 SV=7	31	3	4	1	1	116	12.9	8.9	12.12	3
FALSE	Master Protein	Q62470-2	Isoform 2 of Integrin alpha-3 OS=Mus musculus OX=10090 GN=Itga3	5	4	4	4	1	1068	118.8	6.81	12.03	4
FALSE	Master Protein	F8WGL3	Cofilin-1 OS=Mus musculus OX=10090 GN=Cfl1 PE=1 SV=1	23	4	4	4	1	227	24.6	8.03	11.99	4
FALSE	Master Protein	A0A075B5N9	Immunoglobulin kappa variable 3-7 OS=Mus musculus OX=10090 GN=Igkv3-7 PE=4 SV=7	30	2	3	1	1	99	10.8	6.25	11.99	2
FALSE	Master Protein	A0A0G2JGK2	Immunoglobulin heavy variable V1-74 (Fragment) OS=Mus musculus OX=10090 GN=Ighv1-74 PE=4 SV=1	34	3	4	2	1	117	12.9	8.88	11.91	3
FALSE	Master Protein	A0A0A6YXQ0	Immunoglobulin heavy variable 8-8 (Fragment) OS=Mus musculus OX=10090 GN=Ighv8-8 PE=4 SV=1	24	3	4	2	1	119	13.2	8.84	11.8	3
FALSE	Master Protein	Q8CGP2-2	Isoform 2 of Histone H2B type 1-P OS=Mus musculus OX=10090 GN=Hist1h2bp	24	3	4	3	1	138	15.6	10.24	11.79	3
FALSE	Master Protein	Q00547	Hyaluronan mediated motility receptor OS=Mus musculus OX=10090 GN=Hmmr PE=1 SV=4	2	1	5	1	1	794	91.7	5.52	11.78	1
FALSE	Master Protein	A0A0A6YVS4	Immunoglobulin heavy variable 5-9-1 (Fragment) OS=Mus musculus OX=10090 GN=Ighv5-9-1 PE=1 SV=1	27	3	4	2	1	126	14.2	8.87	11.71	3
FALSE	Master Protein	A0A140T8M9	Immunoglobulin kappa chain variable 1-122 (Fragment) OS=Mus musculus OX=10090 GN=Igkv1-122 PE=4 SV=2	17	2	4	1	1	119	13.1	7.99	11.65	2
FALSE	Master Protein	Q91VA7	Isocitrate dehydrogenase [NAD] subunit, mitochondrial OS=Mus musculus OX=10090 GN=Idh3b PE=1 SV=1	15	4	4	4	1	384	42.2	8.6	11.59	4
FALSE	Master Protein	P01660	Ig kappa chain V-III region PC 3741/TEPC 111 OS=Mus musculus OX=10090 PE=1 SV=1	26	2	3	1	1	111	12.1	5.38	11.58	2
FALSE	Master Protein	Q9CQR4	Acyl-coenzyme A thioesterase 13 OS=Mus musculus OX=10090 GN=Acot13 PE=1 SV=1	29	3	4	3	1	140	15.2	8.82	11.57	3
FALSE	Master Protein	Q99JB2	Stomatin-like protein 2, mitochondrial OS=Mus musculus OX=10090 GN=Stoml2 PE=1 SV=1	15	4	4	4	1	353	38.4	8.87	11.56	4
FALSE	Master Protein	Q8K0Y2	Keratin, type I cuticular Ha3-I OS=Mus musculus OX=10090 GN=Krt33a PE=1 SV=1	3	1	4	1	1	404	46.1	4.83	11.39	1
FALSE	Master Protein	Q64464	Cytochrome P450 3A13 OS=Mus musculus OX=10090 GN=Cyp3a13 PE=1 SV=1	3	1	5	1	1	503	57.5	8.57	11.3	1
FALSE	Master Protein	A0A075B5R2	Immunoglobulin heavy variable 7-3 (Fragment) OS=Mus musculus OX=10090 GN=Ighv7-3 PE=4 SV=2	33	4	4	3	1	120	13.4	8.6	11.26	4
FALSE	Master Protein	Q9DBR7	Protein phosphatase 1 regulatory subunit 12A OS=Mus musculus OX=10090 GN=Ppp1r12a PE=1 SV=2	5	4	4	4	1	1029	114.9	5.49	11.18	4
FALSE	Master Protein	A0A0G2JFN9	Immunoglobulin heavy variable V1-67 (Fragment) OS=Mus musculus OX=10090 GN=Ighv1-67 PE=4 SV=1	21	2	4	2	1	117	12.9	8.27	11.15	2
FALSE	Master Protein	A0A0G2JG36	Immunoglobulin kappa chain variable 14-100 (Fragment) OS=Mus musculus OX=10090 GN=Igkv14-100 PE=4 SV=4	14	1	3	1	1	117	12.7	4.78	11.04	1
FALSE	Master Protein	P18524	Ig heavy chain V region RF OS=Mus musculus OX=10090 PE=1 SV=1	24	3	4	1	1	117	12.9	9.29	11.04	3
FALSE	Master Protein	P35700	Peroxiredoxin-1 OS=Mus musculus OX=10090 GN=Prdx1 PE=1 SV=1	25	4	4	4	1	199	22.2	8.12	11.04	4
FALSE	Master Protein	E9Q0F0	Keratin 78 OS=Mus musculus OX=10090 GN=Krt78 PE=1 SV=1	5	3	4	2	1	1068	112.2	7.97	11.02	3
FALSE	Master Protein	A0A140T8N7	Immunoglobulin kappa chain variable 6-25 (Fragment) OS=Mus musculus OX=10090 GN=Igkv6-25 PE=4 SV=2	34	3	4	1	1	115	12.7	6.27	11.01	3
FALSE	Master Protein	O35566	CD151 antigen OS=Mus musculus OX=10090 GN=Cd151 PE=1 SV=2	6	2	3	2	1	253	28.2	7.47	10.87	2
FALSE	Master Protein	P43274	Histone H1.4 OS=Mus musculus OX=10090 GN=Hist1h1e PE=1 SV=2	15	3	4	1	1	219	22	11.11	10.61	3
FALSE	Master Protein	P10107	Annexin A1 OS=Mus musculus OX=10090 GN=Anxa1 PE=1 SV=2	9	2	3	2	1	346	38.7	7.37	10.57	2
FALSE	Master Protein	A0A075B5T6	Immunoglobulin heavy variable V10-3 (Fragment) OS=Mus musculus OX=10090 GN=Ighv10-3 PE=4 SV=1	33	3	4	2	1	119	13.5	8.87	10.5	3
FALSE	Master Protein	A0A140LI88	Ankyrin repeat domain 31 OS=Mus musculus OX=10090 GN=Ankrd31 PE=4 SV=1	1	1	5	1	1	1765	195.6	6.55	10.5	1
FALSE	Master Protein	P11152	Lipoprotein lipase OS=Mus musculus OX=10090 GN=Lpl PE=1 SV=3	10	3	3	3	1	474	53.1	7.87	10.38	3
FALSE	Master Protein	Q9R0Q6	Actin-related protein 2/3 complex subunit 1A OS=Mus musculus OX=10090 GN=Arpc1a PE=1 SV=1	16	4	4	4	1	370	41.6	8.18	10.38	4
FALSE	Master Protein	P49817	Caveolin-1 OS=Mus musculus OX=10090 GN=Cav1 PE=1 SV=1	25	3	3	3	1	178	20.5	6.02	10.33	3
FALSE	Master Protein	Q61474	RNA-binding protein Musashi homolog 1 OS=Mus musculus OX=10090 GN=Msi1 PE=1 SV=1	4	1	4	1	1	362	39.1	7.87	10.03	1
FALSE	Master Protein	Q6IME9	Keratin, type II cytoskeletal 72 OS=Mus musculus OX=10090 GN=Krt72 PE=3 SV=1	4	2	4	1	1	520	56.7	7.4	10.01	2
FALSE	Master Protein	P43277	Histone H1.3 OS=Mus musculus OX=10090 GN=Hist1h1d PE=1 SV=2	14	3	4	1	1	221	22.1	11.03	9.98	3
FALSE	Master Protein	P17095-1	Isoform HMG-Y of High mobility group protein HMG-I/HMG-Y OS=Mus musculus OX=10090 GN=Hmga1	15	2	4	1	1	96	10.6	10.32	9.97	2
FALSE	Master Protein	P01636	Ig kappa chain V-V region MOPC 149 OS=Mus musculus OX=10090 PE=1 SV=1	21	2	3	1	1	108	12	7.28	9.96	2
FALSE	Master Protein	A0A0B4J1H6	Immunoglobulin kappa chain variable 2-137 (Fragment) OS=Mus musculus OX=10090 GN=Igkv2-137 PE=4 SV=1	20	2	3	2	1	120	13.1	7.24	9.94	2
FALSE	Master Protein	E9QAA8	Interferon-gamma-inducible GTPase Ifgga3 protein OS=Mus musculus OX=10090 GN=Gm4841 PE=4 SV=1	3	1	4	1	1	417	47.8	7.77	9.92	1
FALSE	Master Protein	A0A0G2JEI7	Immunoglobulin kappa chain variable 12-38 (Fragment) OS=Mus musculus OX=10090 GN=Igkv12-38 PE=4 SV=4	24	2	3	2	1	115	12.5	4.72	9.91	2
FALSE	Master Protein	A6ZI46	Fructose-bisphosphate aldolase OS=Mus musculus OX=10090 GN=Aldoart1 PE=1 SV=1	13	4	4	4	1	419	45.3	7.05	9.88	4
FALSE	Master Protein	P62852	40S ribosomal protein S25 OS=Mus musculus OX=10090 GN=Rps25 PE=1 SV=1	21	3	4	3	1	125	13.7	10.11	9.75	3
FALSE	Master Protein	A0A140T8N3	Immunoglobulin kappa chain variable 13-84 (Fragment) OS=Mus musculus OX=10090 GN=Igkv13-84 PE=4 SV=2	21	2	3	2	1	115	12.6	6.51	9.7	2
FALSE	Master Protein	P02463	Collagen alpha-1(IV) chain OS=Mus musculus OX=10090 GN=Col4a1 PE=1 SV=4	4	3	6	3	1	1669	160.6	8.24	9.7	3
FALSE	Master Protein	O89084	cAMP-specific 3',5'-cyclic phosphodiesterase 4A OS=Mus musculus OX=10090 GN=Pde4a PE=1 SV=2	2	1	4	1	1	844	93.5	5.26	9.44	1
FALSE	Master Protein	Q05816	Fatty acid-binding protein 5 OS=Mus musculus OX=10090 GN=Fabp5 PE=1 SV=3	26	4	4	4	1	135	15.1	6.54	9.37	4
FALSE	Master Protein	A0A140T8M2	Immunoglobulin kappa variable 12-44 (Fragment) OS=Mus musculus OX=10090 GN=Igkv12-44 PE=4 SV=2	19	2	3	1	1	115	12.5	7.87	9.33	2
FALSE	Master Protein	P01648	Ig kappa chain V-V region HP 91A3 OS=Mus musculus OX=10090 PE=1 SV=1	27	2	3	1	1	108	12	8.47	9.33	2
FALSE	Master Protein	C0HKE4	Histone H2A type 1-E OS=Mus musculus OX=10090 GN=Hist1h2ae PE=1 SV=1	22	2	3	2	1	130	14.1	11.05	9.32	2
FALSE	Master Protein	Q9Z1A1	TFG protein OS=Mus musculus OX=10090 GN=Tfg PE=1 SV=1	11	3	3	3	1	397	43	5.1	9.22	3
FALSE	Master Protein	P35486	Pyruvate dehydrogenase E1 component subunit alpha, somatic form, mitochondrial OS=Mus musculus OX=10090 GN=Pdha1 PE=1 SV=1	11	4	4	4	1	390	43.2	8.19	9.19	4
FALSE	Master Protein	P53395	Lipoamide acyltransferase component of branched-chain alpha-keto acid dehydrogenase complex, mitochondrial OS=Mus musculus OX=10090 GN=Dbt PE=1 SV=2	8	4	4	4	1	482	53.2	8.6	9.18	4
FALSE	Master Protein	Q9D820	Prolyl-tRNA synthetase associated domain-containing protein 1 OS=Mus musculus OX=10090 GN=Prorsd1 PE=1 SV=1	11	1	4	1	1	169	18.9	6.14	9.06	1
FALSE	Master Protein	O88844	Isocitrate dehydrogenase [NADP] cytoplasmic OS=Mus musculus OX=10090 GN=Idh1 PE=1 SV=2	10	3	3	3	1	414	46.6	7.17	8.92	3
FALSE	Master Protein	P35980	60S ribosomal protein L18 OS=Mus musculus OX=10090 GN=Rpl18 PE=1 SV=3	10	2	3	2	1	188	21.6	11.78	8.92	2
FALSE	Master Protein	P62137	Serine/threonine-protein phosphatase PP1-alpha catalytic subunit OS=Mus musculus OX=10090 GN=Ppp1ca PE=1 SV=1	8	2	3	2	1	330	37.5	6.33	8.74	2
FALSE	Master Protein	Q5SWU9-2	Isoform 2 of Acetyl-CoA carboxylase 1 OS=Mus musculus OX=10090 GN=Acaca	2	4	4	4	1	2383	269.8	6.51	8.68	4
FALSE	Master Protein	P67778	Prohibitin OS=Mus musculus OX=10090 GN=Phb PE=1 SV=1	15	3	3	3	1	272	29.8	5.76	8.63	3
FALSE	Master Protein	Q8BKZ9	Pyruvate dehydrogenase protein X component, mitochondrial OS=Mus musculus OX=10090 GN=Pdhx PE=1 SV=1	5	2	3	2	1	501	54	7.75	8.56	2
FALSE	Master Protein	F6R7E8	Predicted gene 2663 OS=Mus musculus OX=10090 GN=Gm2663 PE=3 SV=1	8	1	2	1	1	247	26.6	6.93	8.38	1
FALSE	Master Protein	E9Q963	Armadillo-like helical domain-containing 1 OS=Mus musculus OX=10090 GN=Armh1 PE=1 SV=1	3	1	4	1	1	441	49.2	5.78	8.33	1
FALSE	Master Protein	A8DUK4	Beta-globin OS=Mus musculus OX=10090 GN=Hbb-bs PE=1 SV=1	22	3	3	3	1	147	15.7	7.69	8.33	3
FALSE	Master Protein	A0A1L1STE6	Isocitrate dehydrogenase [NAD] subunit, mitochondrial OS=Mus musculus OX=10090 GN=Idh3a PE=1 SV=1	8	3	3	3	1	384	41.5	6.93	8.31	3
FALSE	Master Protein	G3UW82	MCG140437, isoform CRA_d OS=Mus musculus OX=10090 GN=Myh2 PE=1 SV=1	1	2	3	1	1	1942	223.1	5.77	8.29	2
FALSE	Master Protein	J3QNZ9	Immunoglobulin kappa variable 4-62 OS=Mus musculus OX=10090 GN=Igkv4-62 PE=1 SV=1	19	1	3	1	1	96	10.4	6.44	8.23	1
FALSE	Master Protein	P62301	40S ribosomal protein S13 OS=Mus musculus OX=10090 GN=Rps13 PE=1 SV=2	18	2	3	2	1	151	17.2	10.54	8.22	2
FALSE	Master Protein	A0A075B5P8	Immunoglobulin heavy variable 2-2 (Fragment) OS=Mus musculus OX=10090 GN=Ighv2-2 PE=4 SV=1	14	1	2	1	1	116	12.6	8.48	8.22	1
FALSE	Master Protein	P50544	Very long-chain specific acyl-CoA dehydrogenase, mitochondrial OS=Mus musculus OX=10090 GN=Acadvl PE=1 SV=3	7	3	3	3	1	656	70.8	8.75	8.19	3
FALSE	Master Protein	Q8BMK4	Cytoskeleton-associated protein 4 OS=Mus musculus OX=10090 GN=Ckap4 PE=1 SV=2	6	3	3	3	1	575	63.7	5.64	8.16	3
FALSE	Master Protein	E9Q557	Desmoplakin OS=Mus musculus OX=10090 GN=Dsp PE=1 SV=1	1	3	3	3	1	2883	332.7	6.8	8.12	3
FALSE	Master Protein	P48962	ADP/ATP translocase 1 OS=Mus musculus OX=10090 GN=Slc25a4 PE=1 SV=4	8	2	3	1	1	298	32.9	9.72	8.1	2
FALSE	Master Protein	P62264	40S ribosomal protein S14 OS=Mus musculus OX=10090 GN=Rps14 PE=1 SV=3	23	3	3	3	1	151	16.3	10.05	8.09	3
FALSE	Master Protein	Q91V04	Translocating chain-associated membrane protein 1 OS=Mus musculus OX=10090 GN=Tram1 PE=1 SV=3	5	1	4	1	1	374	43	9.69	7.98	1
FALSE	Master Protein	G5E902	MCG10343, isoform CRA_b OS=Mus musculus OX=10090 GN=Slc25a3 PE=1 SV=1	3	1	3	1	1	358	39.7	9.29	7.97	1
FALSE	Master Protein	P62242	40S ribosomal protein S8 OS=Mus musculus OX=10090 GN=Rps8 PE=1 SV=2	19	3	3	3	1	208	24.2	10.32	7.91	3
FALSE	Master Protein	A0A0G2JEI6	Immunoglobulin kappa chain variable 6-29 (Fragment) OS=Mus musculus OX=10090 GN=Igkv6-29 PE=4 SV=4	34	3	3	3	1	115	12.6	5.01	7.87	3
FALSE	Master Protein	E9Q284	Coilin OS=Mus musculus OX=10090 GN=Coil PE=1 SV=1	3	1	3	1	1	573	62.2	9.06	7.8	1
FALSE	Master Protein	A0A075B5N7	Immunoglobulin kappa variable 6-13 OS=Mus musculus OX=10090 GN=Igkv6-13 PE=1 SV=7	19	2	3	1	1	95	10.4	6.51	7.75	2
FALSE	Master Protein	P41105	60S ribosomal protein L28 OS=Mus musculus OX=10090 GN=Rpl28 PE=1 SV=2	22	3	3	3	1	137	15.7	12.02	7.74	3
FALSE	Master Protein	P61255	60S ribosomal protein L26 OS=Mus musculus OX=10090 GN=Rpl26 PE=1 SV=1	21	3	3	3	1	145	17.2	10.55	7.74	3
FALSE	Master Protein	P62082	40S ribosomal protein S7 OS=Mus musculus OX=10090 GN=Rps7 PE=2 SV=1	25	3	3	3	1	194	22.1	10.1	7.73	3
FALSE	Master Protein	Q9CY58	Plasminogen activator inhibitor 1 RNA-binding protein OS=Mus musculus OX=10090 GN=Serbp1 PE=1 SV=2	12	3	3	3	1	407	44.7	8.54	7.71	3
FALSE	Master Protein	Q8BJ34-6	Isoform 6 of Meiosis regulator and mRNA stability factor 1 OS=Mus musculus OX=10090 GN=Marf1	1	1	3	1	1	1736	192.7	8.24	7.66	1
FALSE	Master Protein	A0A075B6A7	Immunoglobulin heavy variable 2-6 (Fragment) OS=Mus musculus OX=10090 GN=Ighv2-6 PE=4 SV=1	14	1	2	1	1	116	12.6	8.48	7.64	1
FALSE	Master Protein	Q9CRB9	MICOS complex subunit Mic19 OS=Mus musculus OX=10090 GN=Chchd3 PE=1 SV=1	12	2	2	2	1	227	26.3	8.37	7.59	2
FALSE	Master Protein	O35129	Prohibitin-2 OS=Mus musculus OX=10090 GN=Phb2 PE=1 SV=1	12	3	3	3	1	299	33.3	9.83	7.59	3
FALSE	Master Protein	P14206	40S ribosomal protein SA OS=Mus musculus OX=10090 GN=Rpsa PE=1 SV=4	12	3	3	3	1	295	32.8	4.87	7.56	3
FALSE	Master Protein	E9PYL9	Predicted gene 10036 OS=Mus musculus OX=10090 GN=Gm10036 PE=3 SV=1	17	3	3	3	1	178	20.3	9.51	7.55	3
FALSE	Master Protein	Q3UVV9	von Willebrand factor A domain-containing protein 3A OS=Mus musculus OX=10090 GN=Vwa3a PE=2 SV=1	2	1	3	1	1	1148	130	8.38	7.54	1
FALSE	Master Protein	Q99KI0	Aconitate hydratase, mitochondrial OS=Mus musculus OX=10090 GN=Aco2 PE=1 SV=1	6	3	3	3	1	780	85.4	7.93	7.42	3
FALSE	Master Protein	P04370	Myelin basic protein OS=Mus musculus OX=10090 GN=Mbp PE=1 SV=2	14	3	3	3	1	250	27.2	9.58	7.41	3
FALSE	Master Protein	Q8CGC7	Bifunctional glutamate/proline--tRNA ligase OS=Mus musculus OX=10090 GN=Eprs PE=1 SV=4	3	2	3	2	1	1512	170	7.66	7.39	2
FALSE	Master Protein	Q8VED2	Biogenesis of lysosome-related organelles complex 1 subunit 4 OS=Mus musculus OX=10090 GN=Bloc1s4 PE=1 SV=1	8	1	3	1	1	215	23.1	5.14	7.39	1
FALSE	Master Protein	Q8BH64	EH domain-containing protein 2 OS=Mus musculus OX=10090 GN=Ehd2 PE=1 SV=1	6	2	2	2	1	543	61.1	6.51	7.35	2
FALSE	Master Protein	A0A0A6YW32	Immunoglobulin heavy variable 1-37 (Fragment) OS=Mus musculus OX=10090 GN=Ighv1-37 PE=4 SV=1	32	3	3	3	1	117	13.1	8.78	7.34	3
FALSE	Master Protein	P53026	60S ribosomal protein L10a OS=Mus musculus OX=10090 GN=Rpl10a PE=1 SV=3	10	2	2	2	1	217	24.9	9.98	7.28	2
FALSE	Master Protein	P01662	Ig kappa chain V-III region ABPC 22/PC 9245 OS=Mus musculus OX=10090 PE=1 SV=1	16	1	2	1	1	111	12	5.06	7.23	1
FALSE	Master Protein	A0A140T8M5	Immunoglobulin kappa variable 6-15 (Fragment) OS=Mus musculus OX=10090 GN=Igkv6-15 PE=1 SV=2	14	2	3	1	1	115	12.7	4.96	7.23	2
FALSE	Master Protein	P01675	Ig kappa chain V-VI region XRPC 44 OS=Mus musculus OX=10090 PE=1 SV=1	24	2	2	1	1	107	11.6	8.44	7.19	2
FALSE	Master Protein	P62908	40S ribosomal protein S3 OS=Mus musculus OX=10090 GN=Rps3 PE=1 SV=1	9	2	3	2	1	243	26.7	9.66	7.19	2
FALSE	Master Protein	A2ASJ3	Predicted gene 13102 OS=Mus musculus OX=10090 GN=Gm13102 PE=4 SV=1	4	1	3	1	1	519	60	8.6	7.19	1
FALSE	Master Protein	P60202	Myelin proteolipid protein OS=Mus musculus OX=10090 GN=Plp1 PE=1 SV=2	7	2	3	2	1	277	30.1	8.35	7.15	2
FALSE	Master Protein	A0A0G2JEX1	Nexilin OS=Mus musculus OX=10090 GN=Nexn PE=1 SV=1	6	3	3	3	1	671	80	5.22	7.14	3
FALSE	Master Protein	Q8BH95	Enoyl-CoA hydratase, mitochondrial OS=Mus musculus OX=10090 GN=Echs1 PE=1 SV=1	12	3	3	3	1	290	31.5	8.48	7.1	3
FALSE	Master Protein	A0A075B5X4	Immunoglobulin heavy variable V8-11 (Fragment) OS=Mus musculus OX=10090 GN=Ighv8-11 PE=4 SV=2	13	1	2	1	1	119	13.1	8.48	7.08	1
FALSE	Master Protein	Q9DAM7	Transmembrane protein 263 OS=Mus musculus OX=10090 GN=Tmem263 PE=1 SV=1	41	3	3	3	1	115	11.5	9.32	7.06	3
FALSE	Master Protein	Q9D051	Pyruvate dehydrogenase E1 component subunit beta, mitochondrial OS=Mus musculus OX=10090 GN=Pdhb PE=1 SV=1	12	3	3	3	1	359	38.9	6.87	7.05	3
FALSE	Master Protein	A0A075B5Q5	Immunoglobulin heavy variable 2-9 (Fragment) OS=Mus musculus OX=10090 GN=Ighv2-9 PE=4 SV=1	14	1	2	1	1	116	12.5	8.16	7.04	1
FALSE	Master Protein	Q8K3W3	Protein CASC3 OS=Mus musculus OX=10090 GN=Casc3 PE=1 SV=3	5	2	3	2	1	698	75.7	6.44	7.03	2
FALSE	Master Protein	P56959	RNA-binding protein FUS OS=Mus musculus OX=10090 GN=Fus PE=1 SV=1	7	2	2	2	1	518	52.6	9.36	7.02	2
FALSE	Master Protein	P43275	Histone H1.1 OS=Mus musculus OX=10090 GN=Hist1h1a PE=1 SV=2	9	2	3	1	1	213	21.8	10.93	7	2
FALSE	Master Protein	Q8VIJ6	Splicing factor, proline- and glutamine-rich OS=Mus musculus OX=10090 GN=Sfpq PE=1 SV=1	5	3	3	3	1	699	75.4	9.44	6.94	3
FALSE	Master Protein	A0A075B5S6	Immunoglobulin heavy variable 3-1 (Fragment) OS=Mus musculus OX=10090 GN=Ighv3-1 PE=4 SV=1	14	1	2	1	1	116	13.1	8.02	6.92	1
FALSE	Master Protein	P99027	60S acidic ribosomal protein P2 OS=Mus musculus OX=10090 GN=Rplp2 PE=1 SV=3	24	2	2	2	1	115	11.6	4.54	6.89	2
FALSE	Master Protein	A0A075B5T4	Immunoglobulin heavy variable 1-4 (Fragment) OS=Mus musculus OX=10090 GN=Ighv1-4 PE=4 SV=1	38	2	2	1	1	117	13.1	9.23	6.87	2
FALSE	Master Protein	P01787	Ig heavy chain V regions TEPC 15/S107/HPCM1/HPCM2/HPCM3 OS=Mus musculus OX=10090 PE=1 SV=1	24	2	2	2	1	123	13.8	6.62	6.86	2
FALSE	Master Protein	Q8BGD6	Sodium-coupled neutral amino acid transporter 9 OS=Mus musculus OX=10090 GN=Slc38a9 PE=1 SV=1	2	1	3	1	1	560	63.4	7.5	6.78	1
FALSE	Master Protein	Q3UX10	Tubulin alpha chain-like 3 OS=Mus musculus OX=10090 GN=Tubal3 PE=2 SV=2	4	1	2	1	1	446	50	5.58	6.77	1
FALSE	Master Protein	Q4U4S6	Xin actin-binding repeat-containing protein 2 OS=Mus musculus OX=10090 GN=Xirp2 PE=1 SV=1	1	3	3	2	1	3784	428	6.18	6.73	3
FALSE	Master Protein	P29341	Polyadenylate-binding protein 1 OS=Mus musculus OX=10090 GN=Pabpc1 PE=1 SV=2	6	3	3	3	1	636	70.6	9.5	6.7	3
FALSE	Master Protein	Q02257	Junction plakoglobin OS=Mus musculus OX=10090 GN=Jup PE=1 SV=3	5	2	2	2	1	745	81.7	6.14	6.69	2
FALSE	Master Protein	A2AQR3	Zinc finger protein 64 OS=Mus musculus OX=10090 GN=Zfp64 PE=1 SV=1	5	2	3	2	1	643	71.7	8.41	6.69	2
FALSE	Master Protein	Q9CR57	60S ribosomal protein L14 OS=Mus musculus OX=10090 GN=Rpl14 PE=1 SV=3	15	3	3	3	1	217	23.5	11.02	6.69	3
FALSE	Master Protein	P01819	Ig heavy chain V region MOPC 141 OS=Mus musculus OX=10090 PE=4 SV=1	8	1	2	1	1	144	15.7	8.43	6.69	1
FALSE	Master Protein	D3Z041	Long-chain-fatty-acid--CoA ligase 1 OS=Mus musculus OX=10090 GN=Acsl1 PE=1 SV=1	4	2	2	2	1	699	78	7.47	6.68	2
FALSE	Master Protein	A0A0B4J1H9	Immunoglobulin kappa variable 1-132 (Fragment) OS=Mus musculus OX=10090 GN=Igkv1-132 PE=4 SV=1	18	2	2	2	1	120	13.4	5.96	6.63	2
FALSE	Master Protein	P48774	Glutathione S-transferase Mu 5 OS=Mus musculus OX=10090 GN=Gstm5 PE=1 SV=1	8	1	3	1	1	224	26.6	7.21	6.62	1
FALSE	Master Protein	Q9JLM4	Zinc finger MYM-type protein 3 OS=Mus musculus OX=10090 GN=Zmym3 PE=1 SV=1	1	2	3	2	1	1370	152.8	6.39	6.61	2
FALSE	Master Protein	P14148	60S ribosomal protein L7 OS=Mus musculus OX=10090 GN=Rpl7 PE=1 SV=2	11	2	2	2	1	270	31.4	10.89	6.58	2
FALSE	Master Protein	Q08376	Zinc finger and BTB domain-containing protein 14 OS=Mus musculus OX=10090 GN=Zbtb14 PE=2 SV=1	4	1	2	1	1	449	50.9	6.04	6.58	1
FALSE	Master Protein	A0A0G2JDE1	Immunoglobulin heavy variable V8-12 (Fragment) OS=Mus musculus OX=10090 GN=Ighv8-12 PE=1 SV=1	18	2	2	1	1	119	13.3	9.17	6.56	2
FALSE	Master Protein	Q9CZ52	Anthrax toxin receptor 1 OS=Mus musculus OX=10090 GN=Antxr1 PE=1 SV=2	5	2	3	2	1	562	62.3	7.61	6.54	2
FALSE	Master Protein	E9PVZ8	Golgi autoantigen, golgin subfamily b, macrogolgin 1 OS=Mus musculus OX=10090 GN=Golgb1 PE=1 SV=1	1	1	3	1	1	3238	369.9	5.05	6.5	1
FALSE	Master Protein	Q8K440	ATP-binding cassette sub-family A member 8-B OS=Mus musculus OX=10090 GN=Abca8b PE=1 SV=2	1	1	3	1	1	1620	182.9	7.18	6.43	1
FALSE	Master Protein	P47963	60S ribosomal protein L13 OS=Mus musculus OX=10090 GN=Rpl13 PE=1 SV=3	11	2	2	2	1	211	24.3	11.55	6.41	2
FALSE	Master Protein	A0A075B5S9	Immunoglobulin heavy variable 9-4 OS=Mus musculus OX=10090 GN=Ighv9-4 PE=4 SV=1	23	2	2	2	1	98	10.9	9.07	6.38	2
FALSE	Master Protein	A0A075B5W3	Immunoglobulin heavy variable 1-53 (Fragment) OS=Mus musculus OX=10090 GN=Ighv1-53 PE=4 SV=1	33	2	2	0	1	117	12.8	8.88	6.33	2
FALSE	Master Protein	P09541	Myosin light chain 4 OS=Mus musculus OX=10090 GN=Myl4 PE=1 SV=3	11	2	2	1	1	193	21.1	5.03	6.29	2
FALSE	Master Protein	Q9ESU7	Amino acid transporter OS=Mus musculus OX=10090 GN=Slc1a5 PE=1 SV=1	5	2	2	2	1	555	58.4	7.12	6.22	2
FALSE	Master Protein	H3BJQ7	Peroxiredoxin-5, mitochondrial OS=Mus musculus OX=10090 GN=Prdx5 PE=1 SV=1	8	2	2	2	1	213	22.7	7.27	6.21	2
FALSE	Master Protein	D3Z357	Histone-lysine N-methyltransferase NSD3 OS=Mus musculus OX=10090 GN=Nsd3 PE=1 SV=1	3	3	3	3	1	1446	161.5	8.27	6.21	3
FALSE	Master Protein	Q9JKF1	Ras GTPase-activating-like protein IQGAP1 OS=Mus musculus OX=10090 GN=Iqgap1 PE=1 SV=2	2	3	3	3	1	1657	188.6	6.48	6.18	3
FALSE	Master Protein	P27664	Rod cGMP-specific 3',5'-cyclic phosphodiesterase subunit alpha OS=Mus musculus OX=10090 GN=Pde6a PE=2 SV=3	2	1	3	1	1	859	99.5	5.55	6.16	1
FALSE	Master Protein	A0A140T8M3	Immunoglobulin kappa chain variable 8-30 (Fragment) OS=Mus musculus OX=10090 GN=Igkv8-30 PE=4 SV=2	22	2	2	1	1	121	13.3	6.49	6.16	2
FALSE	Master Protein	Q4VWZ5	Acyl-CoA-binding protein OS=Mus musculus OX=10090 GN=Dbi PE=1 SV=1	25	2	2	2	1	135	15.2	9.13	6.14	2
FALSE	Master Protein	Q9JJB9	Transmembrane protein 183 OS=Mus musculus OX=10090 GN=Tmem183 PE=2 SV=1	5	1	2	1	1	375	42.9	9.01	6.14	1
FALSE	Master Protein	A0A3B2WCJ8	Zinc transporter 6 (Fragment) OS=Mus musculus OX=10090 GN=Slc30a6 PE=4 SV=1	14	1	3	1	1	140	16.1	9.25	6.11	1
FALSE	Master Protein	O88492-2	Isoform 2 of Perilipin-4 OS=Mus musculus OX=10090 GN=Plin4	3	1	2	1	1	1002	100.7	7.64	6.1	1
FALSE	Master Protein	Q8R0Y6	Cytosolic 10-formyltetrahydrofolate dehydrogenase OS=Mus musculus OX=10090 GN=Aldh1l1 PE=1 SV=1	3	2	2	2	1	902	98.6	5.91	6.07	2
FALSE	Master Protein	P62748	Hippocalcin-like protein 1 OS=Mus musculus OX=10090 GN=Hpcal1 PE=1 SV=2	10	1	2	1	1	193	22.3	5.5	6.01	1
FALSE	Master Protein	B8JJZ4	Zinc finger protein 808 OS=Mus musculus OX=10090 GN=Zfp808 PE=1 SV=1	4	2	3	2	1	753	89.2	9.23	5.97	2
FALSE	Master Protein	A2APM2	CD44 antigen OS=Mus musculus OX=10090 GN=Cd44 PE=1 SV=1	2	1	2	1	1	780	85.8	5.02	5.96	1
FALSE	Master Protein	Q9WU40-2	Isoform 2 of Inner nuclear membrane protein Man1 OS=Mus musculus OX=10090 GN=Lemd3	1	1	3	1	1	943	102.7	7.53	5.95	1
FALSE	Master Protein	Q9D8E6	60S ribosomal protein L4 OS=Mus musculus OX=10090 GN=Rpl4 PE=1 SV=3	6	2	2	2	1	419	47.1	11	5.94	2
FALSE	Master Protein	A0A0B4J1I8	Immunoglobulin kappa variable 4-59 (Fragment) OS=Mus musculus OX=10090 GN=Igkv4-59 PE=4 SV=1	14	2	2	1	1	117	12.7	7.97	5.94	2
FALSE	Master Protein	Q5EBP8	Heterogeneous nuclear ribonucleoprotein A1 OS=Mus musculus OX=10090 GN=Hnrnpa1 PE=1 SV=1	8	2	2	2	1	373	38.8	9.13	5.94	2
FALSE	Master Protein	A0A0G2JEU7	Immunoglobulin heavy variable 1-82 (Fragment) OS=Mus musculus OX=10090 GN=Ighv1-82 PE=1 SV=1	24	2	2	2	1	117	12.8	8.6	5.85	2
FALSE	Master Protein	A0A075B5W6	Immunoglobulin heavy variable 1-55 (Fragment) OS=Mus musculus OX=10090 GN=Ighv1-55 PE=1 SV=1	21	1	1	1	1	117	12.7	8.27	5.81	1
FALSE	Master Protein	P62751	60S ribosomal protein L23a OS=Mus musculus OX=10090 GN=Rpl23a PE=1 SV=1	15	2	2	2	1	156	17.7	10.45	5.77	2
FALSE	Master Protein	P16125	L-lactate dehydrogenase B chain OS=Mus musculus OX=10090 GN=Ldhb PE=1 SV=2	8	2	2	1	1	334	36.5	6.05	5.72	2
FALSE	Master Protein	A0A0A6YYE5	Immunoglobulin kappa variable 4-78 (Fragment) OS=Mus musculus OX=10090 GN=Igkv4-78 PE=4 SV=2	36	2	2	1	1	119	12.8	7.94	5.71	2
FALSE	Master Protein	P23819-3	Isoform 3 of Glutamate receptor 2 OS=Mus musculus OX=10090 GN=Gria2	2	1	2	1	1	939	104.5	7.87	5.67	1
FALSE	Master Protein	P45591	Cofilin-2 OS=Mus musculus OX=10090 GN=Cfl2 PE=1 SV=1	17	2	2	2	1	166	18.7	7.88	5.6	2
FALSE	Master Protein	Q8K2B3	Succinate dehydrogenase [ubiquinone] flavoprotein subunit, mitochondrial OS=Mus musculus OX=10090 GN=Sdha PE=1 SV=1	3	2	2	2	1	664	72.5	7.37	5.59	2
FALSE	Master Protein	B1AR69	Myosin, heavy polypeptide 13, skeletal muscle OS=Mus musculus OX=10090 GN=Myh13 PE=1 SV=1	2	2	2	1	1	1938	223.4	5.57	5.57	2
FALSE	Master Protein	Q8R5L1	Complement component 1 Q subcomponent-binding protein, mitochondrial OS=Mus musculus OX=10090 GN=C1qbp PE=1 SV=1	5	2	2	2	1	279	31	4.87	5.53	2
FALSE	Master Protein	Q5SX40	Myosin-1 OS=Mus musculus OX=10090 GN=Myh1 PE=1 SV=1	2	2	2	1	1	1942	223.2	5.76	5.53	2
FALSE	Master Protein	Q8R2Y2	Cell surface glycoprotein MUC18 OS=Mus musculus OX=10090 GN=Mcam PE=1 SV=1	6	2	2	2	1	648	71.5	5.83	5.51	2
FALSE	Master Protein	P01727	Ig lambda-1 chain V region S43 OS=Mus musculus OX=10090 PE=1 SV=1	33	2	2	2	1	129	13.5	5.78	5.49	2
FALSE	Master Protein	A0A0A6YX26	60S ribosomal protein L31 OS=Mus musculus OX=10090 GN=Rpl31 PE=1 SV=1	17	2	2	2	1	129	15	10.61	5.44	2
FALSE	Master Protein	A0A0A6YVR1	Immunoglobulin heavy variable 14-4 (Fragment) OS=Mus musculus OX=10090 GN=Ighv14-4 PE=4 SV=1	16	2	2	1	1	117	12.9	4.75	5.43	2
FALSE	Master Protein	Q8BX10	Serine/threonine-protein phosphatase PGAM5, mitochondrial OS=Mus musculus OX=10090 GN=Pgam5 PE=1 SV=1	8	2	2	2	1	288	32	9.04	5.41	2
FALSE	Master Protein	F8WIG5	Protein diaphanous homolog 3 OS=Mus musculus OX=10090 GN=Diaph3 PE=1 SV=2	2	2	2	2	1	1171	133.6	7.61	5.41	2
FALSE	Master Protein	G3UW63	MCG1037962 OS=Mus musculus OX=10090 GN=Rad51ap2 PE=4 SV=1	4	2	2	2	1	976	112.1	8.1	5.4	2
FALSE	Master Protein	D3YY21	Nuclear GTPase SLIP-GC OS=Mus musculus OX=10090 GN=Nuggc PE=4 SV=1	3	1	2	1	1	812	92.8	8.98	5.31	1
FALSE	Master Protein	P11499	Heat shock protein HSP 90-beta OS=Mus musculus OX=10090 GN=Hsp90ab1 PE=1 SV=3	3	2	2	2	1	724	83.2	5.03	5.29	2
FALSE	Master Protein	Q8CDM4	Coiled-coil domain-containing protein 73 OS=Mus musculus OX=10090 GN=Ccdc73 PE=2 SV=2	2	1	2	1	1	1066	120.3	5.68	5.29	1
FALSE	Master Protein	Q9CUL5	Dynein regulatory complex protein 11 OS=Mus musculus OX=10090 GN=Iqca1 PE=2 SV=2	2	1	2	1	1	857	99.8	9.33	5.26	1
FALSE	Master Protein	Q8C1W1	Tubulinyl-Tyr carboxypeptidase 1 OS=Mus musculus OX=10090 GN=Vash1 PE=1 SV=4	9	1	2	1	1	375	41.8	9.39	5.26	1
FALSE	Master Protein	A0A0G2JDN5	Immunoglobulin kappa variable 17-127 (Fragment) OS=Mus musculus OX=10090 GN=Igkv17-127 PE=4 SV=4	14	1	2	1	1	117	12.8	4.36	5.26	1
FALSE	Master Protein	O55143	Sarcoplasmic/endoplasmic reticulum calcium ATPase 2 OS=Mus musculus OX=10090 GN=Atp2a2 PE=1 SV=2	2	1	2	1	1	1044	114.8	5.34	5.23	1
FALSE	Master Protein	Q0KK56	Protein FAM184B OS=Mus musculus OX=10090 GN=Fam184b PE=2 SV=1	2	1	2	1	1	942	107.5	5.78	5.22	1
FALSE	Master Protein	H7BX94	Lysine-rich nucleolar protein 1 OS=Mus musculus OX=10090 GN=Knop1 PE=1 SV=2	7	2	2	2	1	532	59.6	9.98	5.19	2
FALSE	Master Protein	Q8VD65	Phosphoinositide 3-kinase regulatory subunit 4 OS=Mus musculus OX=10090 GN=Pik3r4 PE=1 SV=3	1	1	2	1	1	1358	152.5	7.12	5.18	1
FALSE	Master Protein	G3X9Y9	Myosin Vb, isoform CRA_a OS=Mus musculus OX=10090 GN=Myo5b PE=1 SV=1	1	2	2	1	1	1844	213.3	6.95	5.18	2
FALSE	Master Protein	P54116	Erythrocyte band 7 integral membrane protein OS=Mus musculus OX=10090 GN=Stom PE=1 SV=3	10	2	2	2	1	284	31.4	6.93	5.18	2
FALSE	Master Protein	E9PV45	Ubiquitin carboxyl-terminal hydrolase 24 OS=Mus musculus OX=10090 GN=Usp24 PE=1 SV=1	1	1	2	1	1	2618	293.9	6.21	5.17	1
FALSE	Master Protein	Q9JI74	Kelch-like protein 1 OS=Mus musculus OX=10090 GN=Klhl1 PE=2 SV=2	1	1	2	1	1	751	82.8	6.42	5.16	1
FALSE	Master Protein	A0A075B6A0	Immunoglobulin heavy constant mu (Fragment) OS=Mus musculus OX=10090 GN=Ighm PE=1 SV=2	5	2	2	2	1	476	52.6	6.39	5.15	2
FALSE	Master Protein	Q9JI10	Serine/threonine-protein kinase 3 OS=Mus musculus OX=10090 GN=Stk3 PE=1 SV=1	2	1	2	1	1	497	56.8	4.98	5.13	1
FALSE	Master Protein	B2RRA8	Zfp114 protein OS=Mus musculus OX=10090 GN=Zfp114 PE=2 SV=1	3	1	2	1	1	586	65.9	8.87	5.13	1
FALSE	Master Protein	O35452	Tenascin X OS=Mus musculus OX=10090 GN=Tnxb PE=1 SV=1	0	1	2	1	1	4006	435.2	5.22	5.12	1
FALSE	Master Protein	Q9DBJ1	Phosphoglycerate mutase 1 OS=Mus musculus OX=10090 GN=Pgam1 PE=1 SV=3	15	2	2	2	1	254	28.8	7.18	5.11	2
FALSE	Master Protein	Q91Z83	Myosin-7 OS=Mus musculus OX=10090 GN=Myh7 PE=2 SV=1	1	2	2	1	1	1935	222.7	5.76	5.1	2
FALSE	Master Protein	Q9JLM8	Serine/threonine-protein kinase DCLK1 OS=Mus musculus OX=10090 GN=Dclk1 PE=1 SV=1	4	1	2	1	1	756	84.1	8.87	5.08	1
FALSE	Master Protein	A2AWA9	Rab GTPase-activating protein 1 OS=Mus musculus OX=10090 GN=Rabgap1 PE=1 SV=1	2	1	2	1	1	1064	120.7	5.25	5.08	1
FALSE	Master Protein	Q9JL35	High mobility group nucleosome-binding domain-containing protein 5 OS=Mus musculus OX=10090 GN=Hmgn5 PE=1 SV=2	10	2	2	2	1	406	45.3	4.37	5.06	2
FALSE	Master Protein	A0A087WNT1	Elongin-C OS=Mus musculus OX=10090 GN=Eloc PE=1 SV=1	15	1	2	1	1	134	14.9	4.73	5.05	1
FALSE	Master Protein	A0A1W2P6U8	RIKEN cDNA 4932415D10 gene OS=Mus musculus OX=10090 GN=4932415D10Rik PE=4 SV=1	1	2	2	2	1	4986	551.5	8	5.03	2
FALSE	Master Protein	A0A0G2JGN3	Immunoglobulin heavy variable 1-78 (Fragment) OS=Mus musculus OX=10090 GN=Ighv1-78 PE=1 SV=1	14	1	2	1	1	117	13.2	7.99	5.02	1
FALSE	Master Protein	B1AUC7	Rho GTPase-activating protein 36 OS=Mus musculus OX=10090 GN=Arhgap36 PE=2 SV=1	4	1	2	1	1	590	66.6	6.06	5.02	1
FALSE	Master Protein	P97351	40S ribosomal protein S3a OS=Mus musculus OX=10090 GN=Rps3a PE=1 SV=3	8	2	2	2	1	264	29.9	9.73	5	2
FALSE	Master Protein	Q3U962	Collagen alpha-2(V) chain OS=Mus musculus OX=10090 GN=Col5a2 PE=1 SV=1	2	2	2	2	1	1497	144.9	6.7	4.98	2
FALSE	Master Protein	P01831	Thy-1 membrane glycoprotein OS=Mus musculus OX=10090 GN=Thy1 PE=1 SV=1	17	2	2	2	1	162	18.1	8.97	4.97	2
FALSE	Master Protein	O70251	Elongation factor 1-beta OS=Mus musculus OX=10090 GN=Eef1b PE=1 SV=5	7	1	1	1	1	225	24.7	4.69	4.96	1
FALSE	Master Protein	Q99JY0	Trifunctional enzyme subunit beta, mitochondrial OS=Mus musculus OX=10090 GN=Hadhb PE=1 SV=1	4	2	2	2	1	475	51.4	9.38	4.96	2
FALSE	Master Protein	Q9CU65	Zinc finger MYM-type protein 2 OS=Mus musculus OX=10090 GN=Zmym2 PE=1 SV=3	1	1	2	1	1	1376	154.5	6.37	4.94	1
FALSE	Master Protein	Q3U319	E3 ubiquitin-protein ligase BRE1B OS=Mus musculus OX=10090 GN=Rnf40 PE=1 SV=2	2	1	2	1	1	1001	113.9	6.48	4.93	1
FALSE	Master Protein	A0A0R4J0V0	Beta-Ala-His dipeptidase OS=Mus musculus OX=10090 GN=Cndp1 PE=1 SV=1	3	1	3	1	1	492	55	5.44	4.93	1
FALSE	Master Protein	O35227	Disintegrin and metalloproteinase domain-containing protein 7 OS=Mus musculus OX=10090 GN=Adam7 PE=2 SV=2	2	1	2	1	1	789	89.1	6.38	4.92	1
FALSE	Master Protein	G3UWE4	Cytochrome P450 11B2, mitochondrial OS=Mus musculus OX=10090 GN=Cyp11b2 PE=1 SV=1	4	1	3	1	1	502	57.5	9.88	4.91	1
FALSE	Master Protein	Q8R4G6	Alpha-1,6-mannosylglycoprotein 6-beta-N-acetylglucosaminyltransferase A OS=Mus musculus OX=10090 GN=Mgat5 PE=1 SV=1	1	1	2	1	1	740	84.5	8.19	4.91	1
FALSE	Master Protein	Q8CGF7	Transcription elongation regulator 1 OS=Mus musculus OX=10090 GN=Tcerg1 PE=1 SV=2	1	1	2	1	1	1100	123.7	8.65	4.88	1
FALSE	Master Protein	Q9JHH6	Carboxypeptidase B2 OS=Mus musculus OX=10090 GN=Cpb2 PE=1 SV=1	6	1	2	1	1	422	48.8	7.97	4.87	1
FALSE	Master Protein	E9QLG3	MAX gene-associated protein OS=Mus musculus OX=10090 GN=Mga PE=1 SV=1	1	2	2	2	1	3042	332.9	7.58	4.86	2
FALSE	Master Protein	Q642K5	40S ribosomal protein S30 OS=Mus musculus OX=10090 GN=Fau PE=1 SV=1	8	1	2	1	1	133	14.4	10.05	4.85	1
FALSE	Master Protein	Q9WUM3	Coronin-1B OS=Mus musculus OX=10090 GN=Coro1b PE=1 SV=1	3	2	2	2	1	484	53.9	5.78	4.85	2
FALSE	Master Protein	D3Z667	Dynein heavy chain 2, axonemal OS=Mus musculus OX=10090 GN=Dnah2 PE=1 SV=1	1	2	2	2	1	4462	512	6.47	4.84	2
FALSE	Master Protein	A0A1W2P6N0	alpha-1,2-Mannosidase OS=Mus musculus OX=10090 GN=Man1a PE=1 SV=1	12	2	2	2	1	361	39.9	8.98	4.83	2
FALSE	Master Protein	P60469	Liprin-alpha-3 OS=Mus musculus OX=10090 GN=Ppfia3 PE=1 SV=2	3	2	2	2	1	1194	133.3	5.64	4.83	2
FALSE	Master Protein	Q9QYX7	Protein piccolo OS=Mus musculus OX=10090 GN=Pclo PE=1 SV=4	0	1	2	1	1	5068	550.5	6.51	4.83	1
FALSE	Master Protein	Q9CQN4	Sclerostin domain-containing protein 1 OS=Mus musculus OX=10090 GN=Sostdc1 PE=1 SV=1	10	1	2	1	1	206	23.2	9.8	4.82	1
FALSE	Master Protein	A0A087WS83	Voltage-dependent R-type calcium channel subunit alpha OS=Mus musculus OX=10090 GN=Cacna1e PE=1 SV=1	1	1	2	1	1	2273	257	8.22	4.82	1
FALSE	Master Protein	J3QK55	RIKEN cDNA 2010315B03 gene OS=Mus musculus OX=10090 GN=2010315B03Rik PE=4 SV=2	4	1	2	1	1	433	51	9.19	4.79	1
FALSE	Master Protein	Q2YFS1	Paired immunoglobulin-like type 2 receptor beta-2 OS=Mus musculus OX=10090 GN=Pilrb2 PE=2 SV=1	16	2	2	2	1	225	25.5	9.35	4.79	2
FALSE	Master Protein	E9Q1C7	Predicted gene 10471 OS=Mus musculus OX=10090 GN=Gm10471 PE=4 SV=2	8	2	2	2	1	252	29.9	6.34	4.78	2
FALSE	Master Protein	E9Q8S5	Microtubule-associated serine/threonine-protein kinase 3 OS=Mus musculus OX=10090 GN=Mast3 PE=1 SV=2	1	1	2	1	1	1321	144.1	8.44	4.74	1
FALSE	Master Protein	P01627	Ig kappa chain V-II region VKappa167 OS=Mus musculus OX=10090 GN=Gm5153 PE=4 SV=1	13	1	1	1	1	120	13.3	5.4	4.73	1
FALSE	Master Protein	S4R181	Coiled-coil domain-containing 166 OS=Mus musculus OX=10090 GN=Ccdc166 PE=4 SV=1	6	2	2	2	1	449	51.1	9.67	4.72	2
FALSE	Master Protein	Q99L45	Eukaryotic translation initiation factor 2 subunit 2 OS=Mus musculus OX=10090 GN=Eif2s2 PE=1 SV=1	8	2	2	2	1	331	38.1	5.8	4.71	2
FALSE	Master Protein	Q61488	Desert hedgehog protein OS=Mus musculus OX=10090 GN=Dhh PE=1 SV=1	5	1	2	1	1	396	43.5	9.39	4.71	1
FALSE	Master Protein	A0A0U1RPM1	Predicted gene, 36028 OS=Mus musculus OX=10090 GN=Gm36028 PE=4 SV=1	8	1	2	1	1	299	35	4.72	4.7	1
FALSE	Master Protein	P26443	Glutamate dehydrogenase 1, mitochondrial OS=Mus musculus OX=10090 GN=Glud1 PE=1 SV=1	5	2	2	2	1	558	61.3	8	4.68	2
FALSE	Master Protein	Q9D9C6	Coiled-coil domain-containing protein 182 OS=Mus musculus OX=10090 GN=Ccdc182 PE=2 SV=1	9	1	2	1	1	152	17.5	7.99	4.68	1
FALSE	Master Protein	Q8BRK9	Alpha-mannosidase 2x OS=Mus musculus OX=10090 GN=Man2a2 PE=1 SV=2	2	1	2	1	1	1152	130.6	6.87	4.68	1
FALSE	Master Protein	Q62425	Cytochrome c oxidase subunit NDUFA4 OS=Mus musculus OX=10090 GN=Ndufa4 PE=1 SV=2	22	2	2	2	1	82	9.3	9.52	4.67	2
FALSE	Master Protein	P21300	Aldose reductase-related protein 1 OS=Mus musculus OX=10090 GN=Akr1b7 PE=1 SV=4	9	2	2	2	1	316	36	7.25	4.67	2
FALSE	Master Protein	Q9D9V3	Ethylmalonyl-CoA decarboxylase OS=Mus musculus OX=10090 GN=Echdc1 PE=1 SV=2	7	2	2	2	1	322	35.4	7.01	4.67	2
FALSE	Master Protein	Q80Y19	Rho GTPase-activating protein 11A OS=Mus musculus OX=10090 GN=Arhgap11a PE=1 SV=2	3	2	2	2	1	987	108.4	8.81	4.67	2
FALSE	Master Protein	G3UZ38	Cytochrome P450, family 2, subfamily j, polypeptide 8 OS=Mus musculus OX=10090 GN=Cyp2j8 PE=3 SV=2	3	1	2	1	1	503	57.4	7.4	4.66	1
FALSE	Master Protein	P97950	Ras-related protein Rab-33A OS=Mus musculus OX=10090 GN=Rab33a PE=2 SV=1	14	2	2	2	1	237	26.5	7.88	4.66	2
FALSE	Master Protein	Q9D9G7	1700074P13Rik protein OS=Mus musculus OX=10090 GN=1700074P13Rik PE=2 SV=1	3	1	2	1	1	251	28.4	7.69	4.65	1
FALSE	Master Protein	P61358	60S ribosomal protein L27 OS=Mus musculus OX=10090 GN=Rpl27 PE=1 SV=2	13	2	2	2	1	136	15.8	10.56	4.65	2
FALSE	Master Protein	O70423	Membrane primary amine oxidase OS=Mus musculus OX=10090 GN=Aoc3 PE=1 SV=3	3	1	1	1	1	765	84.5	6.42	4.64	1
FALSE	Master Protein	Q8BVQ9	26S proteasome regulatory subunit 7 OS=Mus musculus OX=10090 GN=Psmc2 PE=1 SV=1	3	1	2	1	1	475	52.8	6.28	4.61	1
FALSE	Master Protein	F6ULV5	Epsilon-sarcoglycan (Fragment) OS=Mus musculus OX=10090 GN=Sgce PE=4 SV=3	32	1	2	1	1	59	6.1	5.91	4.59	1
FALSE	Master Protein	Q99LC5	Electron transfer flavoprotein subunit alpha, mitochondrial OS=Mus musculus OX=10090 GN=Etfa PE=1 SV=2	7	2	2	2	1	333	35	8.38	4.58	2
FALSE	Master Protein	Q3UV17	Keratin, type II cytoskeletal 2 oral OS=Mus musculus OX=10090 GN=Krt76 PE=1 SV=1	3	2	2	1	1	594	62.8	8.43	4.58	2
FALSE	Master Protein	H7BX48	NTPase KAP family P-loop domain-containing protein 1 OS=Mus musculus OX=10090 GN=Nkpd1 PE=4 SV=1	2	1	2	1	1	825	91.4	9.03	4.57	1
FALSE	Master Protein	B8JJN0	Predicted gene 20547 OS=Mus musculus OX=10090 GN=Gm20547 PE=3 SV=1	4	2	2	2	1	1276	142.2	7.36	4.56	2
FALSE	Master Protein	Q80WM5	Hyaluronan and proteoglycan link protein 3 OS=Mus musculus OX=10090 GN=Hapln3 PE=2 SV=3	5	1	2	1	1	359	40.7	6.52	4.56	1
FALSE	Master Protein	A0A1D5RLM8	Predicted gene 11639 OS=Mus musculus OX=10090 GN=Gm11639 PE=1 SV=1	1	2	2	2	1	5808	653.8	5.4	4.53	2
FALSE	Master Protein	O08736	Caspase-12 OS=Mus musculus OX=10090 GN=Casp12 PE=1 SV=1	12	2	2	2	1	419	47.8	6.37	4.51	2
FALSE	Master Protein	Q9CQQ7	ATP synthase F(0) complex subunit B1, mitochondrial OS=Mus musculus OX=10090 GN=Atp5pb PE=1 SV=1	9	2	2	2	1	256	28.9	9.06	4.5	2
FALSE	Master Protein	F8VPX6	Spermatogenesis-associated glutamate (E)-rich protein 4A OS=Mus musculus OX=10090 GN=Speer4a PE=4 SV=1	7	1	3	1	1	267	31.6	6.74	4.49	1
FALSE	Master Protein	P40630	Transcription factor A, mitochondrial OS=Mus musculus OX=10090 GN=Tfam PE=1 SV=2	7	2	2	2	1	243	28	9.69	4.47	2
FALSE	Master Protein	Q9WVK4	EH domain-containing protein 1 OS=Mus musculus OX=10090 GN=Ehd1 PE=1 SV=1	4	2	2	2	1	534	60.6	6.83	4.46	2
FALSE	Master Protein	Q9CYR0	Single-stranded DNA-binding protein, mitochondrial OS=Mus musculus OX=10090 GN=Ssbp1 PE=1 SV=1	15	2	2	2	1	152	17.3	9.92	4.46	2
FALSE	Master Protein	Q9ER67	Maged2 protein OS=Mus musculus OX=10090 GN=Maged2 PE=1 SV=1	3	1	2	1	1	616	65.4	9.14	4.44	1
FALSE	Master Protein	Q08EC4	Cas scaffolding protein family member 4 OS=Mus musculus OX=10090 GN=Cass4 PE=1 SV=1	3	1	2	1	1	804	88.6	7.06	4.44	1
FALSE	Master Protein	Q99KK7	Dipeptidyl peptidase 3 OS=Mus musculus OX=10090 GN=Dpp3 PE=1 SV=2	2	1	2	1	1	738	82.8	5.38	4.43	1
FALSE	Master Protein	D3YZZ3	Mitochondrial amidoxime-reducing component 1 OS=Mus musculus OX=10090 GN=Marc1 PE=1 SV=2	4	1	2	1	1	342	38	8.32	4.4	1
FALSE	Master Protein	Q99JF8	PC4 and SFRS1-interacting protein OS=Mus musculus OX=10090 GN=Psip1 PE=1 SV=1	7	2	2	2	1	528	59.7	9.13	4.4	2
FALSE	Master Protein	Q80TY5	Vacuolar protein sorting-associated protein 13B OS=Mus musculus OX=10090 GN=Vps13b PE=1 SV=3	1	2	2	2	1	3993	443.7	6.46	4.39	2
FALSE	Master Protein	Q91WA4	CXXC-type zinc finger protein 5 OS=Mus musculus OX=10090 GN=Cxxc5 PE=2 SV=1	4	1	2	1	1	317	32.8	9.1	4.38	1
FALSE	Master Protein	Q3TCH7	Cullin-4A OS=Mus musculus OX=10090 GN=Cul4a PE=1 SV=1	2	1	2	1	1	759	87.7	8.35	4.38	1
FALSE	Master Protein	Q80V62	Fanconi anemia group D2 protein homolog OS=Mus musculus OX=10090 GN=Fancd2 PE=1 SV=2	2	2	2	2	1	1450	163.5	6.32	4.36	2
FALSE	Master Protein	P09405	Nucleolin OS=Mus musculus OX=10090 GN=Ncl PE=1 SV=2	3	2	2	2	1	707	76.7	4.75	4.35	2
FALSE	Master Protein	A2A7A1	Zinc finger protein 534 OS=Mus musculus OX=10090 GN=Zfp534 PE=4 SV=2	3	1	2	1	1	661	77.5	8.87	4.32	1
FALSE	Master Protein	Q9QZ39	Alpha-N-acetylgalactosaminide alpha-2,6-sialyltransferase 1 OS=Mus musculus OX=10090 GN=St6galnac1 PE=2 SV=2	3	1	2	1	1	526	60.7	9.76	4.32	1
FALSE	Master Protein	O54804-2	Isoform 2 of Choline kinase alpha OS=Mus musculus OX=10090 GN=Chka	4	1	2	1	1	435	49.9	7.4	4.32	1
FALSE	Master Protein	Q99JY8	Phospholipid phosphatase 3 OS=Mus musculus OX=10090 GN=Plpp3 PE=1 SV=1	7	2	2	2	1	312	35.2	9.07	4.3	2
FALSE	Master Protein	Q9CZU3	Exosome RNA helicase MTR4 OS=Mus musculus OX=10090 GN=Mtrex PE=1 SV=1	4	2	2	2	1	1040	117.6	6.4	4.3	2
FALSE	Master Protein	O88783	Coagulation factor V OS=Mus musculus OX=10090 GN=F5 PE=1 SV=1	1	2	2	2	1	2183	247.1	6.05	4.29	2
FALSE	Master Protein	D3Z3M7	CAP-Gly domain-containing linker protein 1 OS=Mus musculus OX=10090 GN=Clip1 PE=1 SV=1	2	2	2	2	1	1320	147.9	5.31	4.29	2
FALSE	Master Protein	V9GWT1	Reproductive homeobox 3F (Fragment) OS=Mus musculus OX=10090 GN=Rhox3f PE=4 SV=1	17	1	2	1	1	93	9.7	4.74	4.29	1
FALSE	Master Protein	Q8C5G2	Tubulinyl-Tyr carboxypeptidase 2 OS=Mus musculus OX=10090 GN=Vash2 PE=1 SV=2	5	2	2	2	1	355	40.5	9.98	4.29	2
FALSE	Master Protein	Q91XU0	ATPase WRNIP1 OS=Mus musculus OX=10090 GN=Wrnip1 PE=1 SV=2	5	2	2	2	1	660	71.7	6.18	4.29	2
FALSE	Master Protein	A0A0A6YY69	Immunoglobulin heavy variable 2-5 (Fragment) OS=Mus musculus OX=10090 GN=Ighv2-5 PE=4 SV=1	25	2	2	2	1	116	12.7	8.76	4.28	2
FALSE	Master Protein	Q91VW5	Golgin subfamily A member 4 OS=Mus musculus OX=10090 GN=Golga4 PE=1 SV=2	1	2	2	2	1	2238	257.4	5.36	4.28	2
FALSE	Master Protein	Q9CQX2	Cytochrome b5 type B OS=Mus musculus OX=10090 GN=Cyb5b PE=1 SV=1	23	1	1	1	1	146	16.3	4.89	4.27	1
FALSE	Master Protein	A0A0U1RPL0	Ataxin-2-like protein OS=Mus musculus OX=10090 GN=Atxn2l PE=1 SV=1	4	2	2	2	1	1096	115.2	8.66	4.26	2
FALSE	Master Protein	P50538	Max dimerization protein 1 OS=Mus musculus OX=10090 GN=Mxd1 PE=1 SV=2	4	1	2	1	1	227	25.5	7.61	4.25	1
FALSE	Master Protein	P14869	60S acidic ribosomal protein P0 OS=Mus musculus OX=10090 GN=Rplp0 PE=1 SV=3	7	2	2	2	1	317	34.2	6.25	4.25	2
FALSE	Master Protein	J3KMG9	TATA box-binding protein-associated factor RNA polymerase I subunit A OS=Mus musculus OX=10090 GN=Taf1a PE=1 SV=1	6	1	2	1	1	453	52.8	8.95	4.24	1
FALSE	Master Protein	Q01965	T-lymphocyte surface antigen Ly-9 OS=Mus musculus OX=10090 GN=Ly9 PE=1 SV=2	4	2	2	2	1	654	73.1	7.33	4.24	2
FALSE	Master Protein	Q8BJU0	Small glutamine-rich tetratricopeptide repeat-containing protein alpha OS=Mus musculus OX=10090 GN=Sgta PE=1 SV=2	4	1	2	1	1	315	34.3	5.06	4.23	1
FALSE	Master Protein	E9QKK1	Centromere-associated protein E OS=Mus musculus OX=10090 GN=Cenpe PE=1 SV=1	1	2	2	2	1	2471	286	5.33	4.23	2
FALSE	Master Protein	Q00PI9	Heterogeneous nuclear ribonucleoprotein U-like protein 2 OS=Mus musculus OX=10090 GN=Hnrnpul2 PE=1 SV=2	4	2	2	2	1	745	84.9	4.89	4.22	2
FALSE	Master Protein	E9PWQ3	Collagen, type VI, alpha 3 OS=Mus musculus OX=10090 GN=Col6a3 PE=1 SV=2	1	2	2	2	1	3284	353.7	6.93	4.19	2
FALSE	Master Protein	P16045	Galectin-1 OS=Mus musculus OX=10090 GN=Lgals1 PE=1 SV=3	11	1	1	1	1	135	14.9	5.49	4.19	1
FALSE	Master Protein	P14152	Malate dehydrogenase, cytoplasmic OS=Mus musculus OX=10090 GN=Mdh1 PE=1 SV=3	7	2	2	2	1	334	36.5	6.58	4.18	2
FALSE	Master Protein	Q148W8	Inactive dual specificity phosphatase 27 OS=Mus musculus OX=10090 GN=Dusp27 PE=1 SV=1	2	2	2	2	1	1138	128.5	5.15	4.18	2
FALSE	Master Protein	Q9DB54	Protein FAM216A OS=Mus musculus OX=10090 GN=Fam216a PE=2 SV=1	5	1	2	1	1	251	28.3	9.7	4.17	1
FALSE	Master Protein	Q9CQM9	Glutaredoxin-3 OS=Mus musculus OX=10090 GN=Glrx3 PE=1 SV=1	7	2	2	2	1	337	37.8	5.59	4.15	2
FALSE	Master Protein	Q8K0V4	CCR4-NOT transcription complex subunit 3 OS=Mus musculus OX=10090 GN=Cnot3 PE=1 SV=1	2	1	2	1	1	751	81.9	6.2	4.15	1
FALSE	Master Protein	P62911	60S ribosomal protein L32 OS=Mus musculus OX=10090 GN=Rpl32 PE=1 SV=2	10	1	1	1	1	135	15.9	11.33	4.13	1
FALSE	Master Protein	A0A140T8N9	Immunoglobulin kappa variable 6-32 (Fragment) OS=Mus musculus OX=10090 GN=Igkv6-32 PE=4 SV=2	16	2	2	2	1	115	12.6	7.85	4.12	2
FALSE	Master Protein	Q99MY8	Histone-lysine N-methyltransferase ASH1L OS=Mus musculus OX=10090 GN=Ash1l PE=1 SV=3	1	1	2	1	1	2958	331.1	9.35	4.1	1
FALSE	Master Protein	J3QPG5	Prosaposin OS=Mus musculus OX=10090 GN=Psap PE=1 SV=1	5	2	2	2	1	557	61.3	5.29	4.09	2
FALSE	Master Protein	Q8BHK1	Magnesium transporter NIPA1 OS=Mus musculus OX=10090 GN=Nipa1 PE=1 SV=1	5	1	2	1	1	323	34.1	8.37	4.08	1
FALSE	Master Protein	Q8BMD2	Zinc finger protein DZIP1 OS=Mus musculus OX=10090 GN=Dzip1 PE=1 SV=3	1	1	2	1	1	852	97.2	6.1	4.07	1
FALSE	Master Protein	P13707	Glycerol-3-phosphate dehydrogenase [NAD(+)], cytoplasmic OS=Mus musculus OX=10090 GN=Gpd1 PE=1 SV=3	5	2	2	2	1	349	37.5	7.17	4.05	2
FALSE	Master Protein	Q9CQ10	Charged multivesicular body protein 3 OS=Mus musculus OX=10090 GN=Chmp3 PE=1 SV=3	8	2	2	2	1	224	25.2	5.06	4.04	2
FALSE	Master Protein	Q9QXS1	Plectin OS=Mus musculus OX=10090 GN=Plec PE=1 SV=3	1	2	2	2	1	4691	533.9	5.96	4.03	2
FALSE	Master Protein	Q8R2Q4	Ribosome-releasing factor 2, mitochondrial OS=Mus musculus OX=10090 GN=Gfm2 PE=1 SV=2	2	1	2	1	1	779	86.1	6.43	4.03	1
FALSE	Master Protein	O09053	Werner syndrome ATP-dependent helicase homolog OS=Mus musculus OX=10090 GN=Wrn PE=1 SV=3	1	1	2	1	1	1401	157.1	6.46	4.03	1
FALSE	Master Protein	D3YUZ0	Coiled-coil domain containing 83, isoform CRA_c OS=Mus musculus OX=10090 GN=Ccdc83 PE=4 SV=1	7	2	2	2	1	408	48	5.44	4.02	2
FALSE	Master Protein	P70236	Dual specificity mitogen-activated protein kinase kinase 6 OS=Mus musculus OX=10090 GN=Map2k6 PE=1 SV=1	9	2	2	2	1	334	37.4	7.39	4.01	2
FALSE	Master Protein	O88643	Serine/threonine-protein kinase PAK 1 OS=Mus musculus OX=10090 GN=Pak1 PE=1 SV=1	6	1	1	1	1	545	60.7	5.74	4	1
FALSE	Master Protein	Q6SP97	Enkurin OS=Mus musculus OX=10090 GN=Enkur PE=1 SV=1	6	1	2	1	1	255	29.5	9.57	3.98	1
FALSE	Master Protein	Q3TXS7	26S proteasome non-ATPase regulatory subunit 1 OS=Mus musculus OX=10090 GN=Psmd1 PE=1 SV=1	3	2	2	2	1	953	105.7	5.39	3.97	2
FALSE	Master Protein	Q6NXJ0	Protein WWC2 OS=Mus musculus OX=10090 GN=Wwc2 PE=1 SV=1	3	2	2	2	1	1187	132.5	5.71	3.95	2
FALSE	Master Protein	Q9WU79	Proline dehydrogenase 1, mitochondrial OS=Mus musculus OX=10090 GN=Prodh PE=1 SV=2	2	1	2	1	1	599	68	8.24	3.94	1
FALSE	Master Protein	Q7TSH3	Zinc finger protein 516 OS=Mus musculus OX=10090 GN=Znf516 PE=1 SV=1	2	2	2	2	1	1157	124.7	8.51	3.93	2
FALSE	Master Protein	Q9DB77	Cytochrome b-c1 complex subunit 2, mitochondrial OS=Mus musculus OX=10090 GN=Uqcrc2 PE=1 SV=1	4	1	1	1	1	453	48.2	9.25	3.92	1
FALSE	Master Protein	P06801	NADP-dependent malic enzyme OS=Mus musculus OX=10090 GN=Me1 PE=1 SV=2	3	1	1	1	1	572	63.9	7.44	3.92	1
FALSE	Master Protein	Q99K10	Neuroligin-1 OS=Mus musculus OX=10090 GN=Nlgn1 PE=1 SV=2	2	1	2	1	1	843	94.1	5.99	3.92	1
FALSE	Master Protein	Q91V55	40S ribosomal protein S5 OS=Mus musculus OX=10090 GN=Rps5 PE=1 SV=1	7	1	1	1	1	204	22.9	9.72	3.91	1
FALSE	Master Protein	A0N8I8	Immunoglobulin kappa chain variable 4-51 (Fragment) OS=Mus musculus OX=10090 GN=Igkv4-51 PE=4 SV=1	13	1	1	1	1	119	12.8	5.87	3.87	1
FALSE	Master Protein	G3UW71	Vomeronasal type-1 receptor OS=Mus musculus OX=10090 GN=Vmn1r167 PE=3 SV=1	13	1	1	1	1	315	35.4	9.16	3.78	1
FALSE	Master Protein	P01942	Hemoglobin subunit alpha OS=Mus musculus OX=10090 GN=Hba PE=1 SV=2	11	1	1	1	1	142	15.1	8.22	3.73	1
FALSE	Master Protein	A0A075B5K6	Immunoglobulin kappa variable 2-109 (Fragment) OS=Mus musculus OX=10090 GN=Igkv2-109 PE=4 SV=4	11	1	1	1	1	120	13	7.12	3.65	1
FALSE	Master Protein	A2APZ7	Paired mesoderm homeobox protein 2 OS=Mus musculus OX=10090 GN=Prrx2 PE=2 SV=1	5	1	1	1	1	247	26.4	9.98	3.57	1
FALSE	Master Protein	P56395	Cytochrome b5 OS=Mus musculus OX=10090 GN=Cyb5a PE=1 SV=2	16	1	1	1	1	134	15.2	5.07	3.53	1
FALSE	Master Protein	P62960	Nuclease-sensitive element-binding protein 1 OS=Mus musculus OX=10090 GN=Ybx1 PE=1 SV=3	5	1	1	1	1	322	35.7	9.88	3.52	1
FALSE	Master Protein	A0A140T8P5	Immunoglobulin kappa chain variable 8-24 (Fragment) OS=Mus musculus OX=10090 GN=Igkv8-24 PE=4 SV=2	10	1	1	1	1	121	13.3	5.94	3.52	1
FALSE	Master Protein	A0A075B5J6	Predicted gene, 20730 OS=Mus musculus OX=10090 GN=Gm20730 PE=4 SV=7	11	1	1	1	1	119	13.1	5.96	3.49	1
FALSE	Master Protein	O55144	T-cell leukemia homeobox protein 3 OS=Mus musculus OX=10090 GN=Tlx3 PE=2 SV=2	6	1	1	1	1	291	31.8	9.94	3.47	1
FALSE	Master Protein	Q8BFR5	Elongation factor Tu, mitochondrial OS=Mus musculus OX=10090 GN=Tufm PE=1 SV=1	3	1	1	1	1	452	49.5	7.56	3.46	1
FALSE	Master Protein	Q3U0L2	Ankyrin repeat domain-containing protein 33B OS=Mus musculus OX=10090 GN=Ankrd33b PE=1 SV=1	3	1	1	1	1	486	53.2	8.68	3.44	1
FALSE	Master Protein	Q8K1N4	Spermatogenesis-associated serine-rich protein 2 OS=Mus musculus OX=10090 GN=Spats2 PE=1 SV=1	6	1	1	1	1	545	58.9	9	3.41	1
FALSE	Master Protein	Q9CQA3	Succinate dehydrogenase [ubiquinone] iron-sulfur subunit, mitochondrial OS=Mus musculus OX=10090 GN=Sdhb PE=1 SV=1	5	1	1	1	1	282	31.8	8.68	3.41	1
FALSE	Master Protein	P62855	40S ribosomal protein S26 OS=Mus musculus OX=10090 GN=Rps26 PE=1 SV=3	13	1	1	1	1	115	13	11	3.38	1
FALSE	Master Protein	Q8BW94	Dynein heavy chain 3, axonemal OS=Mus musculus OX=10090 GN=Dnah3 PE=1 SV=2	1	1	1	1	1	4083	467.5	5.91	3.32	1
FALSE	Master Protein	P02802	Metallothionein-1 OS=Mus musculus OX=10090 GN=Mt1 PE=1 SV=1	20	1	1	1	1	61	6	7.96	3.3	1
FALSE	Master Protein	A0A075B5L7	Immunoglobulin kappa variable 4-80 (Fragment) OS=Mus musculus OX=10090 GN=Igkv4-80 PE=4 SV=2	14	1	1	1	1	116	12.6	5.15	3.28	1
FALSE	Master Protein	E9QP73	Transmembrane protein 132C OS=Mus musculus OX=10090 GN=Tmem132c PE=4 SV=1	1	1	1	1	1	1107	122	6	3.27	1
FALSE	Master Protein	F8VQF3	Polycystic kidney disease and receptor for egg jelly-related protein OS=Mus musculus OX=10090 GN=Pkdrej PE=4 SV=1	1	1	1	1	1	2126	241.2	8.87	3.25	1
FALSE	Master Protein	Q3UHF7	Transcription factor HIVEP2 OS=Mus musculus OX=10090 GN=Hivep2 PE=1 SV=1	1	1	1	1	1	2430	266.5	6.96	3.23	1
FALSE	Master Protein	A0A0B4J1I1	Immunoglobulin kappa variable 16-104 (Fragment) OS=Mus musculus OX=10090 GN=Igkv16-104 PE=4 SV=1	14	1	1	1	1	116	12.9	7.08	3.21	1
FALSE	Master Protein	Q8C561	LMBR1 domain-containing protein 2 OS=Mus musculus OX=10090 GN=Lmbrd2 PE=1 SV=1	3	1	1	1	1	694	81	7.34	3.18	1
FALSE	Master Protein	Q792Y8	MCG15081 OS=Mus musculus OX=10090 GN=Gm10334 PE=3 SV=1	8	1	1	1	1	246	26.1	4.92	3.18	1
FALSE	Master Protein	Q9DB34	Charged multivesicular body protein 2a OS=Mus musculus OX=10090 GN=Chmp2a PE=1 SV=1	9	1	1	1	1	222	25.1	5.97	3.17	1
FALSE	Master Protein	Q9CPN9	RIKEN cDNA 2210010C04 gene OS=Mus musculus OX=10090 GN=2210010C04Rik PE=1 SV=1	5	1	1	1	1	247	26.4	7.93	3.16	1
FALSE	Master Protein	A0A0A6YWL2	Immunoglobulin heavy variable V3-3 (Fragment) OS=Mus musculus OX=10090 GN=Ighv3-3 PE=4 SV=1	14	1	1	1	1	116	13.2	7.83	3.16	1
FALSE	Master Protein	A0A075B5W5	Immunoglobulin heavy variable V1-54 (Fragment) OS=Mus musculus OX=10090 GN=Ighv1-54 PE=4 SV=1	13	1	1	1	1	117	12.7	8.84	3.16	1
FALSE	Master Protein	Q9Z2M7	Phosphomannomutase 2 OS=Mus musculus OX=10090 GN=Pmm2 PE=1 SV=1	9	1	1	1	1	242	27.6	6.42	3.16	1
FALSE	Master Protein	A0A0R4J1C3	RIKEN cDNA 4933427D14 gene OS=Mus musculus OX=10090 GN=4933427D14Rik PE=1 SV=1	2	1	1	1	1	959	108.7	8.07	3.16	1
FALSE	Master Protein	Q60875	Rho guanine nucleotide exchange factor 2 OS=Mus musculus OX=10090 GN=Arhgef2 PE=1 SV=4	2	1	1	1	1	985	111.9	7.25	3.15	1
FALSE	Master Protein	Q61171	Peroxiredoxin-2 OS=Mus musculus OX=10090 GN=Prdx2 PE=1 SV=3	9	1	1	1	1	198	21.8	5.41	3.14	1
FALSE	Master Protein	O09167	60S ribosomal protein L21 OS=Mus musculus OX=10090 GN=Rpl21 PE=1 SV=3	9	1	1	1	1	160	18.6	10.49	3.13	1
FALSE	Master Protein	Q8R2S1	Ribosomal protein S6 kinase-like 1 OS=Mus musculus OX=10090 GN=Rps6kl1 PE=1 SV=1	4	1	1	1	1	544	60.2	8.12	3.13	1
FALSE	Master Protein	A0A0A6YY41	Immunoglobulin heavy variable 1-47 (Fragment) OS=Mus musculus OX=10090 GN=Ighv1-47 PE=4 SV=1	11	1	1	1	1	117	13.1	8.41	3.13	1
FALSE	Master Protein	A0A140T8N2	Protein Igkv5-48 (Fragment) OS=Mus musculus OX=10090 GN=Igkv5-48 PE=1 SV=2	10	1	1	1	1	115	12.6	5.94	3.13	1
FALSE	Master Protein	P01736	T-cell receptor beta chain V region PHDS203 (Fragment) OS=Mus musculus OX=10090 PE=4 SV=1	17	1	1	1	1	120	13.7	7.24	3.11	1
FALSE	Master Protein	P14131	40S ribosomal protein S16 OS=Mus musculus OX=10090 GN=Rps16 PE=1 SV=4	8	1	1	1	1	146	16.4	10.21	3.11	1
FALSE	Master Protein	A0A140LHX5	Protein unc-13 homolog B OS=Mus musculus OX=10090 GN=Unc13b PE=1 SV=1	1	1	1	1	1	1982	221.9	5.8	3.1	1
FALSE	Master Protein	Q8VDD8	WASH complex subunit 1 OS=Mus musculus OX=10090 GN=Washc1 PE=1 SV=1	4	1	1	1	1	475	51.6	5.44	3.1	1
FALSE	Master Protein	P02798	Metallothionein-2 OS=Mus musculus OX=10090 GN=Mt2 PE=1 SV=2	20	1	1	1	1	61	6.1	7.83	3.07	1
FALSE	Master Protein	Q6R891	Neurabin-2 OS=Mus musculus OX=10090 GN=Ppp1r9b PE=1 SV=1	1	1	1	1	1	817	89.5	4.92	3.05	1
FALSE	Master Protein	P08113	Endoplasmin OS=Mus musculus OX=10090 GN=Hsp90b1 PE=1 SV=2	2	1	1	1	1	802	92.4	4.82	3.05	1
FALSE	Master Protein	A0A0N4SW28	Guanine nucleotide-binding protein subunit gamma OS=Mus musculus OX=10090 GN=Gng12 PE=1 SV=1	13	1	1	1	1	83	9.2	9.25	3.04	1
FALSE	Master Protein	Q06194	Coagulation factor VIII OS=Mus musculus OX=10090 GN=F8 PE=2 SV=2	1	1	1	1	1	2319	266	7.34	3.04	1
FALSE	Master Protein	A0A338P774	ATP-binding cassette sub-family F member 3 (Fragment) OS=Mus musculus OX=10090 GN=Abcf3 PE=1 SV=1	9	1	1	1	1	192	22.5	7.27	3.03	1
FALSE	Master Protein	P49025-5	Isoform 5 of Citron Rho-interacting kinase OS=Mus musculus OX=10090 GN=Cit	1	1	1	1	1	2085	238.7	6.54	3.01	1
FALSE	Master Protein	E9Q980	Zinc finger protein 788 OS=Mus musculus OX=10090 GN=Zfp788 PE=4 SV=1	5	1	1	1	1	884	102.9	9.03	3.01	1
FALSE	Master Protein	Q9CQ62	2,4-dienoyl-CoA reductase, mitochondrial OS=Mus musculus OX=10090 GN=Decr1 PE=1 SV=1	7	1	1	1	1	335	36.2	8.95	3	1
FALSE	Master Protein	O55230	DNA repair protein RAD51 homolog 4 OS=Mus musculus OX=10090 GN=Rad51d PE=1 SV=1	4	1	1	1	1	329	35.2	7.2	3	1
FALSE	Master Protein	E9QJW0	Microsomal glutathione S-transferase 1 OS=Mus musculus OX=10090 GN=Mgst1 PE=1 SV=1	6	1	1	1	1	229	25.8	9.91	2.99	1
FALSE	Master Protein	Q7M6Y6	Maestro heat-like repeat-containing protein family member 2B OS=Mus musculus OX=10090 GN=Mroh2b PE=1 SV=2	1	1	1	1	1	1581	180.4	6.61	2.98	1
FALSE	Master Protein	A0A0G2JF45	Immunoglobulin kappa variable 14-130 (Fragment) OS=Mus musculus OX=10090 GN=Igkv14-130 PE=4 SV=4	11	1	1	1	1	117	13.1	4.56	2.97	1
FALSE	Master Protein	A0A075B5L1	Immunoglobulin kappa variable 10-94 (Fragment) OS=Mus musculus OX=10090 GN=Igkv10-94 PE=4 SV=7	28	1	1	1	1	115	12.6	5.9	2.96	1
FALSE	Master Protein	Q6NS46	Protein RRP5 homolog OS=Mus musculus OX=10090 GN=Pdcd11 PE=1 SV=2	1	1	1	1	1	1862	207.6	8.75	2.96	1
FALSE	Master Protein	A6H6A9-3	Isoform 3 of Rab GTPase-activating protein 1-like OS=Mus musculus OX=10090 GN=Rabgap1l	6	1	1	1	1	370	42.7	7.33	2.95	1
FALSE	Master Protein	Q9QY05	Insulin-like peptide INSL6 OS=Mus musculus OX=10090 GN=Insl6 PE=2 SV=1	15	1	1	1	1	191	22.2	9.28	2.95	1
FALSE	Master Protein	Q9D1I6	39S ribosomal protein L14, mitochondrial OS=Mus musculus OX=10090 GN=Mrpl14 PE=1 SV=1	13	1	1	1	1	145	15.9	10.99	2.94	1
FALSE	Master Protein	D3Z5S0	Mitochondrial pyruvate carrier OS=Mus musculus OX=10090 GN=Mpc1 PE=1 SV=1	27	1	1	1	1	86	9.9	9.66	2.94	1
FALSE	Master Protein	E9QPG2	Polycystic kidney disease protein 1-like 2 OS=Mus musculus OX=10090 GN=Pkd1l2 PE=4 SV=1	1	1	2	1	1	2462	272	5.63	2.94	1
FALSE	Master Protein	A2A9M4	Dedicator of cytokinesis protein 7 OS=Mus musculus OX=10090 GN=Dock7 PE=1 SV=2	1	1	1	1	1	2130	241.3	6.76	2.93	1
FALSE	Master Protein	P40124	Adenylyl cyclase-associated protein 1 OS=Mus musculus OX=10090 GN=Cap1 PE=1 SV=4	6	1	1	1	1	474	51.5	7.52	2.93	1
FALSE	Master Protein	Q8C4Q6	Axin interactor, dorsalization-associated protein OS=Mus musculus OX=10090 GN=Aida PE=1 SV=1	14	1	1	1	1	305	34.9	6.74	2.92	1
FALSE	Master Protein	P61979-2	Isoform 2 of Heterogeneous nuclear ribonucleoprotein K OS=Mus musculus OX=10090 GN=Hnrnpk	3	1	1	1	1	464	51	5.33	2.9	1
FALSE	Master Protein	Q5SUS9	RNA-binding protein EWS OS=Mus musculus OX=10090 GN=Ewsr1 PE=1 SV=1	2	1	1	1	1	661	69	9.29	2.9	1
FALSE	Master Protein	Q99P87	Resistin OS=Mus musculus OX=10090 GN=Retn PE=1 SV=1	11	1	1	1	1	114	12.5	7.75	2.9	1
FALSE	Master Protein	Q9D125	28S ribosomal protein S25, mitochondrial OS=Mus musculus OX=10090 GN=Mrps25 PE=1 SV=1	7	1	1	1	1	171	19.9	9.23	2.9	1
FALSE	Master Protein	P51150	Ras-related protein Rab-7a OS=Mus musculus OX=10090 GN=Rab7a PE=1 SV=2	8	1	1	1	1	207	23.5	6.7	2.89	1
FALSE	Master Protein	K3W4R0	Dynein heavy chain 17, axonemal OS=Mus musculus OX=10090 GN=Dnah17 PE=1 SV=1	0	1	1	1	1	4481	511.1	5.63	2.89	1
FALSE	Master Protein	E9Q3P4	Centromere protein F OS=Mus musculus OX=10090 GN=Cenpf PE=1 SV=1	1	1	1	1	1	2997	342.3	5.16	2.89	1
FALSE	Master Protein	P55292	Desmocollin-2 OS=Mus musculus OX=10090 GN=Dsc2 PE=1 SV=1	2	1	1	1	1	902	99.9	4.94	2.89	1
FALSE	Master Protein	P27773	Protein disulfide-isomerase A3 OS=Mus musculus OX=10090 GN=Pdia3 PE=1 SV=2	2	1	1	1	1	505	56.6	6.21	2.88	1
FALSE	Master Protein	S4R1Q8	Phosphoinositide phospholipase C OS=Mus musculus OX=10090 GN=Plce1 PE=1 SV=1	1	1	1	1	1	2296	256.3	6.1	2.88	1
FALSE	Master Protein	Q9CQF7	Prefoldin 1 OS=Mus musculus OX=10090 GN=Pfdn1 PE=1 SV=1	20	1	1	1	1	122	14.2	6.81	2.87	1
FALSE	Master Protein	Q9CQR2	40S ribosomal protein S21 OS=Mus musculus OX=10090 GN=Rps21 PE=1 SV=1	12	1	1	1	1	83	9.1	8.51	2.87	1
FALSE	Master Protein	Q52L67	Gpsn2 protein OS=Mus musculus OX=10090 GN=Tecr PE=1 SV=1	3	1	1	1	1	362	41.9	9.39	2.87	1
FALSE	Master Protein	Q6ZWV7	60S ribosomal protein L35 OS=Mus musculus OX=10090 GN=Rpl35 PE=1 SV=1	8	1	1	1	1	123	14.5	11.05	2.87	1
FALSE	Master Protein	E9QMN1	Harmonin OS=Mus musculus OX=10090 GN=Ush1c PE=1 SV=1	2	1	1	1	1	910	102.2	7.34	2.86	1
FALSE	Master Protein	P61205	ADP-ribosylation factor 3 OS=Mus musculus OX=10090 GN=Arf3 PE=2 SV=2	8	1	1	1	1	181	20.6	7.43	2.86	1
FALSE	Master Protein	P62918	60S ribosomal protein L8 OS=Mus musculus OX=10090 GN=Rpl8 PE=1 SV=2	4	1	1	1	1	257	28	11.03	2.86	1
FALSE	Master Protein	B5TVM2	Immunoglobulin-like domain-containing receptor 2 OS=Mus musculus OX=10090 GN=Ildr2 PE=1 SV=2	2	1	1	1	1	661	73.2	7.68	2.85	1
FALSE	Master Protein	E9QNY3	Myosin regulatory light chain 10 OS=Mus musculus OX=10090 GN=Myl10 PE=1 SV=1	7	1	1	1	1	147	16.9	4.7	2.85	1
FALSE	Master Protein	Q8BRF7	Sec1 family domain-containing protein 1 OS=Mus musculus OX=10090 GN=Scfd1 PE=1 SV=1	6	1	1	1	1	639	72.3	6.38	2.85	1
FALSE	Master Protein	A0A087WQW4	Phosphatidylinositol 4-phosphate 3-kinase C2 domain-containing subunit gamma (Fragment) OS=Mus musculus OX=10090 GN=Pik3c2g PE=3 SV=1	7	1	1	1	1	402	45.4	6.48	2.85	1
FALSE	Master Protein	A2RSQ0	DENN domain-containing protein 5B OS=Mus musculus OX=10090 GN=Dennd5b PE=1 SV=2	3	1	1	1	1	1274	144.5	6.68	2.84	1
FALSE	Master Protein	A0A087WP33	Autophagy-related protein 9 (Fragment) OS=Mus musculus OX=10090 GN=Atg9a PE=1 SV=1	4	1	1	1	1	847	95.2	6.9	2.84	1
FALSE	Master Protein	A0A0R4J140	Clustered mitochondria protein homolog OS=Mus musculus OX=10090 GN=Cluh PE=1 SV=1	1	1	1	1	1	1353	151.7	6.02	2.83	1
FALSE	Master Protein	Q8BH74	Nuclear pore complex protein Nup107 OS=Mus musculus OX=10090 GN=Nup107 PE=1 SV=1	2	1	1	1	1	926	106.7	5.43	2.82	1
FALSE	Master Protein	A2ALR5	Ubiquitin carboxyl-terminal hydrolase 48 (Fragment) OS=Mus musculus OX=10090 GN=Usp48 PE=1 SV=1	15	1	1	1	1	267	30.1	6.16	2.82	1
FALSE	Master Protein	Q80V86	Integrator complex subunit 8 OS=Mus musculus OX=10090 GN=Ints8 PE=1 SV=1	2	1	1	1	1	995	113.3	6.96	2.81	1
FALSE	Master Protein	Q99KG3	RNA-binding protein 10 OS=Mus musculus OX=10090 GN=Rbm10 PE=1 SV=1	3	1	1	1	1	930	103.4	5.92	2.81	1
FALSE	Master Protein	A0A0R4J1N0	Dihydropyrimidinase-related protein 4 OS=Mus musculus OX=10090 GN=Dpysl4 PE=1 SV=1	4	1	1	1	1	593	64.3	7.09	2.81	1
FALSE	Master Protein	L7N451	Interferon-induced very large GTPase 1 OS=Mus musculus OX=10090 GN=Gvin1 PE=1 SV=1	0	1	1	1	1	2427	280.6	6.57	2.8	1
FALSE	Master Protein	Q7TS75	APC membrane recruitment protein 1 OS=Mus musculus OX=10090 GN=Amer1 PE=2 SV=3	1	1	1	1	1	1132	124.1	4.68	2.8	1
FALSE	Master Protein	Q03137	Ephrin type-A receptor 4 OS=Mus musculus OX=10090 GN=Epha4 PE=1 SV=2	2	1	1	1	1	986	109.7	6.51	2.78	1
FALSE	Master Protein	O08709	Peroxiredoxin-6 OS=Mus musculus OX=10090 GN=Prdx6 PE=1 SV=3	4	1	1	1	1	224	24.9	6.01	2.78	1
FALSE	Master Protein	A0A0R4J0D7	RIKEN cDNA 1700102P08 OS=Mus musculus OX=10090 GN=1700102P08Rik PE=1 SV=1	11	1	1	1	1	252	28.4	5.34	2.78	1
FALSE	Master Protein	Q62141	Paired amphipathic helix protein Sin3b OS=Mus musculus OX=10090 GN=Sin3b PE=1 SV=2	3	1	1	1	1	1098	126.3	7.06	2.77	1
FALSE	Master Protein	P46978	Dolichyl-diphosphooligosaccharide--protein glycosyltransferase subunit STT3A OS=Mus musculus OX=10090 GN=Stt3a PE=1 SV=1	4	1	1	1	1	705	80.5	8.1	2.77	1
FALSE	Master Protein	Q76MZ3	Serine/threonine-protein phosphatase 2A 65 kDa regulatory subunit A alpha isoform OS=Mus musculus OX=10090 GN=Ppp2r1a PE=1 SV=3	3	1	1	1	1	589	65.3	5.11	2.77	1
FALSE	Master Protein	P10922	Histone H1.0 OS=Mus musculus OX=10090 GN=H1f0 PE=2 SV=4	5	1	1	1	1	194	20.8	10.9	2.76	1
FALSE	Master Protein	Q921E6-2	Isoform 2 of Polycomb protein EED OS=Mus musculus OX=10090 GN=Eed	5	1	1	1	1	500	56.2	8.29	2.76	1
FALSE	Master Protein	P11714	Cytochrome P450 2D9 OS=Mus musculus OX=10090 GN=Cyp2d9 PE=1 SV=2	5	1	1	1	1	504	56.9	6.21	2.76	1
FALSE	Master Protein	A0A0J9YV76	2'-5' oligoadenylate synthetase 1E OS=Mus musculus OX=10090 GN=Oas1e PE=4 SV=1	10	1	1	1	1	386	45.3	5.85	2.76	1
FALSE	Master Protein	B7XG49	Family with sequence similarity 71, member A OS=Mus musculus OX=10090 GN=Fam71a PE=2 SV=1	8	1	1	1	1	585	64.2	9.48	2.76	1
FALSE	Master Protein	Q3U7K7	E3 ubiquitin-protein ligase TRIM21 OS=Mus musculus OX=10090 GN=Trim21 PE=1 SV=1	3	1	1	1	1	462	53.3	6.7	2.75	1
FALSE	Master Protein	Q9QXN0	Protein Shroom3 OS=Mus musculus OX=10090 GN=Shroom3 PE=1 SV=2	2	1	1	1	1	1986	214.8	7.97	2.75	1
FALSE	Master Protein	A0A1B0GRV0	3'(2'),5'-bisphosphate nucleotidase 1 OS=Mus musculus OX=10090 GN=Bpnt1 PE=1 SV=1	8	1	1	1	1	323	35	5.82	2.75	1
FALSE	Master Protein	E9QPX3	NADH dehydrogenase [ubiquinone] iron-sulfur protein 4, mitochondrial OS=Mus musculus OX=10090 GN=Ndufs4 PE=1 SV=1	14	1	1	1	1	175	19.8	9.99	2.75	1
FALSE	Master Protein	B1APX2	RIKEN cDNA 5031439G07 gene OS=Mus musculus OX=10090 GN=5031439G07Rik PE=1 SV=1	4	1	1	1	1	447	50.2	8.09	2.74	1
FALSE	Master Protein	Q61045	Single-minded homolog 1 OS=Mus musculus OX=10090 GN=Sim1 PE=1 SV=3	8	2	2	2	1	765	85.5	7.43	2.74	2
FALSE	Master Protein	O88602	Voltage-dependent calcium channel gamma-2 subunit OS=Mus musculus OX=10090 GN=Cacng2 PE=1 SV=1	7	1	1	1	1	323	35.9	8.98	2.73	1
FALSE	Master Protein	Q7TQE7	Uncharacterized protein KIAA0895 OS=Mus musculus OX=10090 GN=Kiaa0895 PE=2 SV=2	3	1	1	1	1	519	59.4	9.42	2.73	1
FALSE	Master Protein	Q6P9N1	Hyccin OS=Mus musculus OX=10090 GN=Fam126a PE=1 SV=3	5	1	1	1	1	521	57.3	7.88	2.72	1
FALSE	Master Protein	Q8BP67	60S ribosomal protein L24 OS=Mus musculus OX=10090 GN=Rpl24 PE=1 SV=2	8	1	1	1	1	157	17.8	11.25	2.72	1
FALSE	Master Protein	Q8CAE2-2	Isoform 2 of Small RNA 2'-O-methyltransferase OS=Mus musculus OX=10090 GN=Henmt1	5	1	1	1	1	352	39.8	5.94	2.72	1
FALSE	Master Protein	Q61024	Asparagine synthetase [glutamine-hydrolyzing] OS=Mus musculus OX=10090 GN=Asns PE=1 SV=3	5	1	1	1	1	561	64.2	6.58	2.72	1
FALSE	Master Protein	E9Q4S1	High affinity cAMP-specific and IBMX-insensitive 3',5'-cyclic phosphodiesterase 8B OS=Mus musculus OX=10090 GN=Pde8b PE=1 SV=1	2	1	1	1	1	865	96.7	6.86	2.72	1
FALSE	Master Protein	P11214	Tissue-type plasminogen activator OS=Mus musculus OX=10090 GN=Plat PE=1 SV=3	5	1	1	1	1	559	63.1	8.15	2.72	1
FALSE	Master Protein	Q60736	Zona pellucida sperm-binding protein 3 receptor OS=Mus musculus OX=10090 GN=Zp3r PE=1 SV=1	2	1	1	1	1	579	64.9	7.15	2.71	1
FALSE	Master Protein	A0A0A6YW37	Immunoglobulin heavy variable V1-9 (Fragment) OS=Mus musculus OX=10090 GN=Ighv1-9 PE=4 SV=1	13	1	1	1	1	117	13	7.28	2.7	1
FALSE	Master Protein	P19157	Glutathione S-transferase P 1 OS=Mus musculus OX=10090 GN=Gstp1 PE=1 SV=2	8	1	1	1	1	210	23.6	7.87	2.69	1
FALSE	Master Protein	A7DTG9	Glutathione hydrolase 6 OS=Mus musculus OX=10090 GN=Ggt6 PE=4 SV=1	26	1	1	1	1	58	6.7	4.41	2.69	1
FALSE	Master Protein	O70503	Very-long-chain 3-oxoacyl-CoA reductase OS=Mus musculus OX=10090 GN=Hsd17b12 PE=1 SV=1	3	1	1	1	1	312	34.7	9.52	2.69	1
FALSE	Master Protein	A7L9Z8	Calcium-transporting ATPase type 2C member 2 OS=Mus musculus OX=10090 GN=Atp2c2 PE=2 SV=1	2	1	1	1	1	944	102.5	6.44	2.69	1
FALSE	Master Protein	Q9QUS9	Reg III delta OS=Mus musculus OX=10090 GN=Reg3d PE=1 SV=1	18	1	1	1	1	175	20	7.42	2.68	1
FALSE	Master Protein	Q99LU0	Charged multivesicular body protein 1b-1 OS=Mus musculus OX=10090 GN=Chmp1b1 PE=1 SV=1	6	1	1	1	1	199	22.1	8.1	2.68	1
FALSE	Master Protein	P52624	Uridine phosphorylase 1 OS=Mus musculus OX=10090 GN=Upp1 PE=1 SV=2	13	1	1	1	1	311	34.1	6.58	2.68	1
FALSE	Master Protein	Q9DB20	ATP synthase subunit O, mitochondrial OS=Mus musculus OX=10090 GN=Atp5po PE=1 SV=1	5	1	1	1	1	213	23.3	9.99	2.68	1
FALSE	Master Protein	A0A2R8VHM0	Potassium channel tetramerisation domain-containing 17 (Fragment) OS=Mus musculus OX=10090 GN=Kctd17 PE=1 SV=1	8	1	1	1	1	173	19.8	4.74	2.67	1
FALSE	Master Protein	Q3UES3	Poly [ADP-ribose] polymerase tankyrase-2 OS=Mus musculus OX=10090 GN=Tnks2 PE=2 SV=2	3	1	1	1	1	1166	126.7	7.14	2.67	1
FALSE	Master Protein	A2AM05	Centlein OS=Mus musculus OX=10090 GN=Cntln PE=1 SV=1	3	1	1	1	1	1397	160.6	7.99	2.67	1
FALSE	Master Protein	P70290	55 kDa erythrocyte membrane protein OS=Mus musculus OX=10090 GN=Mpp1 PE=1 SV=1	5	1	1	1	1	466	52.2	7.2	2.67	1
FALSE	Master Protein	Q80UF4	Serologically defined colon cancer antigen 8 homolog OS=Mus musculus OX=10090 GN=Sdccag8 PE=1 SV=1	3	1	1	1	1	717	82.9	6.52	2.67	1
FALSE	Master Protein	D6RH77	Phospholipase OS=Mus musculus OX=10090 GN=Pld1 PE=1 SV=2	2	1	1	1	1	1074	123.9	8.72	2.67	1
FALSE	Master Protein	A0A0J9YTW6	Sodium channel protein OS=Mus musculus OX=10090 GN=Scn2a PE=1 SV=1	1	1	1	1	1	2006	227.8	5.64	2.67	1
FALSE	Master Protein	Q9EQX0	Appetite-regulating hormone OS=Mus musculus OX=10090 GN=Ghrl PE=1 SV=1	20	1	1	1	1	117	13.2	5.52	2.66	1
FALSE	Master Protein	B1ATU5	tRNA-dihydrouridine(16/17) synthase [NAD(P)(+)]-like OS=Mus musculus OX=10090 GN=Dus1l PE=1 SV=1	4	1	1	1	1	482	54.1	8.51	2.66	1
FALSE	Master Protein	P28301	Protein-lysine 6-oxidase OS=Mus musculus OX=10090 GN=Lox PE=1 SV=1	5	1	1	1	1	411	46.7	8.43	2.66	1
FALSE	Master Protein	B2RXB2	Heat shock factor-binding protein 1-like protein 1 OS=Mus musculus OX=10090 GN=Hsbp1l1 PE=3 SV=1	36	1	1	1	1	72	8.1	4.25	2.66	1
FALSE	Master Protein	A0A140LI13	RNA exonuclease 5 (Fragment) OS=Mus musculus OX=10090 GN=Rexo5 PE=1 SV=1	17	1	1	1	1	124	13.8	7.43	2.66	1
FALSE	Master Protein	Q8K3W0-1	Isoform 1 of BRISC and BRCA1-A complex member 2 OS=Mus musculus OX=10090 GN=Babam2	5	1	1	1	1	420	48.1	6.47	2.66	1
FALSE	Master Protein	P08752	Guanine nucleotide-binding protein G(i) subunit alpha-2 OS=Mus musculus OX=10090 GN=Gnai2 PE=1 SV=5	4	1	1	1	1	355	40.5	5.45	2.65	1
FALSE	Master Protein	Q8BM54	E3 ubiquitin-protein ligase MYLIP OS=Mus musculus OX=10090 GN=Mylip PE=1 SV=1	5	1	1	1	1	445	49.8	6.8	2.65	1
FALSE	Master Protein	P57722	Poly(rC)-binding protein 3 OS=Mus musculus OX=10090 GN=Pcbp3 PE=1 SV=3	3	1	1	1	1	371	39.3	7.52	2.65	1
FALSE	Master Protein	A0A087WS96	SH3 domain-binding glutamic acid-rich-like protein OS=Mus musculus OX=10090 GN=Sh3bgrl2 PE=1 SV=1	24	1	1	1	1	120	13.5	8.43	2.65	1
FALSE	Master Protein	A0A1N9MDH9	Probable G-protein-coupled receptor 19 OS=Mus musculus OX=10090 GN=Gpr19 PE=4 SV=1	2	1	1	1	1	501	57.7	9.57	2.64	1
FALSE	Master Protein	A2AI88	Phosphorylase b kinase regulatory subunit OS=Mus musculus OX=10090 GN=Phka1 PE=1 SV=1	3	1	1	1	1	1224	137	5.85	2.64	1
FALSE	Master Protein	A2APS5	Non-specific lipid-transfer protein (Fragment) OS=Mus musculus OX=10090 GN=Scp2 PE=1 SV=1	22	1	1	1	1	110	11.8	5.05	2.63	1
FALSE	Master Protein	A0A1B0GRC8	F-box only protein 25 OS=Mus musculus OX=10090 GN=Fbxo25 PE=1 SV=1	8	1	1	1	1	365	42.8	7.85	2.63	1
FALSE	Master Protein	P20357	Microtubule-associated protein 2 OS=Mus musculus OX=10090 GN=Map2 PE=1 SV=2	1	1	1	1	1	1828	199	4.91	2.63	1
FALSE	Master Protein	Q61553	Fascin OS=Mus musculus OX=10090 GN=Fscn1 PE=1 SV=4	3	1	1	1	1	493	54.5	6.89	2.63	1
FALSE	Master Protein	Q9JMH9-4	Isoform 4 of Unconventional myosin-XVIIIa OS=Mus musculus OX=10090 GN=Myo18a	1	1	1	1	1	1998	226.2	6.16	2.63	1
FALSE	Master Protein	Q9JKY5	Huntingtin-interacting protein 1-related protein OS=Mus musculus OX=10090 GN=Hip1r PE=1 SV=2	2	1	1	1	1	1068	119.4	6.52	2.63	1
FALSE	Master Protein	F6VAI7	COP9 signalosome complex subunit 9 (Fragment) OS=Mus musculus OX=10090 GN=Cops9 PE=4 SV=1	44	1	1	1	1	62	6.6	10.54	2.63	1
FALSE	Master Protein	Q6NSP9	High mobility group protein HMGI-C OS=Mus musculus OX=10090 GN=Hmga2 PE=1 SV=1	9	1	1	1	1	129	14	11	2.62	1
FALSE	Master Protein	P35456	Urokinase plasminogen activator surface receptor OS=Mus musculus OX=10090 GN=Plaur PE=1 SV=1	7	1	1	1	1	327	35.4	6.83	2.62	1
FALSE	Master Protein	E9PXF3	Predicted gene 5415 OS=Mus musculus OX=10090 GN=Gm5415 PE=4 SV=1	2	1	1	1	1	478	54.6	7.69	2.62	1
FALSE	Master Protein	Q3UPC7	Uncharacterized protein KIAA0825 homolog OS=Mus musculus OX=10090 PE=2 SV=3	2	1	1	1	1	1272	145.5	6.23	2.62	1
FALSE	Master Protein	A0A0R4J249	Zinc finger protein 110 OS=Mus musculus OX=10090 GN=Zfp110 PE=1 SV=1	1	1	1	1	1	832	94	9.03	2.61	1
FALSE	Master Protein	Q6PB44	Tyrosine-protein phosphatase non-receptor type 23 OS=Mus musculus OX=10090 GN=Ptpn23 PE=1 SV=2	1	1	1	1	1	1692	185.1	6.8	2.61	1
FALSE	Master Protein	Q9ER65	Calsyntenin-2 OS=Mus musculus OX=10090 GN=Clstn2 PE=1 SV=2	4	1	1	1	1	966	107.8	5.68	2.6	1
FALSE	Master Protein	A0A140LHI7	Tetratricopeptide repeat protein 23 (Fragment) OS=Mus musculus OX=10090 GN=Ttc23 PE=4 SV=1	6	1	1	1	1	252	28.3	7.09	2.6	1
FALSE	Master Protein	Q3U4W8	Ubiquitin carboxyl-terminal hydrolase OS=Mus musculus OX=10090 GN=Usp5 PE=1 SV=1	3	1	1	1	1	835	93.3	5.06	2.6	1
FALSE	Master Protein	Q921K2	Poly [ADP-ribose] polymerase OS=Mus musculus OX=10090 GN=Parp1 PE=1 SV=1	1	1	1	1	1	1014	112.7	8.95	2.6	1
FALSE	Master Protein	B2RXZ2	Cyp2a22 protein OS=Mus musculus OX=10090 GN=Cyp2a22 PE=1 SV=1	5	1	1	1	1	492	56.3	9.31	2.6	1
FALSE	Master Protein	Q8BHK9	DNA excision repair protein ERCC-6-like OS=Mus musculus OX=10090 GN=Ercc6l PE=1 SV=1	2	1	1	1	1	1240	138.8	5.21	2.59	1
FALSE	Master Protein	Q5SSZ5-2	Isoform 2 of Tensin-3 OS=Mus musculus OX=10090 GN=Tns3	3	1	1	1	1	550	58.7	7.4	2.58	1
FALSE	Master Protein	G3X9K3	Brefeldin A-inhibited guanine nucleotide-exchange protein 1 OS=Mus musculus OX=10090 GN=Arfgef1 PE=1 SV=1	2	1	1	1	1	1846	208.4	5.86	2.57	1
FALSE	Master Protein	Q6ZWZ7	60S ribosomal protein L17 OS=Mus musculus OX=10090 GN=Rpl17 PE=1 SV=1	5	1	1	1	1	184	21.4	10.18	2.57	1
FALSE	Master Protein	Q0VBD2	Protein MCM10 homolog OS=Mus musculus OX=10090 GN=Mcm10 PE=1 SV=1	2	1	1	1	1	885	98.3	8.85	2.57	1
FALSE	Master Protein	A0A0A6YWX2	Immunoglobulin heavy variable 1-49 (Fragment) OS=Mus musculus OX=10090 GN=Ighv1-49 PE=4 SV=1	15	1	1	1	1	117	13	6.28	2.56	1
FALSE	Master Protein	E9PWT2	Zinc finger protein 229 OS=Mus musculus OX=10090 GN=Zfp229 PE=4 SV=1	3	1	1	1	1	705	82.3	8.91	2.56	1
FALSE	Master Protein	Q8BSK8	Ribosomal protein S6 kinase beta-1 OS=Mus musculus OX=10090 GN=Rps6kb1 PE=1 SV=2	3	1	1	1	1	525	59.1	6.81	2.56	1
FALSE	Master Protein	Q3UHK8	Trinucleotide repeat-containing gene 6A protein OS=Mus musculus OX=10090 GN=Tnrc6a PE=1 SV=2	1	1	1	1	1	1896	203	6.99	2.56	1
FALSE	Master Protein	Q9CQ61	Protein unc-50 homolog OS=Mus musculus OX=10090 GN=Unc50 PE=2 SV=1	8	1	1	1	1	259	30.4	9.47	2.56	1
FALSE	Master Protein	A2AGB2	Uncharacterized protein C1orf87 homolog OS=Mus musculus OX=10090 GN=Gm12695 PE=4 SV=1	3	1	1	1	1	545	62.4	9.31	2.56	1
FALSE	Master Protein	P61222	ATP-binding cassette sub-family E member 1 OS=Mus musculus OX=10090 GN=Abce1 PE=1 SV=1	3	1	1	1	1	599	67.3	8.34	2.55	1
FALSE	Master Protein	E9PUQ0	Ephrin type-A receptor 5 OS=Mus musculus OX=10090 GN=Epha5 PE=1 SV=1	2	1	2	1	1	1040	114.9	6.73	2.55	1
FALSE	Master Protein	B8XCJ6	Protein unc-80 homolog OS=Mus musculus OX=10090 GN=Unc80 PE=1 SV=1	1	1	1	1	1	3326	370.3	6.98	2.54	1
FALSE	Master Protein	P13516	Acyl-CoA desaturase 1 OS=Mus musculus OX=10090 GN=Scd1 PE=1 SV=2	4	1	1	1	1	355	41	9.07	2.54	1
FALSE	Master Protein	P09242	Alkaline phosphatase, tissue-nonspecific isozyme OS=Mus musculus OX=10090 GN=Alpl PE=1 SV=2	3	1	1	1	1	524	57.5	7.01	2.54	1
FALSE	Master Protein	Q8R059	UDP-glucose 4-epimerase OS=Mus musculus OX=10090 GN=Gale PE=1 SV=1	7	1	1	1	1	347	38.2	6.74	2.54	1
FALSE	Master Protein	Q5SS80	Dehydrogenase/reductase SDR family member 13 OS=Mus musculus OX=10090 GN=Dhrs13 PE=1 SV=1	5	1	1	1	1	376	40.7	7.93	2.54	1
FALSE	Master Protein	P68040	Receptor of activated protein C kinase 1 OS=Mus musculus OX=10090 GN=Rack1 PE=1 SV=3	3	1	1	1	1	317	35.1	7.69	2.54	1
FALSE	Master Protein	P35917	Vascular endothelial growth factor receptor 3 OS=Mus musculus OX=10090 GN=Flt4 PE=1 SV=1	1	1	1	1	1	1363	152.9	6.27	2.54	1
FALSE	Master Protein	P56203	Cathepsin W OS=Mus musculus OX=10090 GN=Ctsw PE=2 SV=2	4	1	1	1	1	371	42.1	9.01	2.53	1
FALSE	Master Protein	Q8BGM7	5'-AMP-activated protein kinase subunit gamma-3 OS=Mus musculus OX=10090 GN=Prkag3 PE=1 SV=1	2	1	1	1	1	489	53.8	5.15	2.53	1
FALSE	Master Protein	Q3UYV9	Nuclear cap-binding protein subunit 1 OS=Mus musculus OX=10090 GN=Ncbp1 PE=1 SV=2	5	1	1	1	1	790	91.9	6.64	2.53	1
FALSE	Master Protein	A0A1L1SUS5	Poly(rC)-binding protein 4 (Fragment) OS=Mus musculus OX=10090 GN=Pcbp4 PE=1 SV=1	14	1	1	1	1	149	15.6	7.88	2.53	1
FALSE	Master Protein	E0CZ58	Proteoglycan 4 OS=Mus musculus OX=10090 GN=Prg4 PE=1 SV=1	1	1	1	1	1	1221	134.5	6.86	2.52	1
FALSE	Master Protein	Q9DBN9	Probable ATP-dependent RNA helicase DDX59 OS=Mus musculus OX=10090 GN=Ddx59 PE=1 SV=1	4	1	1	1	1	619	68.2	6.98	2.52	1
FALSE	Master Protein	Q8CCJ9	PHD finger protein 20-like protein 1 OS=Mus musculus OX=10090 GN=Phf20l1 PE=1 SV=2	2	1	1	1	1	1013	113.8	7.27	2.52	1
FALSE	Master Protein	Q3UJD6	Ubiquitin carboxyl-terminal hydrolase 19 OS=Mus musculus OX=10090 GN=Usp19 PE=1 SV=1	2	1	1	1	1	1360	150.5	6.38	2.52	1
FALSE	Master Protein	O35607	Bone morphogenetic protein receptor type-2 OS=Mus musculus OX=10090 GN=Bmpr2 PE=1 SV=1	2	1	2	1	1	1038	114.9	6.23	2.51	1
FALSE	Master Protein	Q64726	Zinc-alpha-2-glycoprotein OS=Mus musculus OX=10090 GN=Azgp1 PE=1 SV=2	7	1	1	1	1	307	35.3	6.18	2.51	1
FALSE	Master Protein	A0A0B4J1F1	Stomatin-like protein 1 OS=Mus musculus OX=10090 GN=Stoml1 PE=1 SV=1	6	1	1	1	1	399	42.9	5.74	2.51	1
FALSE	Master Protein	Q7TPH6	E3 ubiquitin-protein ligase MYCBP2 OS=Mus musculus OX=10090 GN=Mycbp2 PE=1 SV=3	1	1	1	1	1	4749	520.9	7.09	2.51	1
FALSE	Master Protein	Q99NF3	Centrosomal protein of 41 kDa OS=Mus musculus OX=10090 GN=Cep41 PE=1 SV=1	6	1	1	1	1	373	41.4	8.12	2.51	1
FALSE	Master Protein	Q8BIR2	Protein asteroid homolog 1 OS=Mus musculus OX=10090 GN=Aste1 PE=2 SV=1	3	1	1	1	1	672	76.3	7.55	2.5	1
FALSE	Master Protein	E9Q5B4	Zinc finger SCAN domains 29 OS=Mus musculus OX=10090 GN=Zscan29 PE=1 SV=1	3	1	1	1	1	869	99	7.3	2.5	1
FALSE	Master Protein	A0A1Y7VIY3	Doublecortin domain-containing protein 2C (Fragment) OS=Mus musculus OX=10090 GN=Dcdc2c PE=4 SV=1	2	1	1	1	1	622	70.7	6.9	2.49	1
FALSE	Master Protein	Q9CQZ1	Heat shock factor-binding protein 1 OS=Mus musculus OX=10090 GN=Hsbp1 PE=1 SV=1	34	1	1	1	1	76	8.6	4.31	2.49	1
FALSE	Master Protein	D3YWG8	Moloney leukemia virus 10-like 1 protein OS=Mus musculus OX=10090 GN=Mov10l1 PE=1 SV=1	1	1	1	1	1	1239	138.6	7.2	2.49	1
FALSE	Master Protein	Q8BIJ6	Isoleucine--tRNA ligase, mitochondrial OS=Mus musculus OX=10090 GN=Iars2 PE=1 SV=1	1	1	1	1	1	1012	112.7	6.81	2.49	1
FALSE	Master Protein	D3Z1J8	Midnolin (Fragment) OS=Mus musculus OX=10090 GN=Midn PE=4 SV=8	38	1	1	1	1	82	9	11.43	2.48	1
FALSE	Master Protein	E9Q5R7	NACHT, LRR and PYD domains-containing protein 12 OS=Mus musculus OX=10090 GN=Nlrp12 PE=2 SV=1	1	1	1	1	1	1054	119.2	7.06	2.48	1
FALSE	Master Protein	Q922Q8	Leucine-rich repeat-containing protein 59 OS=Mus musculus OX=10090 GN=Lrrc59 PE=1 SV=1	3	1	1	1	1	307	34.9	9.52	2.48	1
FALSE	Master Protein	P42125	Enoyl-CoA delta isomerase 1, mitochondrial OS=Mus musculus OX=10090 GN=Eci1 PE=1 SV=2	4	1	1	1	1	289	32.2	8.98	2.48	1
FALSE	Master Protein	E9Q309	Centrosome-associated protein 350 OS=Mus musculus OX=10090 GN=Cep350 PE=1 SV=1	1	1	1	1	1	3095	346.2	6.35	2.47	1
FALSE	Master Protein	A0A2I3BRX9	Ral GTPase-activating protein subunit alpha-1 OS=Mus musculus OX=10090 GN=Ralgapa1 PE=1 SV=1	1	1	1	1	1	2538	283.9	6.43	2.47	1
FALSE	Master Protein	Q6ZQ06	Centrosomal protein of 162 kDa OS=Mus musculus OX=10090 GN=Cep162 PE=1 SV=2	1	1	1	1	1	1403	160.8	5.53	2.47	1
FALSE	Master Protein	Q8R4U7	Leucine zipper protein 1 OS=Mus musculus OX=10090 GN=Luzp1 PE=1 SV=2	1	1	1	1	1	1068	119.2	7.99	2.47	1
FALSE	Master Protein	Q99NI3	General transcription factor II-I repeat domain-containing protein 2 OS=Mus musculus OX=10090 GN=Gtf2ird2 PE=2 SV=1	2	1	1	1	1	936	104.5	6.18	2.47	1
FALSE	Master Protein	P62858	40S ribosomal protein S28 OS=Mus musculus OX=10090 GN=Rps28 PE=1 SV=1	17	1	1	1	1	69	7.8	10.7	2.47	1
FALSE	Master Protein	Q60969	Serine/threonine/tyrosine-interacting protein OS=Mus musculus OX=10090 GN=Styx PE=1 SV=2	9	1	1	1	1	223	25.4	6.29	2.46	1
FALSE	Master Protein	Q8VFJ3	Olfactory receptor OS=Mus musculus OX=10090 GN=Olfr836 PE=2 SV=1	8	1	1	1	1	317	35.7	7.31	2.46	1
FALSE	Master Protein	P58871	182 kDa tankyrase-1-binding protein OS=Mus musculus OX=10090 GN=Tnks1bp1 PE=1 SV=2	1	1	1	1	1	1720	181.7	4.88	2.46	1
FALSE	Master Protein	Q3UHZ7	UDP-N-acetylhexosamine pyrophosphorylase OS=Mus musculus OX=10090 GN=Uap1 PE=1 SV=1	3	1	1	1	1	522	58.5	6.54	2.46	1
FALSE	Master Protein	A0A1L1SSC7	Tetratricopeptide repeat domain 13 OS=Mus musculus OX=10090 GN=Ttc13 PE=1 SV=1	2	1	1	1	1	844	95	6.96	2.46	1
FALSE	Master Protein	P22727	Protein Wnt-6 OS=Mus musculus OX=10090 GN=Wnt6 PE=1 SV=2	10	1	1	1	1	364	39.6	8.66	2.46	1
FALSE	Master Protein	P62889	60S ribosomal protein L30 OS=Mus musculus OX=10090 GN=Rpl30 PE=1 SV=2	14	1	1	1	1	115	12.8	9.63	2.46	1
FALSE	Master Protein	P06728	Apolipoprotein A-IV OS=Mus musculus OX=10090 GN=Apoa4 PE=1 SV=3	5	1	1	1	1	395	45	5.47	2.46	1
FALSE	Master Protein	Q3UFB2-2	Isoform 2 of Box C/D snoRNA protein 1 OS=Mus musculus OX=10090 GN=Znhit6	7	1	1	1	1	292	34	9.41	2.46	1
FALSE	Master Protein	P35285	Ras-related protein Rab-22A OS=Mus musculus OX=10090 GN=Rab22a PE=1 SV=2	12	1	1	1	1	194	21.8	8.15	2.46	1
FALSE	Master Protein	O89094	Caspase-14 OS=Mus musculus OX=10090 GN=Casp14 PE=1 SV=1	4	1	1	1	1	257	29.4	4.86	2.45	1
FALSE	Master Protein	O54825	Bystin OS=Mus musculus OX=10090 GN=Bysl PE=1 SV=3	5	1	1	1	1	436	49.8	7.78	2.45	1
FALSE	Master Protein	E0CYV9	Uncharacterized protein C4orf54 homolog OS=Mus musculus OX=10090 PE=1 SV=1	1	1	1	1	1	1786	189.6	8.57	2.45	1
FALSE	Master Protein	A0A0R4J065	Cysteine protease OS=Mus musculus OX=10090 GN=Atg4b PE=1 SV=1	5	1	1	1	1	393	44.4	5.07	2.45	1
FALSE	Master Protein	Q8VCL2	Protein SCO2 homolog, mitochondrial OS=Mus musculus OX=10090 GN=Sco2 PE=1 SV=1	5	1	1	1	1	255	28.9	8.29	2.45	1
FALSE	Master Protein	E9PVB3	Coiled-coil domain-containing protein 175 OS=Mus musculus OX=10090 GN=Ccdc175 PE=4 SV=1	1	1	1	1	1	822	97.1	9.06	2.45	1
FALSE	Master Protein	Q69ZN7-3	Isoform 3 of Myoferlin OS=Mus musculus OX=10090 GN=Myof	7	1	1	1	1	292	32.4	7.44	2.44	1
FALSE	Master Protein	Q91V57-2	Isoform 2 of N-chimaerin OS=Mus musculus OX=10090 GN=Chn1	5	1	1	1	1	334	38.1	8.34	2.44	1
FALSE	Master Protein	P51658	Estradiol 17-beta-dehydrogenase 2 OS=Mus musculus OX=10090 GN=Hsd17b2 PE=1 SV=2	4	1	1	1	1	381	41.8	8.57	2.44	1
FALSE	Master Protein	A0A1B0GS68	Predicted gene 45713 OS=Mus musculus OX=10090 GN=Gm45713 PE=2 SV=1	2	1	1	1	1	446	50.8	10.23	2.44	1
FALSE	Master Protein	P70227	Inositol 1,4,5-trisphosphate receptor type 3 OS=Mus musculus OX=10090 GN=Itpr3 PE=1 SV=3	1	1	1	1	1	2670	304.1	6.54	2.44	1
FALSE	Master Protein	A0A1D5RLC3	Metallothionein-2 OS=Mus musculus OX=10090 GN=Mt2 PE=4 SV=1	28	1	1	1	1	76	7.8	11.78	2.44	1
FALSE	Master Protein	A0A338P6U8	AT-rich interactive domain-containing protein 1B OS=Mus musculus OX=10090 GN=Arid1b PE=1 SV=1	1	1	1	1	1	2296	242.2	6.74	2.43	1
FALSE	Master Protein	Q91WD1	DNA-directed RNA polymerase III subunit RPC4 OS=Mus musculus OX=10090 GN=Polr3d PE=2 SV=2	6	1	1	1	1	398	44.3	6.98	2.43	1
FALSE	Master Protein	Q924C1	Exportin-5 OS=Mus musculus OX=10090 GN=Xpo5 PE=1 SV=1	2	1	1	1	1	1204	136.9	5.82	2.43	1
FALSE	Master Protein	A0A140T8N4	Immunoglobulin kappa variable 5-37 (Fragment) OS=Mus musculus OX=10090 GN=Igkv5-37 PE=4 SV=2	7	1	1	1	1	115	12.6	8	2.43	1
FALSE	Master Protein	A0A0N4SUT9	Peregrin OS=Mus musculus OX=10090 GN=Brpf1 PE=1 SV=1	2	1	1	1	1	1252	141.4	7.8	2.43	1
FALSE	Master Protein	Q9CZM2	60S ribosomal protein L15 OS=Mus musculus OX=10090 GN=Rpl15 PE=1 SV=4	6	1	1	1	1	204	24.1	11.62	2.43	1
FALSE	Master Protein	Q9R0Q7	Prostaglandin E synthase 3 OS=Mus musculus OX=10090 GN=Ptges3 PE=1 SV=1	8	1	1	1	1	160	18.7	4.55	2.43	1
FALSE	Master Protein	Q8K201	Keratinocyte-associated transmembrane protein 2 OS=Mus musculus OX=10090 GN=Kct2 PE=1 SV=2	5	1	1	1	1	259	28	5.07	2.43	1
FALSE	Master Protein	Q99MR3	Solute carrier family 12 member 9 OS=Mus musculus OX=10090 GN=Slc12a9 PE=1 SV=2	2	1	1	1	1	914	96.3	7.02	2.43	1
FALSE	Master Protein	A0A0R4J1N7	Ankyrin-1 OS=Mus musculus OX=10090 GN=Ank1 PE=1 SV=1	1	1	1	1	1	1907	209.4	6.74	2.43	1
FALSE	Master Protein	P99028	Cytochrome b-c1 complex subunit 6, mitochondrial OS=Mus musculus OX=10090 GN=Uqcrh PE=1 SV=2	20	1	1	1	1	89	10.4	4.87	2.42	1
FALSE	Master Protein	Q8BHK3-2	Isoform 2 of Proton-coupled amino acid transporter 2 OS=Mus musculus OX=10090 GN=Slc36a2	7	1	1	1	1	280	30.8	9.04	2.42	1
FALSE	Master Protein	A0A1D5RMI8	Alstrom syndrome protein 1 homolog OS=Mus musculus OX=10090 GN=Alms1 PE=1 SV=1	1	1	1	1	1	3720	412.3	6	2.42	1
FALSE	Master Protein	Q03517	Secretogranin-2 OS=Mus musculus OX=10090 GN=Scg2 PE=1 SV=1	3	1	1	1	1	617	70.6	4.75	2.42	1
FALSE	Master Protein	F7A1F0	Testis-specific 10-interacting protein OS=Mus musculus OX=10090 GN=Tsga10ip PE=4 SV=1	8	1	1	1	1	157	17.9	10.55	2.42	1
FALSE	Master Protein	Q9WVL0	Maleylacetoacetate isomerase OS=Mus musculus OX=10090 GN=Gstz1 PE=1 SV=1	6	1	1	1	1	216	24.3	7.85	2.42	1
FALSE	Master Protein	Q3UM45	Protein phosphatase 1 regulatory subunit 7 OS=Mus musculus OX=10090 GN=Ppp1r7 PE=1 SV=2	6	1	1	1	1	361	41.3	4.92	2.42	1
FALSE	Master Protein	B2RY58	Hyperpolarization-activated, cyclic nucleotide-gated K+ 4 OS=Mus musculus OX=10090 GN=Hcn4 PE=1 SV=1	3	1	2	1	1	1201	129	9.04	2.42	1
FALSE	Master Protein	Q0VF58	Collagen alpha-1(XIX) chain OS=Mus musculus OX=10090 GN=Col19a1 PE=2 SV=2	2	1	1	1	1	1136	114.1	8.41	2.41	1
FALSE	Master Protein	A0A0A6YX34	Integrator complex subunit 7 OS=Mus musculus OX=10090 GN=Ints7 PE=1 SV=1	25	1	1	1	1	60	6.7	5.19	2.41	1
FALSE	Master Protein	Q9WUM5	Succinate--CoA ligase [ADP/GDP-forming] subunit alpha, mitochondrial OS=Mus musculus OX=10090 GN=Suclg1 PE=1 SV=4	5	1	1	1	1	346	36.1	9.39	2.41	1
FALSE	Master Protein	Q04999	Inhibin beta B chain OS=Mus musculus OX=10090 GN=Inhbb PE=2 SV=4	3	1	1	1	1	411	45.2	8.03	2.41	1
FALSE	Master Protein	Q9WVK8	Cholesterol 24-hydroxylase OS=Mus musculus OX=10090 GN=Cyp46a1 PE=1 SV=1	4	1	1	1	1	500	56.8	8.82	2.41	1
FALSE	Master Protein	Q05738	Sex-determining region Y protein OS=Mus musculus OX=10090 GN=Sry PE=1 SV=2	4	1	1	1	1	395	49.5	7.85	2.41	1
FALSE	Master Protein	F8VQJ3	Laminin subunit gamma-1 OS=Mus musculus OX=10090 GN=Lamc1 PE=1 SV=1	1	1	1	1	1	1607	177.1	5.19	2.41	1
FALSE	Master Protein	A0A140T8I6	Epithelial stromal interaction 1 (Breast) OS=Mus musculus OX=10090 GN=Epsti1 PE=1 SV=1	4	1	1	1	1	314	36.1	10.01	2.4	1
FALSE	Master Protein	Q8R1G1	Threonine aspartase 1 OS=Mus musculus OX=10090 GN=Tasp1 PE=2 SV=1	6	1	1	1	1	420	44.3	7.55	2.4	1
FALSE	Master Protein	Q9JHD1	Histone acetyltransferase KAT2B OS=Mus musculus OX=10090 GN=Kat2b PE=1 SV=2	1	1	1	1	1	813	91.7	9.14	2.4	1
FALSE	Master Protein	P48744	Norrin OS=Mus musculus OX=10090 GN=Ndp PE=1 SV=1	11	1	1	1	1	131	14.7	8.7	2.4	1
FALSE	Master Protein	Q8K1J6	CCA tRNA nucleotidyltransferase 1, mitochondrial OS=Mus musculus OX=10090 GN=Trnt1 PE=1 SV=1	3	1	1	1	1	434	49.9	8.56	2.39	1
FALSE	Master Protein	D3Z6W3	Retinol dehydrogenase 8 OS=Mus musculus OX=10090 GN=Rdh8 PE=3 SV=1	8	1	1	1	1	317	34.7	8.65	2.39	1
FALSE	Master Protein	F6RCF6	Transcription factor IIIA OS=Mus musculus OX=10090 GN=Gtf3a PE=1 SV=1	5	1	1	1	1	364	41.5	9.28	2.39	1
FALSE	Master Protein	Q6IFX4	Keratin, type I cytoskeletal 39 OS=Mus musculus OX=10090 GN=Krt39 PE=2 SV=2	3	1	1	1	1	482	54.3	5.24	2.39	1
FALSE	Master Protein	G5E872	Aminopeptidase RNPEPL1 OS=Mus musculus OX=10090 GN=Rnpepl1 PE=3 SV=2	2	1	1	1	1	720	79.5	5.21	2.39	1
FALSE	Master Protein	Q8BKG4	Frizzled-10 OS=Mus musculus OX=10090 GN=Fzd10 PE=1 SV=1	5	1	1	1	1	582	65.3	8.31	2.39	1
FALSE	Master Protein	A2APR8	Mitotic checkpoint serine/threonine-protein kinase BUB1 OS=Mus musculus OX=10090 GN=Bub1 PE=1 SV=1	3	1	2	1	1	1059	119.7	6.15	2.39	1
FALSE	Master Protein	Q923B1	Lariat debranching enzyme OS=Mus musculus OX=10090 GN=Dbr1 PE=1 SV=2	4	1	1	1	1	550	62.3	5.22	2.39	1
FALSE	Master Protein	Q61033	Lamina-associated polypeptide 2, isoforms alpha/zeta OS=Mus musculus OX=10090 GN=Tmpo PE=1 SV=4	3	1	1	1	1	693	75.1	8.05	2.39	1
FALSE	Master Protein	A0A3B2W864	RPS10-NUDT3 readthrough OS=Mus musculus OX=10090 PE=4 SV=1	3	1	1	1	1	287	32.7	9.22	2.38	1
FALSE	Master Protein	Q32LZ8-2	Isoform 2 of Patatin-like phospholipase domain-containing protein 5 OS=Mus musculus OX=10090 GN=Pnpla5	4	1	1	1	1	433	48.4	8.65	2.38	1
FALSE	Master Protein	Q6IR34-5	Isoform 5 of G-protein-signaling modulator 1 OS=Mus musculus OX=10090 GN=Gpsm1	3	1	1	1	1	705	78.1	6.62	2.38	1
FALSE	Master Protein	E9QKD1	Nucleolar protein 8 OS=Mus musculus OX=10090 GN=Nol8 PE=1 SV=1	1	1	1	1	1	1165	130.6	6.51	2.38	1
FALSE	Master Protein	Q9D7C9	Nicotinamide riboside kinase 2 OS=Mus musculus OX=10090 GN=Nmrk2 PE=1 SV=1	11	1	1	1	1	195	22.4	6.29	2.38	1
FALSE	Master Protein	Q8C0X6	Kinesin-like protein OS=Mus musculus OX=10090 GN=Kif9 PE=1 SV=1	2	1	1	1	1	810	92	7.03	2.38	1
FALSE	Master Protein	Q8CDC0-2	Isoform 2 of Serpin B13 OS=Mus musculus OX=10090 GN=Serpinb13	11	1	2	1	1	178	19.9	5.5	2.37	1
FALSE	Master Protein	A0A0A6YW72	Dachsous cadherin-related 2 OS=Mus musculus OX=10090 GN=Dchs2 PE=4 SV=1	1	1	1	1	1	3346	365.4	4.75	2.37	1
FALSE	Master Protein	Q8BUI3	Leucine-rich repeat and WD repeat-containing protein 1 OS=Mus musculus OX=10090 GN=LRWD1 PE=2 SV=1	3	1	1	1	1	648	71.5	7.87	2.37	1
FALSE	Master Protein	Q8C115	Pleckstrin homology domain-containing family H member 2 OS=Mus musculus OX=10090 GN=Plekhh2 PE=1 SV=3	1	1	1	1	1	1491	167.6	7.47	2.37	1
FALSE	Master Protein	Q3U0D9	E3 ubiquitin-protein ligase HACE1 OS=Mus musculus OX=10090 GN=Hace1 PE=1 SV=1	2	1	1	1	1	909	102	5.76	2.37	1
FALSE	Master Protein	E9Q8T7	Dynein heavy chain 1, axonemal OS=Mus musculus OX=10090 GN=Dnah1 PE=1 SV=1	0	1	1	1	1	4250	486.8	5.57	2.37	1
FALSE	Master Protein	Q9QZ04	MAGE-like protein 2 OS=Mus musculus OX=10090 GN=Magel2 PE=1 SV=2	2	1	1	1	1	1284	137.9	7.47	2.37	1
FALSE	Master Protein	Q9Z116	KRAB-containing zinc-finger protein KRAZ2 OS=Mus musculus OX=10090 GN=Zfp68 PE=2 SV=1	2	1	1	1	1	606	71.1	8.32	2.37	1
FALSE	Master Protein	Q8BH44	Coronin-2B OS=Mus musculus OX=10090 GN=Coro2b PE=1 SV=2	3	1	1	1	1	480	54.9	8.27	2.36	1
FALSE	Master Protein	Q8VE47	Ubiquitin-like modifier-activating enzyme 5 OS=Mus musculus OX=10090 GN=Uba5 PE=1 SV=2	9	1	1	1	1	403	44.8	4.96	2.36	1
FALSE	Master Protein	P13597	Intercellular adhesion molecule 1 OS=Mus musculus OX=10090 GN=Icam1 PE=1 SV=1	3	1	1	1	1	537	58.8	6.13	2.36	1
FALSE	Master Protein	Q80UC8	Probable G-protein coupled receptor 139 OS=Mus musculus OX=10090 GN=Gpr139 PE=2 SV=2	4	1	1	1	1	345	39.7	9.26	2.36	1
FALSE	Master Protein	Q85ZW6	Histocompatibility 2, M region locus 10.3 OS=Mus musculus OX=10090 GN=H2-M10.3 PE=2 SV=1	9	1	1	1	1	330	38.3	6.79	2.36	1
FALSE	Master Protein	E9Q5R8	T-box transcription factor TBX22 OS=Mus musculus OX=10090 GN=Tbx22 PE=4 SV=1	4	1	1	1	1	531	59.8	6.39	2.36	1
FALSE	Master Protein	Q6Y7W8	GRB10-interacting GYF protein 2 OS=Mus musculus OX=10090 GN=Gigyf2 PE=1 SV=2	2	1	1	1	1	1291	149.1	5.57	2.36	1
FALSE	Master Protein	Q810U4-3	Isoform 3 of Neuronal cell adhesion molecule OS=Mus musculus OX=10090 GN=Nrcam	1	1	1	1	1	1260	139	5.92	2.36	1
FALSE	Master Protein	P97313	DNA-dependent protein kinase catalytic subunit OS=Mus musculus OX=10090 GN=Prkdc PE=1 SV=3	1	1	1	1	1	4128	471.2	7.12	2.36	1
FALSE	Master Protein	E9Q835	Calcium-dependent secretion activator 2 OS=Mus musculus OX=10090 GN=Cadps2 PE=1 SV=1	2	1	1	1	1	1304	148.5	6.05	2.36	1
FALSE	Master Protein	F8VQD7	Receptor-type tyrosine-protein phosphatase gamma OS=Mus musculus OX=10090 GN=Ptprg PE=1 SV=1	2	1	1	1	1	1442	161.2	6.37	2.35	1
FALSE	Master Protein	D3Z4T1	CUGBP, Elav-like family member 5 OS=Mus musculus OX=10090 GN=Celf5 PE=1 SV=1	4	1	1	1	1	395	42.7	8.12	2.35	1
FALSE	Master Protein	Q1HFZ0	tRNA (cytosine(34)-C(5))-methyltransferase OS=Mus musculus OX=10090 GN=Nsun2 PE=1 SV=2	2	1	1	1	1	757	85.4	6.58	2.35	1
FALSE	Master Protein	S4R1E7	BAI1-associated protein 3 OS=Mus musculus OX=10090 GN=Baiap3 PE=1 SV=1	1	1	1	1	1	1150	129	6.25	2.35	1
FALSE	Master Protein	B1AVP0	Phosphatase and actin regulator OS=Mus musculus OX=10090 GN=Phactr2 PE=1 SV=1	2	1	1	1	1	632	69.2	7.18	2.34	1
FALSE	Master Protein	Q7TQI7	Ankyrin repeat and BTB/POZ domain-containing protein 2 OS=Mus musculus OX=10090 GN=Abtb2 PE=1 SV=1	2	1	1	1	1	1024	113.4	6.28	2.34	1
FALSE	Master Protein	Q0VAV2	Exophilin-5 OS=Mus musculus OX=10090 GN=Exph5 PE=1 SV=1	1	1	1	1	1	1960	217.5	7.5	2.34	1
FALSE	Master Protein	A0A140T8P3	Immunoglobulin kappa chain variable 15-103 (Fragment) OS=Mus musculus OX=10090 GN=Igkv15-103 PE=4 SV=2	10	1	1	1	1	115	12.5	7.8	2.34	1
FALSE	Master Protein	Q9DCX2	ATP synthase subunit d, mitochondrial OS=Mus musculus OX=10090 GN=Atp5pd PE=1 SV=3	13	1	1	1	1	161	18.7	5.69	2.34	1
FALSE	Master Protein	Q78YY6	DnaJ homolog subfamily C member 15 OS=Mus musculus OX=10090 GN=Dnajc15 PE=1 SV=1	15	1	1	1	1	149	15.9	9.99	2.34	1
FALSE	Master Protein	A0A0G2JEL6	Phosphatidylserine decarboxylase proenzyme, mitochondrial OS=Mus musculus OX=10090 GN=Pisd PE=4 SV=1	11	1	1	1	1	153	18.1	10.07	2.34	1
FALSE	Master Protein	Q9Z1G3	V-type proton ATPase subunit C 1 OS=Mus musculus OX=10090 GN=Atp6v1c1 PE=1 SV=4	3	1	1	1	1	382	43.9	7.46	2.34	1
FALSE	Master Protein	Q8BU30	Isoleucine--tRNA ligase, cytoplasmic OS=Mus musculus OX=10090 GN=Iars PE=1 SV=2	2	1	1	1	1	1262	144.2	6.55	2.34	1
FALSE	Master Protein	Q3TUF7	YEATS domain-containing protein 2 OS=Mus musculus OX=10090 GN=Yeats2 PE=1 SV=2	1	1	1	1	1	1407	148.9	9.04	2.34	1
FALSE	Master Protein	A0A0H2UH28	Myocyte-specific enhancer factor 2C OS=Mus musculus OX=10090 GN=Mef2c PE=1 SV=1	4	1	1	1	1	484	52.3	8.75	2.34	1
FALSE	Master Protein	Q3UG20	Inactive histone-lysine N-methyltransferase 2E OS=Mus musculus OX=10090 GN=Kmt2e PE=1 SV=2	1	1	1	1	1	1868	204.4	7.42	2.33	1
FALSE	Master Protein	O89032	SH3 and PX domain-containing protein 2A OS=Mus musculus OX=10090 GN=Sh3pxd2a PE=1 SV=2	1	1	1	1	1	1124	124.1	8.75	2.33	1
FALSE	Master Protein	Q91WD8	Solute carrier family 24 (Sodium/potassium/calcium exchanger), member 1 OS=Mus musculus OX=10090 GN=Slc24a1 PE=2 SV=1	2	1	1	1	1	1130	124.6	4.65	2.33	1
FALSE	Master Protein	P58069	Ras GTPase-activating protein 2 OS=Mus musculus OX=10090 GN=Rasa2 PE=1 SV=2	3	1	1	1	1	847	96.3	7.59	2.33	1
FALSE	Master Protein	A0A0B4J1K5	Immunoglobulin lambda variable 3 (Fragment) OS=Mus musculus OX=10090 GN=Iglv3 PE=4 SV=1	11	1	1	1	1	122	13.4	5.76	2.33	1
FALSE	Master Protein	E9PYW4	E3 ubiquitin-protein ligase RNF168 OS=Mus musculus OX=10090 GN=Rnf168 PE=1 SV=1	3	1	1	1	1	567	65	5.66	2.33	1
FALSE	Master Protein	Q8CFL8	Zinc finger SWIM domain-containing protein 3 OS=Mus musculus OX=10090 GN=Zswim3 PE=2 SV=1	1	1	1	1	1	695	79.1	6.87	2.33	1
FALSE	Master Protein	V9GWY0	40S ribosomal protein S4 OS=Mus musculus OX=10090 GN=Gm15013 PE=3 SV=1	3	1	1	1	1	266	29.9	9.99	2.33	1
FALSE	Master Protein	Q3UWA4	Tripartite motif-containing protein 40 OS=Mus musculus OX=10090 GN=Trim40 PE=2 SV=1	4	1	1	1	1	246	27.9	6.99	2.33	1
FALSE	Master Protein	E9QJW9	Tryptase beta-2 OS=Mus musculus OX=10090 GN=Tpsb2 PE=1 SV=1	5	1	1	1	1	276	30.9	7.33	2.33	1
FALSE	Master Protein	A2AQX6	Predicted gene 14147 OS=Mus musculus OX=10090 GN=Gm14151 PE=4 SV=1	2	1	1	1	1	640	71.9	8.41	2.32	1
FALSE	Master Protein	P49766	Vascular endothelial growth factor B OS=Mus musculus OX=10090 GN=Vegfb PE=2 SV=2	14	1	1	1	1	207	21.9	8.32	2.32	1
FALSE	Master Protein	Q8CF90	Transcription factor MafA OS=Mus musculus OX=10090 GN=Mafa PE=1 SV=1	5	1	1	1	1	359	37.6	7.84	2.32	1
FALSE	Master Protein	Q8CDN9	Leucine-rich repeat-containing protein 9 OS=Mus musculus OX=10090 GN=Lrrc9 PE=1 SV=2	1	1	1	1	1	1456	167.2	8.1	2.32	1
FALSE	Master Protein	Q9D819	Inorganic pyrophosphatase OS=Mus musculus OX=10090 GN=Ppa1 PE=1 SV=1	6	1	1	1	1	289	32.6	5.6	2.32	1
FALSE	Master Protein	Q8K0A8	Phosphodiesterase OS=Mus musculus OX=10090 GN=Pde6a PE=1 SV=1	3	1	1	1	1	860	99.5	5.55	2.32	1
FALSE	Master Protein	Q8K3K7	1-acyl-sn-glycerol-3-phosphate acyltransferase beta OS=Mus musculus OX=10090 GN=Agpat2 PE=1 SV=1	6	1	1	1	1	278	31	8.88	2.32	1
FALSE	Master Protein	E9Q392	E3 ubiquitin-protein ligase RAD18 OS=Mus musculus OX=10090 GN=Rad18 PE=1 SV=1	3	1	1	1	1	556	62.5	6.68	2.32	1
FALSE	Master Protein	E9Q004	GTP-binding protein 2 (Fragment) OS=Mus musculus OX=10090 GN=Gtpbp2 PE=1 SV=1	12	1	1	1	1	100	10.7	9.77	2.32	1
FALSE	Master Protein	Q8VC16	Leucine-rich repeat-containing protein 14 OS=Mus musculus OX=10090 GN=Lrrc14 PE=1 SV=1	2	1	1	1	1	493	54.9	6.67	2.32	1
FALSE	Master Protein	J3JS86	Centrosomal protein of 112 kDa OS=Mus musculus OX=10090 GN=Cep112 PE=1 SV=2	1	1	1	1	1	1006	117.8	6.76	2.32	1
FALSE	Master Protein	Q8K2W3	Thioredoxin domain-containing protein 11 OS=Mus musculus OX=10090 GN=Txndc11 PE=1 SV=1	2	1	1	1	1	948	105.9	7.88	2.32	1
FALSE	Master Protein	Q9DBF7	Pre-mRNA-splicing factor CWC25 homolog OS=Mus musculus OX=10090 GN=Cwc25 PE=2 SV=2	4	1	1	1	1	416	48.8	10.23	2.32	1
FALSE	Master Protein	Q8K1S6	Protein spire homolog 2 OS=Mus musculus OX=10090 GN=Spire2 PE=1 SV=1	4	1	1	1	1	718	80.2	7.37	2.31	1
FALSE	Master Protein	B1ASP2	Tyrosine-protein kinase OS=Mus musculus OX=10090 GN=Jak1 PE=1 SV=1	1	1	1	1	1	1153	133.3	7.53	2.31	1
FALSE	Master Protein	P60867	40S ribosomal protein S20 OS=Mus musculus OX=10090 GN=Rps20 PE=1 SV=1	9	1	1	1	1	119	13.4	9.94	2.31	1
FALSE	Master Protein	E9Q366	Spermatogenesis-associated glutamate (E)-rich protein 4f2 OS=Mus musculus OX=10090 GN=Speer4f2 PE=4 SV=2	8	1	1	1	1	295	34.3	4.64	2.31	1
FALSE	Master Protein	F8VQC9	Anion exchange protein OS=Mus musculus OX=10090 GN=Slc4a7 PE=1 SV=1	1	1	1	1	1	1131	127.1	6.44	2.31	1
FALSE	Master Protein	G3UWE7	ATP-sensitive inward rectifier potassium channel 1 OS=Mus musculus OX=10090 GN=Kcnj1 PE=3 SV=1	5	1	1	1	1	392	45.1	8.75	2.31	1
FALSE	Master Protein	Q9D2N8	Polypeptide N-acetylgalactosaminyltransferase 15 OS=Mus musculus OX=10090 GN=Galnt15 PE=2 SV=1	1	1	1	1	1	638	72.3	6.99	2.31	1
FALSE	Master Protein	E9PVD9	Solute carrier organic anion transporter family member OS=Mus musculus OX=10090 GN=Slco5a1 PE=3 SV=1	1	1	1	1	1	850	92.4	7.88	2.31	1
FALSE	Master Protein	Q7TQH7	Low-density lipoprotein receptor-related protein 10 OS=Mus musculus OX=10090 GN=Lrp10 PE=2 SV=2	4	1	1	1	1	713	76.4	5.29	2.31	1
FALSE	Master Protein	Q8BGI4	Protein FAM13A OS=Mus musculus OX=10090 GN=Fam13a PE=1 SV=1	2	1	1	1	1	693	79.4	5.35	2.31	1
FALSE	Master Protein	Q3KNY0	Immunoglobulin-like and fibronectin type III domain-containing protein 1 OS=Mus musculus OX=10090 GN=Igfn1 PE=1 SV=3	1	1	1	1	1	2849	303.5	6.58	2.31	1
FALSE	Master Protein	Q9EP71	Ankycorbin OS=Mus musculus OX=10090 GN=Rai14 PE=1 SV=1	3	1	1	1	1	979	108.8	6.27	2.31	1
FALSE	Master Protein	Q8BGD9	Eukaryotic translation initiation factor 4B OS=Mus musculus OX=10090 GN=Eif4b PE=1 SV=1	3	1	1	1	1	611	68.8	5.67	2.31	1
FALSE	Master Protein	P43276	Histone H1.5 OS=Mus musculus OX=10090 GN=Hist1h1b PE=1 SV=2	5	1	1	1	1	223	22.6	10.92	2.31	1
FALSE	Master Protein	Q61626	Glutamate receptor ionotropic, kainate 5 OS=Mus musculus OX=10090 GN=Grik5 PE=2 SV=2	2	1	1	1	1	979	109.2	8.21	2.31	1
FALSE	Master Protein	E9QME1	Bcl-2/adenovirus E1B 19 kDa-interacting protein 2-like protein OS=Mus musculus OX=10090 GN=Bnipl PE=4 SV=1	8	1	1	1	1	356	39.6	5.62	2.3	1
FALSE	Master Protein	G5E8R4	SAPS domain family, member 3, isoform CRA_c OS=Mus musculus OX=10090 GN=Ppp6r3 PE=1 SV=1	3	1	1	1	1	873	97.8	4.58	2.3	1
FALSE	Master Protein	A0A1B0GSJ9	Zinc finger protein 511 OS=Mus musculus OX=10090 GN=Zfp511 PE=1 SV=1	8	1	1	1	1	98	11	8.63	2.3	1
FALSE	Master Protein	G5E8C6	Villin-like protein OS=Mus musculus OX=10090 GN=Vill PE=1 SV=1	3	1	1	1	1	859	96.5	6.35	2.3	1
FALSE	Master Protein	E9QMW4	Uncharacterized protein C16orf96 homolog OS=Mus musculus OX=10090 PE=2 SV=1	2	1	1	1	1	1145	127.6	6.57	2.3	1
FALSE	Master Protein	Q9Z1X4-3	Isoform 3 of Interleukin enhancer-binding factor 3 OS=Mus musculus OX=10090 GN=Ilf3	4	1	1	1	1	911	97.7	8.95	2.3	1
FALSE	Master Protein	Q6PDK0	Zinc finger and BTB domain-containing 39 OS=Mus musculus OX=10090 GN=Zbtb39 PE=1 SV=1	3	1	1	1	1	712	79	6.51	2.3	1
FALSE	Master Protein	P01639	Ig kappa chain V-V region MOPC 41 OS=Mus musculus OX=10090 GN=Gm5571 PE=1 SV=1	11	1	1	1	1	130	14.3	5.48	2.3	1
FALSE	Master Protein	Q7TN08	Dapper homolog 2 OS=Mus musculus OX=10090 GN=Dact2 PE=1 SV=2	3	1	1	1	1	757	81.6	8.91	2.3	1
FALSE	Master Protein	O08641	SH3 domain-containing YSC84-like protein 1 OS=Mus musculus OX=10090 GN=Sh3yl1 PE=1 SV=1	4	1	1	1	1	340	37	8.97	2.29	1
FALSE	Master Protein	Q9ESN3	Post-GPI attachment to proteins factor 6 OS=Mus musculus OX=10090 GN=Tmem8a PE=2 SV=1	2	1	1	1	1	769	85.3	7.31	2.29	1
FALSE	Master Protein	Q9Z1S0	Mitotic checkpoint serine/threonine-protein kinase BUB1 beta OS=Mus musculus OX=10090 GN=Bub1b PE=1 SV=2	2	1	1	1	1	1052	118.3	5.43	2.29	1
FALSE	Master Protein	P46737	Lys-63-specific deubiquitinase BRCC36 OS=Mus musculus OX=10090 GN=Brcc3 PE=1 SV=1	3	1	1	1	1	291	33.3	5.83	2.29	1
FALSE	Master Protein	Q8BGB5	LIM domain-containing protein 2 OS=Mus musculus OX=10090 GN=Limd2 PE=1 SV=1	13	1	1	1	1	128	14.2	9.04	2.29	1
FALSE	Master Protein	Q91XV3	Brain acid soluble protein 1 OS=Mus musculus OX=10090 GN=Basp1 PE=1 SV=3	6	1	1	1	1	226	22.1	4.51	2.28	1
FALSE	Master Protein	P62869	Elongin-B OS=Mus musculus OX=10090 GN=Elob PE=1 SV=1	7	1	1	1	1	118	13.2	5.01	2.28	1
FALSE	Master Protein	Q60662	A-kinase anchor protein 4 OS=Mus musculus OX=10090 GN=Akap4 PE=1 SV=1	2	1	1	1	1	849	93.7	6.92	2.28	1
FALSE	Master Protein	Q9JLQ0	CD2-associated protein OS=Mus musculus OX=10090 GN=Cd2ap PE=1 SV=3	3	1	1	1	1	637	70.4	6.38	2.28	1
FALSE	Master Protein	Q3ULL6	UPF3 regulator of nonsense transcripts homolog B (yeast) OS=Mus musculus OX=10090 GN=Upf3b PE=1 SV=1	3	1	1	1	1	472	57	9.44	2.27	1
FALSE	Master Protein	G3X940	Histone acetyltransferase OS=Mus musculus OX=10090 GN=Kat6a PE=1 SV=1	1	1	1	1	1	2003	224.7	5.58	2.27	1
FALSE	Master Protein	H3BK67	Homeobox containing 1, isoform CRA_a OS=Mus musculus OX=10090 GN=Hmbox1 PE=1 SV=1	2	1	1	1	1	405	45.9	6.33	2.27	1
FALSE	Master Protein	G3X9B1	HEAT repeat-containing 1 OS=Mus musculus OX=10090 GN=Heatr1 PE=1 SV=1	1	1	1	1	1	2143	241.9	6.98	2.27	1
FALSE	Master Protein	E9QM61	DNA repair protein-complementing XP-G cells homolog OS=Mus musculus OX=10090 GN=Ercc5 PE=1 SV=1	1	1	1	1	1	1170	130.7	5.35	2.27	1
FALSE	Master Protein	Q684R7	FRAS1-related extracellular matrix protein 1 OS=Mus musculus OX=10090 GN=Frem1 PE=1 SV=1	1	1	1	1	1	2191	244.4	6.39	2.27	1
FALSE	Master Protein	Q80X91	Protein FAM110D OS=Mus musculus OX=10090 GN=Fam110d PE=2 SV=2	4	1	1	1	1	271	28.7	9.57	2.27	1
FALSE	Master Protein	Q9D958	Signal peptidase complex subunit 1 OS=Mus musculus OX=10090 GN=Spcs1 PE=2 SV=3	13	1	1	1	1	161	18.2	10.01	2.27	1
FALSE	Master Protein	Q8K0T2	Cytoplasmic dynein 2 light intermediate chain 1 OS=Mus musculus OX=10090 GN=Dync2li1 PE=1 SV=1	4	1	1	1	1	351	39.4	8.09	2.27	1
FALSE	Master Protein	A2ABG4	TBC1 domain family, member 16 OS=Mus musculus OX=10090 GN=Tbc1d16 PE=1 SV=1	2	1	1	1	1	766	86.5	5.58	2.27	1
FALSE	Master Protein	Q61858	G patch domain and ankyrin repeat-containing protein 1 OS=Mus musculus OX=10090 GN=Gpank1 PE=2 SV=2	6	1	1	1	1	372	41	8.82	2.27	1
FALSE	Master Protein	Q5SS00	DBF4-type zinc finger-containing protein 2 homolog OS=Mus musculus OX=10090 GN=Zdbf2 PE=2 SV=1	1	1	1	1	1	2493	273.6	5.22	2.26	1
FALSE	Master Protein	Q6WIZ7	Amine oxidase OS=Mus musculus OX=10090 GN=Svs1 PE=2 SV=1	2	1	1	1	1	820	93.5	8.9	2.26	1
FALSE	Master Protein	A0A338P6K9	Glutamine and serine-rich 1 OS=Mus musculus OX=10090 GN=Qser1 PE=1 SV=1	1	1	1	1	1	1788	194.4	6.81	2.26	1
FALSE	Master Protein	Q67FY2	B-cell CLL/lymphoma 9-like protein OS=Mus musculus OX=10090 GN=Bcl9l PE=1 SV=1	1	1	1	1	1	1494	156.6	8.63	2.26	1
FALSE	Master Protein	Q91X34	Bile acid-CoA:amino acid N-acyltransferase OS=Mus musculus OX=10090 GN=Baat PE=1 SV=1	4	1	1	1	1	420	46.5	6.68	2.26	1
FALSE	Master Protein	F8VPK6	Xylosyltransferase 1 OS=Mus musculus OX=10090 GN=Xylt1 PE=1 SV=1	2	1	1	1	1	953	107.2	9.29	2.26	1
FALSE	Master Protein	O35857	Mitochondrial import inner membrane translocase subunit TIM44 OS=Mus musculus OX=10090 GN=Timm44 PE=1 SV=2	3	1	1	1	1	452	51.1	8.13	2.26	1
FALSE	Master Protein	Q9CZ13	Cytochrome b-c1 complex subunit 1, mitochondrial OS=Mus musculus OX=10090 GN=Uqcrc1 PE=1 SV=2	2	1	1	1	1	480	52.8	6.21	2.26	1
FALSE	Master Protein	P62827	GTP-binding nuclear protein Ran OS=Mus musculus OX=10090 GN=Ran PE=1 SV=3	5	1	1	1	1	216	24.4	7.49	2.26	1
FALSE	Master Protein	Q9D2G2	Dihydrolipoyllysine-residue succinyltransferase component of 2-oxoglutarate dehydrogenase complex, mitochondrial OS=Mus musculus OX=10090 GN=Dlst PE=1 SV=1	2	1	1	1	1	454	49	8.95	2.26	1
FALSE	Master Protein	Q9Z0H7	B-cell lymphoma/leukemia 10 OS=Mus musculus OX=10090 GN=Bcl10 PE=1 SV=1	8	1	1	1	1	233	25.9	6.55	2.26	1
FALSE	Master Protein	Q715T0	Thioredoxin domain-containing protein 3 OS=Mus musculus OX=10090 GN=Nme8 PE=2 SV=1	2	1	1	1	1	586	66.8	4.97	2.26	1
FALSE	Master Protein	O88379	Bromodomain adjacent to zinc finger domain protein 1A OS=Mus musculus OX=10090 GN=Baz1a PE=1 SV=3	1	1	1	1	1	1555	178.3	6.54	2.25	1
FALSE	Master Protein	F6ZDS4	Nucleoprotein TPR OS=Mus musculus OX=10090 GN=Tpr PE=1 SV=1	0	1	1	1	1	2431	273.8	5.03	2.25	1
FALSE	Master Protein	Q8BYI9	Tenascin-R OS=Mus musculus OX=10090 GN=Tnr PE=1 SV=2	1	1	1	1	1	1358	149.5	4.94	2.25	1
FALSE	Master Protein	Q99K46	Ubiquitin carboxyl-terminal hydrolase 11 OS=Mus musculus OX=10090 GN=Usp11 PE=1 SV=4	1	1	1	1	1	921	105.3	4.96	2.25	1
FALSE	Master Protein	Q3TQS0	Calreticulin 4 OS=Mus musculus OX=10090 GN=Calr4 PE=1 SV=1	3	1	1	1	1	420	49.4	4.86	2.25	1
FALSE	Master Protein	P27681	Gamma-aminobutyric acid receptor subunit gamma-3 OS=Mus musculus OX=10090 GN=Gabrg3 PE=2 SV=2	4	1	1	1	1	467	54.3	8.05	2.25	1
FALSE	Master Protein	B1AS29	Glutamate receptor ionotropic, kainate 3 OS=Mus musculus OX=10090 GN=Grik3 PE=1 SV=1	1	1	1	1	1	919	104	7.52	2.25	1
FALSE	Master Protein	Q8R034	Anaphase-promoting complex subunit 13 OS=Mus musculus OX=10090 GN=Anapc13 PE=3 SV=1	22	1	1	1	1	74	8.3	4.18	2.25	1
FALSE	Master Protein	A0A1D5RLL5	Axonemal dynein light chain domain-containing protein 1 OS=Mus musculus OX=10090 GN=Axdnd1 PE=1 SV=1	2	1	1	1	1	1111	126.6	5.43	2.24	1
FALSE	Master Protein	Q6DFW5	Phospholipid-transporting ATPase OS=Mus musculus OX=10090 GN=Atp11b PE=1 SV=1	2	1	1	1	1	1175	133.5	6.92	2.24	1
FALSE	Master Protein	Q80ZP0	4930503B20Rik protein OS=Mus musculus OX=10090 GN=4930503B20Rik PE=2 SV=1	9	1	1	1	1	234	26.9	9.22	2.24	1
FALSE	Master Protein	B1AWD9	Clathrin light chain OS=Mus musculus OX=10090 GN=Clta PE=1 SV=1	4	1	1	1	1	248	27	4.5	2.24	1
FALSE	Master Protein	G3X9C6	5-hydroxytryptamine (Serotonin) receptor 5B OS=Mus musculus OX=10090 GN=Htr5b PE=3 SV=1	4	1	1	1	1	370	41.2	9.85	2.24	1
FALSE	Master Protein	Q20BD0	Heterogeneous nuclear ribonucleoprotein A/B OS=Mus musculus OX=10090 GN=Hnrnpab PE=1 SV=1	4	1	1	1	1	332	36.2	6.95	2.23	1
FALSE	Master Protein	J3QMG3	Voltage-dependent anion-selective channel protein 3 OS=Mus musculus OX=10090 GN=Vdac3 PE=1 SV=1	4	1	1	1	1	284	30.8	8.79	2.23	1
FALSE	Master Protein	Q9ERS4	Pleckstrin homology domain-containing family A member 3 OS=Mus musculus OX=10090 GN=Plekha3 PE=2 SV=1	3	1	1	1	1	297	33.4	6.44	2.23	1
FALSE	Master Protein	Q99MX0	Transketolase-like protein 1 OS=Mus musculus OX=10090 GN=Tktl1 PE=1 SV=2	2	1	1	1	1	595	65.2	6.02	2.23	1
FALSE	Master Protein	E9QQ57	Periaxin OS=Mus musculus OX=10090 GN=Prx PE=1 SV=1	2	1	1	1	1	1391	147.5	8.24	2.23	1
FALSE	Master Protein	Q04750	DNA topoisomerase 1 OS=Mus musculus OX=10090 GN=Top1 PE=1 SV=2	1	1	1	1	1	767	90.8	9.33	2.23	1
FALSE	Master Protein	Q9DBM1	G patch domain-containing protein 1 OS=Mus musculus OX=10090 GN=Gpatch1 PE=2 SV=1	1	1	1	1	1	930	102.9	6.98	2.22	1
FALSE	Master Protein	A0A140T8T4	Ribosomal protein L9, pseudogene 6 OS=Mus musculus OX=10090 GN=Rpl9-ps6 PE=4 SV=1	5	1	1	1	1	192	21.8	9.88	2.22	1
FALSE	Master Protein	A2AAJ9	Obscurin OS=Mus musculus OX=10090 GN=Obscn PE=1 SV=2	0	1	1	1	1	8891	965.8	5.95	2.22	1
FALSE	Master Protein	Q9CPT0	Apoptosis facilitator Bcl-2-like protein 14 OS=Mus musculus OX=10090 GN=Bcl2l14 PE=1 SV=1	5	1	1	1	1	328	37	7.49	2.22	1
FALSE	Master Protein	A0A0R4J0H8	Fibronectin type III domain-containing protein 3B OS=Mus musculus OX=10090 GN=Fndc3b PE=1 SV=1	1	1	1	1	1	1207	132.7	6.29	2.22	1
FALSE	Master Protein	A0A140LI45	Predicted gene 45194 (Fragment) OS=Mus musculus OX=10090 GN=Gm45194 PE=4 SV=1	7	1	1	1	1	190	22	6.73	2.22	1
FALSE	Master Protein	A0A2R8VHN9	Family with sequence similarity 227, member A OS=Mus musculus OX=10090 GN=Fam227a PE=4 SV=1	3	1	1	1	1	621	72.1	9	2.22	1
FALSE	Master Protein	Q8R5K2	Ubiquitin carboxyl-terminal hydrolase 33 OS=Mus musculus OX=10090 GN=Usp33 PE=1 SV=2	1	1	1	1	1	909	102.7	5.73	2.21	1
FALSE	Master Protein	A0A1L1STC6	Nesprin-1 OS=Mus musculus OX=10090 GN=Syne1 PE=1 SV=1	0	1	1	1	1	8799	1009.3	5.58	2.21	1
FALSE	Master Protein	A3KGF7	1-phosphatidylinositol 4,5-bisphosphate phosphodiesterase beta-2 OS=Mus musculus OX=10090 GN=Plcb2 PE=1 SV=1	1	1	1	1	1	1181	134.5	6.01	2.21	1
FALSE	Master Protein	E9QAF5	Zinc finger protein 760 OS=Mus musculus OX=10090 GN=Zfp760 PE=4 SV=1	2	1	1	1	1	666	77.9	8.94	2.21	1
FALSE	Master Protein	Q7TQK5	Coiled-coil domain-containing protein 93 OS=Mus musculus OX=10090 GN=Ccdc93 PE=1 SV=1	2	1	1	1	1	629	72.6	8.29	2.21	1
FALSE	Master Protein	E9Q3M9	RIKEN cDNA 2010300C02 gene OS=Mus musculus OX=10090 GN=2010300C02Rik PE=1 SV=1	1	1	1	1	1	1175	125.8	7.37	2.21	1
FALSE	Master Protein	P43406	Integrin alpha-V OS=Mus musculus OX=10090 GN=Itgav PE=1 SV=2	1	1	1	1	1	1044	115.3	5.63	2.21	1
FALSE	Master Protein	P07146	Anionic trypsin-2 OS=Mus musculus OX=10090 GN=Prss2 PE=1 SV=1	8	1	1	1	1	246	26.2	4.63	2.2	1
FALSE	Master Protein	A2AGQ8	MAP kinase-activating death domain protein OS=Mus musculus OX=10090 GN=Madd PE=1 SV=1	1	1	1	1	1	1562	172.7	6.27	2.2	1
FALSE	Master Protein	Q8VHR5	Transcriptional repressor p66-beta OS=Mus musculus OX=10090 GN=Gatad2b PE=1 SV=1	2	1	1	1	1	594	65.4	9.7	2.2	1
FALSE	Master Protein	E9QN92	Metalloreductase STEAP3 OS=Mus musculus OX=10090 GN=Steap3 PE=1 SV=1	5	1	1	1	1	526	58.5	9.13	2.2	1
FALSE	Master Protein	G3UY31	Predicted gene, 21671 OS=Mus musculus OX=10090 GN=Gm21671 PE=4 SV=2	7	1	1	1	1	267	31.7	6.7	2.2	1
FALSE	Master Protein	Q6P5B5	Fragile X mental retardation syndrome-related protein 2 OS=Mus musculus OX=10090 GN=Fxr2 PE=1 SV=1	3	1	1	1	1	674	74.2	6.23	2.2	1
FALSE	Master Protein	Q80U35-2	Isoform 2 of Rho guanine nucleotide exchange factor 17 OS=Mus musculus OX=10090 GN=Arhgef17	2	1	1	1	1	1048	114.3	5.36	2.2	1
FALSE	Master Protein	Q8K135	Dyslexia-associated protein KIAA0319-like protein OS=Mus musculus OX=10090 GN=Kiaa0319l PE=1 SV=1	1	1	1	1	1	1048	115.2	6.16	2.2	1
FALSE	Master Protein	Q9QXZ6	Solute carrier organic anion transporter family member 1A1 OS=Mus musculus OX=10090 GN=Slco1a1 PE=1 SV=1	2	1	1	1	1	670	74.3	8.22	2.2	1
FALSE	Master Protein	Q6ZWN5	40S ribosomal protein S9 OS=Mus musculus OX=10090 GN=Rps9 PE=1 SV=3	4	1	1	1	1	194	22.6	10.65	2.19	1
FALSE	Master Protein	B1AXN3	MCG56945 OS=Mus musculus OX=10090 GN=Gm382 PE=4 SV=1	1	1	1	1	1	1250	142	6.71	2.19	1
FALSE	Master Protein	Q1PSW8	E3 ubiquitin-protein ligase TRIM71 OS=Mus musculus OX=10090 GN=Trim71 PE=1 SV=1	1	1	1	1	1	855	92	7.53	2.19	1
FALSE	Master Protein	Q8C167	Prolyl endopeptidase-like OS=Mus musculus OX=10090 GN=Prepl PE=1 SV=1	2	1	1	1	1	725	83.1	6.65	2.18	1
FALSE	Master Protein	Q91ZK0	Transcription factor AP-2-delta OS=Mus musculus OX=10090 GN=Tfap2d PE=1 SV=1	2	1	1	1	1	452	49.5	8.16	2.18	1
FALSE	Master Protein	P97783	Protein AF1q OS=Mus musculus OX=10090 GN=Mllt11 PE=1 SV=1	20	1	1	1	1	90	10	4.41	2.18	1
FALSE	Master Protein	E9PY32	Tryptase OS=Mus musculus OX=10090 GN=Tpsab1 PE=3 SV=1	5	1	1	1	1	310	34.3	6.57	2.18	1
FALSE	Master Protein	E9PWQ7	Zonadhesin OS=Mus musculus OX=10090 GN=Zan PE=1 SV=1	0	1	1	1	1	5420	584.3	5.33	2.18	1
FALSE	Master Protein	Q8BG05	Heterogeneous nuclear ribonucleoprotein A3 OS=Mus musculus OX=10090 GN=Hnrnpa3 PE=1 SV=1	3	1	1	1	1	379	39.6	9.01	2.18	1
FALSE	Master Protein	J3QN68	Coiled-coil domain-containing 141 (Fragment) OS=Mus musculus OX=10090 GN=Ccdc141 PE=4 SV=1	7	1	1	1	1	157	17.2	5.35	2.18	1
FALSE	Master Protein	E9Q3K0	Predicted gene 6588 OS=Mus musculus OX=10090 GN=Gm6588 PE=4 SV=1	4	1	1	1	1	461	54.7	9.31	2.18	1
FALSE	Master Protein	A0A0R4J2D6	SLAM family member 7 OS=Mus musculus OX=10090 GN=Slamf7 PE=1 SV=1	3	1	1	1	1	335	37.5	7.4	2.18	1
FALSE	Master Protein	A0A0U1RPF5	Trinucleotide repeat-containing gene 6A protein OS=Mus musculus OX=10090 GN=Tnrc6a PE=4 SV=1	20	1	1	1	1	51	6.2	9.31	2.18	1
FALSE	Master Protein	A2AFS9	MCG1031886 OS=Mus musculus OX=10090 GN=Tex13a PE=4 SV=1	5	1	1	1	1	377	42.7	8.12	2.17	1
FALSE	Master Protein	D3Z0G8	MAGUK p55 subfamily member 4 OS=Mus musculus OX=10090 GN=Mpp4 PE=1 SV=2	2	1	1	1	1	654	73.9	5.62	2.17	1
FALSE	Master Protein	O55142	60S ribosomal protein L35a OS=Mus musculus OX=10090 GN=Rpl35a PE=1 SV=2	8	1	1	1	1	110	12.5	10.89	2.17	1
FALSE	Master Protein	Q9D753	Exosome complex component RRP43 OS=Mus musculus OX=10090 GN=Exosc8 PE=1 SV=1	6	1	1	1	1	276	29.9	5.2	2.17	1
FALSE	Master Protein	A2ACC7	Ral GTPase-activating protein subunit beta (Fragment) OS=Mus musculus OX=10090 GN=Ralgapb PE=1 SV=2	1	1	1	1	1	1173	129.9	6.93	2.17	1
FALSE	Master Protein	Q6P3Z3	THAP domain-containing protein 4 OS=Mus musculus OX=10090 GN=Thap4 PE=1 SV=1	2	1	1	1	1	569	62.5	9.1	2.17	1
FALSE	Master Protein	J3QN94	Tripartite motif-containing protein 26 OS=Mus musculus OX=10090 GN=Trim26 PE=1 SV=1	3	1	1	1	1	545	62.7	5.07	2.17	1
FALSE	Master Protein	Q50H33	BTB/POZ domain-containing protein KCTD8 OS=Mus musculus OX=10090 GN=Kctd8 PE=1 SV=1	3	1	1	1	1	476	52.7	8.38	2.16	1
FALSE	Master Protein	Q99J09	Methylosome protein 50 OS=Mus musculus OX=10090 GN=Wdr77 PE=1 SV=1	4	1	1	1	1	342	36.9	5.27	2.16	1
FALSE	Master Protein	H9KV00	Protein SON OS=Mus musculus OX=10090 GN=Son PE=1 SV=1	0	1	1	1	1	2477	268.7	5.71	2.16	1
FALSE	Master Protein	P08249	Malate dehydrogenase, mitochondrial OS=Mus musculus OX=10090 GN=Mdh2 PE=1 SV=3	4	1	1	1	1	338	35.6	8.68	2.16	1
FALSE	Master Protein	Q60754	Macrophage receptor MARCO OS=Mus musculus OX=10090 GN=Marco PE=1 SV=1	3	1	1	1	1	518	52.7	7.84	2.16	1
FALSE	Master Protein	Q6A037	NEDD4-binding protein 1 OS=Mus musculus OX=10090 GN=N4bp1 PE=1 SV=2	1	1	1	1	1	893	99.1	5.74	2.16	1
FALSE	Master Protein	Q80Y32	HMG box domain-containing 4 OS=Mus musculus OX=10090 GN=Hmgxb4 PE=1 SV=1	3	1	1	1	1	594	65.3	9.38	2.16	1
FALSE	Master Protein	Q8R1B8	Nuclear receptor ROR-beta OS=Mus musculus OX=10090 GN=Rorb PE=1 SV=3	3	1	1	1	1	470	53.1	7.65	2.16	1
FALSE	Master Protein	Q61772	Ephrin type-A receptor 7 OS=Mus musculus OX=10090 GN=Epha7 PE=1 SV=2	2	1	1	1	1	998	111.8	5.86	2.15	1
FALSE	Master Protein	Q5DTX6	Junctional protein associated with coronary artery disease OS=Mus musculus OX=10090 GN=Jcad PE=1 SV=2	1	1	1	1	1	1320	144.7	6.52	2.15	1
FALSE	Master Protein	P17710	Hexokinase-1 OS=Mus musculus OX=10090 GN=Hk1 PE=1 SV=3	2	1	1	1	1	974	108.2	6.8	2.15	1
FALSE	Master Protein	P11881	Inositol 1,4,5-trisphosphate receptor type 1 OS=Mus musculus OX=10090 GN=Itpr1 PE=1 SV=2	1	1	1	1	1	2749	313	6.04	2.15	1
FALSE	Master Protein	Q99ML0	Zinc finger MYND domain-containing protein 10 OS=Mus musculus OX=10090 GN=Zmynd10 PE=1 SV=2	4	1	1	1	1	440	50.6	6.54	2.15	1
FALSE	Master Protein	Q8VFG4	Olfactory receptor OS=Mus musculus OX=10090 GN=Olfr1370 PE=2 SV=1	3	1	1	1	1	316	35.3	8.9	2.15	1
FALSE	Master Protein	Q148R4	Serine peptidase inhibitor, Kazal type 5 OS=Mus musculus OX=10090 GN=Spink5 PE=1 SV=1	1	1	1	1	1	1017	114.8	8.29	2.15	1
FALSE	Master Protein	P11369	LINE-1 retrotransposable element ORF2 protein OS=Mus musculus OX=10090 GN=Pol PE=1 SV=2	1	1	1	1	1	1281	149.5	9.7	2.15	1
FALSE	Master Protein	G3X9J3	PI-PLC X domain-containing protein 1 OS=Mus musculus OX=10090 GN=Plcxd1 PE=4 SV=1	6	1	1	1	1	357	40	5.6	2.14	1
FALSE	Master Protein	Q14DK5	HHIP-like protein 1 OS=Mus musculus OX=10090 GN=Hhipl1 PE=2 SV=1	1	1	1	1	1	791	87.5	8.18	2.14	1
FALSE	Master Protein	Q8BQ30-2	Isoform 2 of Phostensin OS=Mus musculus OX=10090 GN=Ppp1r18	2	1	1	1	1	609	67.1	5.68	2.14	1
FALSE	Master Protein	E5CYJ9	Protein unc-79 homolog OS=Mus musculus OX=10090 GN=Unc79 PE=1 SV=1	1	1	1	1	1	2654	297.1	6.39	2.14	1
FALSE	Master Protein	Q9WUL5	Programmed cell death 1 ligand 2 OS=Mus musculus OX=10090 GN=Pdcd1lg2 PE=1 SV=1	5	1	1	1	1	247	27.8	8.18	2.14	1
FALSE	Master Protein	Q9Z0I6	Schlafen 2 OS=Mus musculus OX=10090 GN=Slfn2 PE=1 SV=1	3	1	1	1	1	378	42.4	6.38	2.14	1
FALSE	Master Protein	Q8CC88	von Willebrand factor A domain-containing protein 8 OS=Mus musculus OX=10090 GN=Vwa8 PE=1 SV=2	1	1	1	1	1	1905	213.3	6.6	2.14	1
FALSE	Master Protein	P48036	Annexin A5 OS=Mus musculus OX=10090 GN=Anxa5 PE=1 SV=1	3	1	1	1	1	319	35.7	4.96	2.14	1
FALSE	Master Protein	Q8CID0	Cysteine-rich protein 2-binding protein OS=Mus musculus OX=10090 GN=Kat14 PE=1 SV=2	1	1	1	1	1	779	88.2	6.68	2.14	1
FALSE	Master Protein	Q9JMC3	DnaJ homolog subfamily A member 4 OS=Mus musculus OX=10090 GN=Dnaja4 PE=1 SV=1	4	1	1	1	1	397	44.9	7.58	2.14	1
FALSE	Master Protein	P0C090	Roquin-2 OS=Mus musculus OX=10090 GN=Rc3h2 PE=1 SV=1	1	1	1	1	1	1187	131.2	6.95	2.14	1
FALSE	Master Protein	Q6XUX1	Dual serine/threonine and tyrosine protein kinase OS=Mus musculus OX=10090 GN=Dstyk PE=1 SV=1	1	1	1	1	1	927	104.8	6.58	2.14	1
FALSE	Master Protein	Q9QXB9	Developmentally-regulated GTP-binding protein 2 OS=Mus musculus OX=10090 GN=Drg2 PE=1 SV=1	3	1	1	1	1	364	40.7	8.88	2.14	1
FALSE	Master Protein	Q8CDF7	piRNA biogenesis protein EXD1 OS=Mus musculus OX=10090 GN=Exd1 PE=1 SV=1	3	1	1	1	1	570	63.9	5.97	2.14	1
FALSE	Master Protein	Q8C0T9	Adenylate cyclase type 10 OS=Mus musculus OX=10090 GN=Adcy10 PE=1 SV=2	1	1	1	1	1	1614	186.3	6.9	2.13	1
FALSE	Master Protein	P97379	Ras GTPase-activating protein-binding protein 2 OS=Mus musculus OX=10090 GN=G3bp2 PE=1 SV=2	4	1	1	1	1	482	54.1	5.62	2.13	1
FALSE	Master Protein	B2RSU7	GRIP and coiled-coil domain containing 2 OS=Mus musculus OX=10090 GN=Gcc2 PE=1 SV=1	1	1	1	1	1	1680	194.4	5.14	2.13	1
FALSE	Master Protein	O54826	Protein AF-10 OS=Mus musculus OX=10090 GN=Mllt10 PE=1 SV=2	1	1	1	1	1	1068	113	8.19	2.13	1
FALSE	Master Protein	Q9DBX7	Hairy/enhancer-of-split related with YRPW motif-like protein OS=Mus musculus OX=10090 GN=Heyl PE=1 SV=2	5	1	1	1	1	326	34.9	9.98	2.13	1
FALSE	Master Protein	Q80VR3	Sulfotransferase 1C1 OS=Mus musculus OX=10090 GN=Sult1c1 PE=1 SV=1	3	1	1	1	1	304	35.8	6.96	2.13	1
FALSE	Master Protein	E9Q2P1	Dermokine OS=Mus musculus OX=10090 GN=Dmkn PE=1 SV=1	5	1	1	1	1	524	52.8	7.39	2.13	1
FALSE	Master Protein	A0A140LJI2	Zinc finger protein 580 OS=Mus musculus OX=10090 GN=Zfp580 PE=4 SV=1	7	1	1	1	1	230	25.3	9.99	2.13	1
FALSE	Master Protein	Q8K2T8	RNA polymerase II-associated factor 1 homolog OS=Mus musculus OX=10090 GN=Paf1 PE=1 SV=1	2	1	1	1	1	535	60.5	4.65	2.13	1
FALSE	Master Protein	E0CYX8	F-box only protein 9 (Fragment) OS=Mus musculus OX=10090 GN=Fbxo9 PE=4 SV=1	21	1	1	1	1	68	7.7	7.2	2.13	1
FALSE	Master Protein	Q3TQ39	Non-specific serine/threonine protein kinase OS=Mus musculus OX=10090 GN=Prkca PE=1 SV=1	5	1	1	1	1	248	28.4	6.04	2.13	1
FALSE	Master Protein	A2ATY4	Zinc finger and BTB domain-containing 34 OS=Mus musculus OX=10090 GN=Zbtb34 PE=1 SV=1	3	1	1	1	1	518	57.6	6.28	2.13	1
FALSE	Master Protein	Q8CG72	ADP-ribose glycohydrolase ARH3 OS=Mus musculus OX=10090 GN=Adprhl2 PE=1 SV=1	6	1	2	1	1	370	39.4	4.96	2.12	1
FALSE	Master Protein	E9Q7T7	Chondroadherin-like protein OS=Mus musculus OX=10090 GN=Chadl PE=1 SV=1	3	1	1	1	1	748	81.3	8.87	2.12	1
FALSE	Master Protein	E9Q5L4	RIKEN cDNA C530008M17 gene OS=Mus musculus OX=10090 GN=C530008M17Rik PE=1 SV=1	2	1	1	1	1	1291	142.8	5.31	2.12	1
FALSE	Master Protein	B2RQE8	Rho GTPase-activating protein 42 OS=Mus musculus OX=10090 GN=Arhgap42 PE=1 SV=1	2	1	1	1	1	841	94.6	8	2.12	1
FALSE	Master Protein	Q5SSW2	Proteasome activator complex subunit 4 OS=Mus musculus OX=10090 GN=Psme4 PE=1 SV=1	0	1	1	1	1	1843	211.1	7.01	2.12	1
FALSE	Master Protein	J9JI28	von Willebrand factor A domain-containing 3B OS=Mus musculus OX=10090 GN=Vwa3b PE=4 SV=1	1	1	1	1	1	736	84.7	5.91	2.12	1
FALSE	Master Protein	Q3TIU4	2',5'-phosphodiesterase 12 OS=Mus musculus OX=10090 GN=Pde12 PE=1 SV=2	2	1	1	1	1	608	67.5	6.92	2.12	1
FALSE	Master Protein	O70576	Cohesin subunit SA-3 OS=Mus musculus OX=10090 GN=Stag3 PE=1 SV=2	1	1	1	1	1	1240	141.1	6.29	2.11	1
FALSE	Master Protein	A3KGJ7	Centrosome-associated protein CEP250 OS=Mus musculus OX=10090 GN=Cep250 PE=1 SV=2	0	1	1	1	1	2435	278.8	5.05	2.11	1
FALSE	Master Protein	Q80YT5	Spermatogenesis-associated protein 20 OS=Mus musculus OX=10090 GN=Spata20 PE=1 SV=1	2	1	1	1	1	790	88.4	7.05	2.11	1
FALSE	Master Protein	Q80UG2	Plexin-A4 OS=Mus musculus OX=10090 GN=Plxna4 PE=1 SV=3	0	1	1	1	1	1893	212.4	6.83	2.11	1
FALSE	Master Protein	Q9D172	Glutamine amidotransferase-like class 1 domain-containing protein 3A, mitochondrial OS=Mus musculus OX=10090 GN=Gatd3a PE=1 SV=1	4	1	1	1	1	266	28.1	8.78	2.11	1
FALSE	Master Protein	E9Q1U1-2	Isoform 2 of Coiled-coil domain-containing protein 171 OS=Mus musculus OX=10090 GN=Ccdc171	1	1	1	1	1	1332	153.1	6.76	2.11	1
FALSE	Master Protein	A6PWD2	Forkhead-associated domain-containing protein 1 OS=Mus musculus OX=10090 GN=Fhad1 PE=2 SV=1	1	1	1	1	1	1420	163.6	6.64	2.11	1
FALSE	Master Protein	Q6PAJ1	Breakpoint cluster region protein OS=Mus musculus OX=10090 GN=Bcr PE=1 SV=3	2	1	1	1	1	1270	143	6.92	2.11	1
FALSE	Master Protein	P0CL69	Zinc finger protein 703 OS=Mus musculus OX=10090 GN=Znf703 PE=1 SV=1	2	1	1	1	1	594	58.7	8.79	2.11	1
FALSE	Master Protein	Q91V64	Isochorismatase domain-containing protein 1 OS=Mus musculus OX=10090 GN=Isoc1 PE=1 SV=1	2	1	1	1	1	297	32	7.39	2.11	1
FALSE	Master Protein	G3X9K4	SAPS domain family, member 2, isoform CRA_a OS=Mus musculus OX=10090 GN=Ppp6r2 PE=1 SV=1	1	1	1	1	1	923	100.4	4.82	2.11	1
FALSE	Master Protein	A2AG50	MAP7 domain-containing protein 2 OS=Mus musculus OX=10090 GN=Map7d2 PE=1 SV=1	1	1	1	1	1	781	86	8.81	2.11	1
FALSE	Master Protein	F6QRE9	Glutamate-rich 3 OS=Mus musculus OX=10090 GN=Erich3 PE=1 SV=3	1	1	1	1	1	1637	180	4.84	2.11	1
FALSE	Master Protein	Q6P9P0	SMC5-SMC6 complex localization factor protein 2 OS=Mus musculus OX=10090 GN=Slf2 PE=2 SV=2	1	1	1	1	1	1278	143.9	9.28	2.11	1
FALSE	Master Protein	Q61908	Cx9C motif-containing protein 4 OS=Mus musculus OX=10090 GN=Cmc4 PE=2 SV=1	21	1	1	1	1	68	7.7	8.38	2.11	1
FALSE	Master Protein	Q80VH0	B-cell scaffold protein with ankyrin repeats OS=Mus musculus OX=10090 GN=Bank1 PE=1 SV=3	2	1	1	1	1	783	89.4	5.66	2.11	1
FALSE	Master Protein	E9PVL3	Interferon-activated gene 214 OS=Mus musculus OX=10090 GN=Ifi214 PE=2 SV=1	4	1	1	1	1	393	43.8	9.47	2.1	1
FALSE	Master Protein	Q3V3Q4	Pyrin domain-containing protein 3 OS=Mus musculus OX=10090 GN=Pydc3 PE=2 SV=1	4	1	1	1	1	588	63.8	7.85	2.1	1
FALSE	Master Protein	Q8R0I0	Angiotensin-converting enzyme 2 OS=Mus musculus OX=10090 GN=Ace2 PE=1 SV=1	2	1	1	1	1	805	92.3	5.54	2.1	1
FALSE	Master Protein	Q9ERH8	Solute carrier family 28 member 3 OS=Mus musculus OX=10090 GN=Slc28a3 PE=2 SV=1	2	1	1	1	1	703	78.3	7.91	2.1	1
FALSE	Master Protein	Q9WVC8	Chloride anion exchanger OS=Mus musculus OX=10090 GN=Slc26a3 PE=1 SV=1	2	1	1	1	1	757	83.5	8.22	2.1	1
FALSE	Master Protein	Q5I043	Ubiquitin carboxyl-terminal hydrolase 28 OS=Mus musculus OX=10090 GN=Usp28 PE=1 SV=1	1	1	1	1	1	1051	119.2	5.19	2.1	1
FALSE	Master Protein	A0A140LJ69	Protein unc-13 homolog B OS=Mus musculus OX=10090 GN=Unc13b PE=1 SV=1	0	1	1	1	1	4390	490.7	5.16	2.1	1
FALSE	Master Protein	E9Q2E4	HECT domain E3 ubiquitin protein ligase 4 OS=Mus musculus OX=10090 GN=Hectd4 PE=1 SV=2	0	1	1	1	1	4418	483.8	6.06	2.09	1
FALSE	Master Protein	Q9CW03	Structural maintenance of chromosomes protein 3 OS=Mus musculus OX=10090 GN=Smc3 PE=1 SV=2	1	1	1	1	1	1217	141.5	7.18	2.09	1
FALSE	Master Protein	Q9QYS1	Protein Wnt-16 OS=Mus musculus OX=10090 GN=Wnt16 PE=2 SV=2	3	1	1	1	1	364	40.7	8.63	2.09	1
FALSE	Master Protein	A2A654	Bromodomain PHD finger transcription factor OS=Mus musculus OX=10090 GN=Bptf PE=1 SV=1	0	1	1	1	1	3036	333	6.83	2.09	1
FALSE	Master Protein	Q8VCB3	Glycogen [starch] synthase, liver OS=Mus musculus OX=10090 GN=Gys2 PE=1 SV=2	2	1	1	1	1	704	80.8	6.89	2.09	1
FALSE	Master Protein	Q810N8	Reproductive homeobox 11 OS=Mus musculus OX=10090 GN=Rhox11 PE=2 SV=1	6	1	1	1	1	206	23.9	5.07	2.09	1
FALSE	Master Protein	Q6J1H4	Undifferentiated embryonic cell transcription factor 1 OS=Mus musculus OX=10090 GN=Utf1 PE=1 SV=2	2	1	1	1	1	339	36.4	10.04	2.08	1
FALSE	Master Protein	P35235	Tyrosine-protein phosphatase non-receptor type 11 OS=Mus musculus OX=10090 GN=Ptpn11 PE=1 SV=2	2	1	1	1	1	597	68.4	7.3	2.08	1
FALSE	Master Protein	Q9D8L5	Coiled-coil domain-containing protein 91 OS=Mus musculus OX=10090 GN=Ccdc91 PE=1 SV=2	2	1	1	1	1	442	50	5.07	2.08	1
FALSE	Master Protein	E9QME3	Kinetochore-associated protein NSL1 homolog OS=Mus musculus OX=10090 GN=Nsl1 PE=1 SV=1	7	1	1	1	1	281	31.7	6.14	2.08	1
FALSE	Master Protein	Q3U1U4	Predicted gene, 49368 OS=Mus musculus OX=10090 GN=Gm49368 PE=1 SV=1	1	1	1	1	1	1232	135.9	8.21	2.08	1
FALSE	Master Protein	Q6NXI6	Regulation of nuclear pre-mRNA domain-containing protein 2 OS=Mus musculus OX=10090 GN=Rprd2 PE=1 SV=1	1	1	1	1	1	1469	156.5	7.59	2.08	1
FALSE	Master Protein	A2RSG8	A disintegrin and metallopeptidase domain 34 OS=Mus musculus OX=10090 GN=Adam34 PE=2 SV=1	2	1	1	1	1	714	80.5	6.32	2.07	1
FALSE	Master Protein	Q80Y14	Glutaredoxin-related protein 5, mitochondrial OS=Mus musculus OX=10090 GN=Glrx5 PE=1 SV=2	9	1	1	1	1	152	16.3	6.55	2.07	1
FALSE	Master Protein	Q91Y44	Bromodomain testis-specific protein OS=Mus musculus OX=10090 GN=Brdt PE=1 SV=3	1	1	1	1	1	956	107.2	8.97	2.07	1
FALSE	Master Protein	P61022	Calcineurin B homologous protein 1 OS=Mus musculus OX=10090 GN=Chp1 PE=1 SV=2	6	1	1	1	1	195	22.4	5.1	2.07	1
FALSE	Master Protein	Q9D1J3	SAP domain-containing ribonucleoprotein OS=Mus musculus OX=10090 GN=Sarnp PE=1 SV=3	3	1	1	1	1	210	23.5	6.65	2.07	1
FALSE	Master Protein	A2AQ39	Formin-binding protein 1 (Fragment) OS=Mus musculus OX=10090 GN=Fnbp1 PE=1 SV=1	8	1	1	1	1	208	24.7	6.92	2.07	1
FALSE	Master Protein	G3V001	Complement C1q tumor necrosis factor-related protein 2 OS=Mus musculus OX=10090 GN=C1qtnf2 PE=1 SV=1	4	1	1	1	1	324	34	9	2.07	1
FALSE	Master Protein	Q9CXA2	Trans-L-3-hydroxyproline dehydratase OS=Mus musculus OX=10090 GN=L3hypdh PE=1 SV=1	4	1	1	1	1	354	37.8	6.7	2.07	1
FALSE	Master Protein	Q8BKG3	Inactive tyrosine-protein kinase 7 OS=Mus musculus OX=10090 GN=Ptk7 PE=1 SV=1	2	1	1	1	1	1062	117.5	6.84	2.07	1
FALSE	Master Protein	A0A075B684	Immunoglobulin heavy variable 1-62-1 OS=Mus musculus OX=10090 GN=Ighv1-62-1 PE=4 SV=1	63	1	1	1	1	30	3.2	9.04	2.07	1
FALSE	Master Protein	A0A2R8VI94	Leukocyte surface antigen CD47 OS=Mus musculus OX=10090 GN=Cd47 PE=1 SV=1	3	1	1	1	1	278	30.4	8.72	2.07	1
FALSE	Master Protein	P60060	Protein transport protein Sec61 subunit gamma OS=Mus musculus OX=10090 GN=Sec61g PE=3 SV=1	24	1	1	1	1	68	7.7	9.99	2.06	1
FALSE	Master Protein	Q8K409	DNA polymerase beta OS=Mus musculus OX=10090 GN=Polb PE=1 SV=3	4	1	1	1	1	335	38.3	8.85	2.06	1
FALSE	Master Protein	B9EKE5	Ciliogenesis-associated TTC17-interacting protein OS=Mus musculus OX=10090 GN=Catip PE=2 SV=1	4	1	1	1	1	520	59.3	4.27	2.06	1
FALSE	Master Protein	Q08EB5	CLIP-associating protein 2 OS=Mus musculus OX=10090 GN=Clasp2 PE=1 SV=1	2	1	1	1	1	1304	142.4	8.63	2.06	1
FALSE	Master Protein	Q3UL36	Arginine and glutamate-rich protein 1 OS=Mus musculus OX=10090 GN=Arglu1 PE=1 SV=2	3	1	1	1	1	271	32.9	10.36	2.06	1
FALSE	Master Protein	Z4YL23	Fer-1-like protein 4 OS=Mus musculus OX=10090 GN=Fer1l4 PE=4 SV=1	1	1	1	1	1	1994	224	6.1	2.06	1
FALSE	Master Protein	Q80Y44	Probable ATP-dependent RNA helicase DDX10 OS=Mus musculus OX=10090 GN=Ddx10 PE=1 SV=2	1	1	1	1	1	875	100.7	7.75	2.06	1
FALSE	Master Protein	A0A075B5Z2	T-cell receptor gamma, constant 2 (Fragment) OS=Mus musculus OX=10090 GN=Tcrg-C2 PE=4 SV=1	10	1	1	1	1	167	19.1	8.97	2.06	1
FALSE	Master Protein	Q6NZQ8-2	Isoform 2 of E3 ubiquitin-protein ligase MARCH1 OS=Mus musculus OX=10090 GN=March1	4	1	1	1	1	279	31.7	8.32	2.06	1
FALSE	Master Protein	G3X924	Plasmalemma vesicle-associated protein OS=Mus musculus OX=10090 GN=Plvap PE=1 SV=1	3	1	1	1	1	438	49.9	8.4	2.06	1
FALSE	Master Protein	H3BKK0	Delta-1-pyrroline-5-carboxylate synthase (Fragment) OS=Mus musculus OX=10090 GN=Aldh18a1 PE=1 SV=1	16	1	1	1	1	100	11.3	5.17	2.06	1
FALSE	Master Protein	Q9D9K8	IQ domain-containing protein F1 OS=Mus musculus OX=10090 GN=Iqcf1 PE=1 SV=1	7	1	1	1	1	182	21.4	9.79	2.06	1
FALSE	Master Protein	O88502	High affinity cAMP-specific and IBMX-insensitive 3',5'-cyclic phosphodiesterase 8A OS=Mus musculus OX=10090 GN=Pde8a PE=1 SV=1	1	1	1	1	1	823	93.1	5.85	2.05	1
FALSE	Master Protein	Q99LQ1	MAP3K12-binding inhibitory protein 1 OS=Mus musculus OX=10090 GN=Mbip PE=1 SV=1	4	1	1	1	1	341	38.3	7.12	2.05	1
FALSE	Master Protein	L7N480	Family with sequence similarity 71, member E2 OS=Mus musculus OX=10090 GN=Fam71e2 PE=4 SV=2	2	1	1	1	1	754	83.7	9.6	2.05	1
FALSE	Master Protein	Q69ZF3	Non-lysosomal glucosylceramidase OS=Mus musculus OX=10090 GN=Gba2 PE=1 SV=2	2	1	1	1	1	918	103.2	5.59	2.05	1
FALSE	Master Protein	Q9R1X5	Multidrug resistance-associated protein 5 OS=Mus musculus OX=10090 GN=Abcc5 PE=1 SV=2	1	1	1	1	1	1436	161	8.6	2.05	1
FALSE	Master Protein	Q9DAR2	Serine/threonine/tyrosine interacting-like 1, isoform CRA_c OS=Mus musculus OX=10090 GN=Styxl1 PE=2 SV=1	4	1	1	1	1	321	37.6	6.13	2.05	1
FALSE	Master Protein	Q6ZWU9	40S ribosomal protein S27 OS=Mus musculus OX=10090 GN=Rps27 PE=1 SV=3	10	1	1	1	1	84	9.5	9.45	2.05	1
FALSE	Master Protein	Q99N89	39S ribosomal protein L43, mitochondrial OS=Mus musculus OX=10090 GN=Mrpl43 PE=1 SV=1	7	1	1	1	1	183	20.2	9.52	2.04	1
FALSE	Master Protein	A0A0G2JF55	Methylcytosine dioxygenase TET2 OS=Mus musculus OX=10090 GN=Tet2 PE=1 SV=1	1	1	1	1	1	1920	212.9	7.96	2.04	1
FALSE	Master Protein	Q9DCJ5	NADH dehydrogenase [ubiquinone] 1 alpha subcomplex subunit 8 OS=Mus musculus OX=10090 GN=Ndufa8 PE=1 SV=3	8	1	1	1	1	172	20	8.46	2.04	1
FALSE	Master Protein	B8JK87	Angiomotin-like protein 2 OS=Mus musculus OX=10090 GN=Amotl2 PE=1 SV=1	2	1	1	1	1	805	88.9	7.43	2.04	1
FALSE	Master Protein	F8VPZ3	Ubiquitin-specific peptidase 32 OS=Mus musculus OX=10090 GN=Usp32 PE=1 SV=1	1	1	1	1	1	1604	181.6	6.51	2.04	1
FALSE	Master Protein	E9Q1Q9	Ketohexokinase OS=Mus musculus OX=10090 GN=Khk PE=1 SV=1	5	1	1	1	1	343	37.7	6.06	2.04	1
FALSE	Master Protein	Q8BG16	Sodium-dependent neutral amino acid transporter B(0)AT2 OS=Mus musculus OX=10090 GN=Slc6a15 PE=1 SV=1	2	1	2	1	1	729	81.7	5.19	2.04	1
FALSE	Master Protein	Q8BG55	Probable G-protein coupled receptor 171 OS=Mus musculus OX=10090 GN=Gpr171 PE=2 SV=1	3	1	1	1	1	319	36.7	8.92	2.04	1
FALSE	Master Protein	Q9R0Z9-2	Isoform 2 of Rho GTPase-activating protein 7 OS=Mus musculus OX=10090 GN=Dlc1	1	1	1	1	1	1126	127.2	7.99	2.04	1
FALSE	Master Protein	B1AYL1	Sodium channel protein OS=Mus musculus OX=10090 GN=Scn7a PE=1 SV=1	1	1	1	1	1	1681	192.1	7.42	2.04	1
FALSE	Master Protein	Q9QWK5	Baculoviral IAP repeat-containing protein 1a OS=Mus musculus OX=10090 GN=Naip1 PE=2 SV=3	1	1	1	1	1	1403	158.6	6.3	2.04	1
FALSE	Master Protein	Q99LX0	Protein/nucleic acid deglycase DJ-1 OS=Mus musculus OX=10090 GN=Park7 PE=1 SV=1	7	1	1	1	1	189	20	6.77	2.04	1
FALSE	Master Protein	Q99N87	28S ribosomal protein S5, mitochondrial OS=Mus musculus OX=10090 GN=Mrps5 PE=1 SV=1	3	1	1	1	1	432	48.2	10.14	2.04	1
FALSE	Master Protein	E9PVU2	RIKEN cDNA 4931429L15 gene OS=Mus musculus OX=10090 GN=4931429L15Rik PE=4 SV=1	4	1	1	1	1	379	42.8	9.19	2.04	1
FALSE	Master Protein	A0A087WP87	E3 ubiquitin-protein ligase RING2 (Fragment) OS=Mus musculus OX=10090 GN=Rnf2 PE=1 SV=1	4	1	1	1	1	211	23.2	8.16	2.04	1
FALSE	Master Protein	Q6VGS5-2	Isoform 2 of Protein Daple OS=Mus musculus OX=10090 GN=Ccdc88c	0	1	1	1	1	2016	227.1	6.16	2.04	1
FALSE	Master Protein	Q9QYI6	DnaJ homolog subfamily B member 9 OS=Mus musculus OX=10090 GN=Dnajb9 PE=1 SV=2	7	1	1	1	1	222	25.6	8.28	2.04	1
FALSE	Master Protein	Q8CG48	Structural maintenance of chromosomes protein 2 OS=Mus musculus OX=10090 GN=Smc2 PE=1 SV=2	2	1	1	1	1	1191	134.2	8.41	2.04	1
FALSE	Master Protein	Q8BP71	RNA binding protein fox-1 homolog 2 OS=Mus musculus OX=10090 GN=Rbfox2 PE=1 SV=2	2	1	1	1	1	449	47.3	6.55	2.04	1
FALSE	Master Protein	A0A0R4J1L9	Microtubule-associated tumor suppressor 1 homolog OS=Mus musculus OX=10090 GN=Mtus1 PE=1 SV=1	1	1	1	1	1	1210	134.3	6.86	2.03	1
FALSE	Master Protein	Q8BN51	Thymidine kinase 2, mitochondrial OS=Mus musculus OX=10090 GN=Tk2 PE=1 SV=1	9	1	1	1	1	270	31.2	7.21	2.03	1
FALSE	Master Protein	Q91VH2	Sorting nexin-9 OS=Mus musculus OX=10090 GN=Snx9 PE=1 SV=1	2	1	1	1	1	595	66.5	5.52	2.03	1
FALSE	Master Protein	E9PW05	Zinc finger protein 54 OS=Mus musculus OX=10090 GN=Zfp54 PE=2 SV=1	3	1	1	1	1	585	68.3	8.94	2.03	1
FALSE	Master Protein	Q80YR6	DNA endonuclease RBBP8 OS=Mus musculus OX=10090 GN=Rbbp8 PE=1 SV=1	1	1	1	1	1	893	100.8	6.68	2.03	1
FALSE	Master Protein	K3W4R9	AN1-type zinc finger protein 4 OS=Mus musculus OX=10090 GN=Zfand4 PE=4 SV=1	2	1	1	1	1	758	83.7	8.5	2.03	1
FALSE	Master Protein	A2AQN4	Acetyl-coenzyme A synthetase, cytoplasmic OS=Mus musculus OX=10090 GN=Acss2 PE=1 SV=1	2	1	1	1	1	714	80.3	6.95	2.03	1
FALSE	Master Protein	Q561M1	Acp1 protein OS=Mus musculus OX=10090 GN=Acp1 PE=1 SV=1	6	1	1	1	1	158	17.9	6.54	2.03	1
FALSE	Master Protein	P0C1Q2	Dual 3',5'-cyclic-AMP and -GMP phosphodiesterase 11A OS=Mus musculus OX=10090 GN=Pde11a PE=1 SV=1	1	1	1	1	1	933	104.5	6.43	2.03	1
FALSE	Master Protein	F7C376	Voltage-dependent L-type calcium channel subunit alpha OS=Mus musculus OX=10090 GN=Cacna1c PE=1 SV=2	1	1	1	1	1	2222	248.7	7.2	2.03	1
FALSE	Master Protein	Q99P31	Hsp70-binding protein 1 OS=Mus musculus OX=10090 GN=Hspbp1 PE=1 SV=1	3	1	1	1	1	357	39.1	5.36	2.03	1
FALSE	Master Protein	A0A2I3BQJ3	Receptor expression-enhancing protein OS=Mus musculus OX=10090 GN=Reep4 PE=1 SV=1	3	1	1	1	1	293	33.8	9.94	2.03	1
FALSE	Master Protein	A0A0R4J1W7	CDC23 (Cell division cycle 23, yeast, homolog), isoform CRA_c OS=Mus musculus OX=10090 GN=Cdc23 PE=1 SV=1	3	1	1	1	1	597	68.5	7.05	2.03	1
FALSE	Master Protein	Q01853	Transitional endoplasmic reticulum ATPase OS=Mus musculus OX=10090 GN=Vcp PE=1 SV=4	1	1	1	1	1	806	89.3	5.26	2.03	1
FALSE	Master Protein	Q8R1F0	Leydig cell tumor 10 kDa protein homolog OS=Mus musculus OX=10090 GN=D8Ertd738e PE=3 SV=1	17	1	1	1	1	94	10.2	11.63	2.03	1
FALSE	Master Protein	Q3UHU5	Microtubule cross-linking factor 1 OS=Mus musculus OX=10090 GN=Mtcl1 PE=1 SV=1	1	1	1	1	1	1945	213.7	6.14	2.03	1
FALSE	Master Protein	E9Q8I9-2	Isoform 2 of Protein furry homolog OS=Mus musculus OX=10090 GN=Fry	0	1	1	1	1	3029	339.9	5.97	2.03	1
FALSE	Master Protein	A2AUD5	Tumor protein D54 OS=Mus musculus OX=10090 GN=Tpd52l2 PE=1 SV=1	6	1	1	1	1	229	25.1	6.55	2.02	1
FALSE	Master Protein	E9Q0B5	Fc fragment of IgG-binding protein OS=Mus musculus OX=10090 GN=Fcgbp PE=1 SV=1	0	1	1	1	1	2583	275	5.03	2.02	1
FALSE	Master Protein	E9Q9C3	Afadin OS=Mus musculus OX=10090 GN=Afdn PE=1 SV=1	1	1	1	1	1	1827	207.2	6.23	2.02	1
FALSE	Master Protein	A0A0R4J0P2	Germ cell-specific gene 2 OS=Mus musculus OX=10090 GN=Haspin PE=1 SV=1	2	1	1	1	1	754	84.1	9.01	2.02	1
FALSE	Master Protein	A2AV72	MCG140531 OS=Mus musculus OX=10090 GN=Mup6 PE=3 SV=1	6	1	1	1	1	179	20.8	5.43	2.02	1
FALSE	Master Protein	Q8C5L3	CCR4-NOT transcription complex subunit 2 OS=Mus musculus OX=10090 GN=Cnot2 PE=1 SV=2	3	1	1	1	1	540	59.7	7.66	2.02	1
FALSE	Master Protein	A0A1Y7VM92	Predicted gene, 36864 OS=Mus musculus OX=10090 GN=Gm36864 PE=4 SV=1	12	1	1	1	1	111	12.3	6.55	2.02	1
FALSE	Master Protein	D3YYT1	Putative oxidoreductase GLYR1 OS=Mus musculus OX=10090 GN=Glyr1 PE=1 SV=1	3	1	1	1	1	552	60.4	9.13	2.02	1
FALSE	Master Protein	E9Q7N9	Dynein, axonemal, heavy chain 11 OS=Mus musculus OX=10090 GN=Dnah11 PE=1 SV=2	0	1	1	1	1	4488	516	6.14	2.02	1
FALSE	Master Protein	Q60980	Krueppel-like factor 3 OS=Mus musculus OX=10090 GN=Klf3 PE=1 SV=1	5	1	1	1	1	344	38.5	9.39	2.02	1
FALSE	Master Protein	Q5FWH3	Grainyhead-like protein 3 homolog OS=Mus musculus OX=10090 GN=Grhl3 PE=1 SV=1	3	1	2	1	1	603	67.8	6.55	2.01	1
FALSE	Master Protein	P11247	Myeloperoxidase OS=Mus musculus OX=10090 GN=Mpo PE=1 SV=2	1	1	1	1	1	718	81.1	9.55	2.01	1
FALSE	Master Protein	Q9JI08	Bridging integrator 3 OS=Mus musculus OX=10090 GN=Bin3 PE=1 SV=1	4	1	1	1	1	253	29.6	6.96	2.01	1
FALSE	Master Protein	Q8K2J4	Coiled-coil domain-containing protein 14 OS=Mus musculus OX=10090 GN=Ccdc14 PE=2 SV=3	2	1	1	1	1	934	102.6	7.23	2.01	1
FALSE	Master Protein	E9QNY8	Sacsin OS=Mus musculus OX=10090 GN=Sacs PE=1 SV=1	0	1	1	1	1	4582	520.4	7.05	2.01	1
FALSE	Master Protein	A0A1W2P8A2	Crystallin beta-gamma domain-containing 2 OS=Mus musculus OX=10090 GN=Crybg2 PE=4 SV=2	15	1	1	1	1	81	8.8	10.86	2.01	1
FALSE	Master Protein	G5E8S8	MAGUK p55 subfamily member 7 OS=Mus musculus OX=10090 GN=Mpp7 PE=1 SV=1	3	1	1	1	1	576	65.5	7.3	2.01	1
FALSE	Master Protein	Q6P9L4	Ubiquitin carboxyl-terminal hydrolase 49 OS=Mus musculus OX=10090 GN=Usp49 PE=2 SV=1	2	1	1	1	1	685	78.2	9.23	2.01	1
FALSE	Master Protein	P00405	Cytochrome c oxidase subunit 2 OS=Mus musculus OX=10090 GN=Mtco2 PE=1 SV=1	4	1	1	1	1	227	26	4.73	2.01	1
FALSE	Master Protein	Q8VDQ8	NAD-dependent protein deacetylase sirtuin-2 OS=Mus musculus OX=10090 GN=Sirt2 PE=1 SV=2	3	1	1	1	1	389	43.2	5.35	2.01	1
FALSE	Master Protein	P43352	DNA repair protein RAD52 homolog OS=Mus musculus OX=10090 GN=Rad52 PE=2 SV=1	3	1	1	1	1	420	46.9	8.03	2.01	1
FALSE	Master Protein	A2AHT3	Calsenilin isoform 4 OS=Mus musculus OX=10090 GN=Kcnip3 PE=1 SV=1	3	1	1	1	1	284	32.1	5.4	2.01	1
FALSE	Master Protein	Q62419	Endophilin-A2 OS=Mus musculus OX=10090 GN=Sh3gl1 PE=1 SV=1	3	1	1	1	1	368	41.5	5.72	2.01	1
FALSE	Master Protein	Q8K284	General transcription factor 3C polypeptide 1 OS=Mus musculus OX=10090 GN=Gtf3c1 PE=1 SV=2	1	1	1	1	1	2101	237.3	7.25	2.01	1
FALSE	Master Protein	B2KFM9	SRY-box containing gene 5, isoform CRA_b OS=Mus musculus OX=10090 GN=Sox5 PE=1 SV=1	1	1	1	1	1	763	84	6.6	2.01	1
FALSE	Master Protein	Q4QRL3	Coiled-coil domain-containing protein 88B OS=Mus musculus OX=10090 GN=Ccdc88b PE=1 SV=2	1	1	1	1	1	1481	166.5	5.33	2.01	1
FALSE	Master Protein	E9Q1Q1	Microtubule-associated serine/threonine-protein kinase 2 OS=Mus musculus OX=10090 GN=Mast2 PE=1 SV=1	1	1	1	1	1	1800	197.9	7.91	2.01	1
FALSE	Master Protein	A2ASM7	Homeo box D11 OS=Mus musculus OX=10090 GN=Hoxd11 PE=2 SV=1	6	1	1	1	1	336	34.8	8.84	2	1
FALSE	Master Protein	Q3TML4	Gene model 773, (NCBI) OS=Mus musculus OX=10090 GN=Gm773 PE=2 SV=1	7	1	1	1	1	206	24	6.18	2	1
FALSE	Master Protein	Q99PU8-3	Isoform 3 of ATP-dependent RNA helicase DHX30 OS=Mus musculus OX=10090 GN=Dhx30	1	1	1	1	1	1223	136.4	8.44	2	1
FALSE	Master Protein	Q91XQ0	Dynein heavy chain 8, axonemal OS=Mus musculus OX=10090 GN=Dnah8 PE=1 SV=2	0	1	1	1	1	4731	540.9	6.18	2	1
FALSE	Master Protein	Q8BMA3	Connector enhancer of kinase suppressor of ras 3 OS=Mus musculus OX=10090 GN=Cnksr3 PE=1 SV=1	3	1	1	1	1	555	61.8	9.01	2	1
FALSE	Master Protein	Q922J9-4	Isoform 4 of Fatty acyl-CoA reductase 1 OS=Mus musculus OX=10090 GN=Far1	3	1	1	1	1	519	59.9	9.36	2	1
FALSE	Master Protein	E9PX52	Arf-GAP with SH3 domain, ANK repeat and PH domain-containing protein 2 OS=Mus musculus OX=10090 GN=Asap2 PE=1 SV=1	1	1	1	1	1	1000	111.1	6.8	2	1
FALSE	Master Protein	Q3UFM5	Nucleolar MIF4G domain-containing protein 1 OS=Mus musculus OX=10090 GN=Nom1 PE=1 SV=2	1	1	1	1	1	854	95.9	8.87	2	1
FALSE	Master Protein	Q6PCY5	4933409K07Rik protein OS=Mus musculus OX=10090 GN=Gm2163 PE=2 SV=1	3	1	1	1	1	473	52.3	7.2	2	1
FALSE	Master Protein	F8SLQ1	PEX5-related protein OS=Mus musculus OX=10090 GN=Pex5l PE=1 SV=1	2	1	1	1	1	650	72.2	5.3	2	1
FALSE	Master Protein	P62046	Leucine-rich repeat and calponin homology domain-containing protein 1 OS=Mus musculus OX=10090 GN=Lrch1 PE=1 SV=2	2	1	1	1	1	709	79	6.13	2	1
FALSE	Master Protein	Q9D7N3	28S ribosomal protein S9, mitochondrial OS=Mus musculus OX=10090 GN=Mrps9 PE=1 SV=3	5	1	1	1	1	390	44.9	8.81	2	1
FALSE	Master Protein	Q80VF6	Protein FAM181B OS=Mus musculus OX=10090 GN=Fam181b PE=2 SV=1	2	1	1	1	1	417	42.4	5.58	2	1
FALSE	Master Protein	Q80XH4	WSC domain-containing protein 1 OS=Mus musculus OX=10090 GN=Wscd1 PE=2 SV=1	3	1	1	1	1	572	64.9	9.19	2	1
FALSE	Master Protein	G3X941	MCG142067 OS=Mus musculus OX=10090 GN=9130019O22Rik PE=4 SV=1	2	1	1	1	1	543	62.1	8.82	1.99	1
FALSE	Master Protein	Q9QZR5-5	Isoform 5 of Homeodomain-interacting protein kinase 2 OS=Mus musculus OX=10090 GN=Hipk2	11	1	1	1	1	125	14.3	7.11	1.99	1
FALSE	Master Protein	Q8JZU2	Tricarboxylate transport protein, mitochondrial OS=Mus musculus OX=10090 GN=Slc25a1 PE=1 SV=1	4	1	1	1	1	311	33.9	9.89	1.99	1
FALSE	Master Protein	Q640L3-2	Isoform 2 of Cell cycle progression protein 1 OS=Mus musculus OX=10090 GN=Ccpg1	1	1	1	1	1	803	92.1	6.28	1.99	1
FALSE	Master Protein	Q8K119	PMS1 homolog 1, mismatch repair system component OS=Mus musculus OX=10090 GN=Pms1 PE=1 SV=1	1	1	1	1	1	917	103.5	7.05	1.99	1
FALSE	Master Protein	O35730	E3 ubiquitin-protein ligase RING1 OS=Mus musculus OX=10090 GN=Ring1 PE=1 SV=2	4	1	1	1	1	406	42.6	5.74	1.99	1
FALSE	Master Protein	Q8CDI6	Coiled-coil domain-containing protein 158 OS=Mus musculus OX=10090 GN=Ccdc158 PE=2 SV=1	1	1	1	1	1	1109	126.7	6.4	1.99	1
FALSE	Master Protein	F7AA26	Paralemmin A kinase anchor protein (Fragment) OS=Mus musculus OX=10090 GN=Pakap PE=1 SV=1	2	1	1	1	1	1137	126	5.27	1.99	1
FALSE	Master Protein	Q5GH62	XK-related protein 9 OS=Mus musculus OX=10090 GN=Xkr9 PE=2 SV=1	3	1	1	1	1	373	43.2	7.55	1.99	1
FALSE	Master Protein	E9PVA8	eIF-2-alpha kinase activator GCN1 OS=Mus musculus OX=10090 GN=Gcn1 PE=1 SV=1	1	1	1	1	1	2671	292.8	7.36	1.99	1
FALSE	Master Protein	A0A286YDE9	Predicted gene, 21731 OS=Mus musculus OX=10090 GN=Gm21731 PE=4 SV=1	7	1	1	1	1	180	20.6	4.88	1.99	1
FALSE	Master Protein	Q8BFT1	Iroquois-class homeodomain protein IRX-6 OS=Mus musculus OX=10090 GN=Irx6 PE=2 SV=1	4	1	1	1	1	439	47.4	5.78	1.99	1
FALSE	Master Protein	B9EJV3	GREB1-like protein OS=Mus musculus OX=10090 GN=Greb1l PE=2 SV=1	1	1	1	1	1	1913	213.5	6.54	1.99	1
FALSE	Master Protein	C3VPR6	Protein NLRC5 OS=Mus musculus OX=10090 GN=Nlrc5 PE=1 SV=2	0	1	1	1	1	1915	211.6	6.38	1.99	1
FALSE	Master Protein	Q80V81	Zinc finger protein 819 OS=Mus musculus OX=10090 GN=Zfp819 PE=1 SV=1	3	1	1	1	1	607	68	8.38	1.99	1
FALSE	Master Protein	Q61645	Lysine-specific demethylase hairless OS=Mus musculus OX=10090 GN=Hr PE=2 SV=2	1	1	1	1	1	1182	127.1	7.39	1.99	1
FALSE	Master Protein	Q9QZA0	Carbonic anhydrase 5B, mitochondrial OS=Mus musculus OX=10090 GN=Ca5b PE=1 SV=2	3	1	1	1	1	317	36.6	7.31	1.99	1
FALSE	Master Protein	B2RTN3	Zinc finger and SCAN domain-containing 5B OS=Mus musculus OX=10090 GN=Zscan5b PE=2 SV=1	4	1	1	1	1	468	53	7.25	1.99	1
FALSE	Master Protein	E9Q9S3	U3 small nucleolar RNA-associated protein 14 homolog B OS=Mus musculus OX=10090 GN=Utp14b PE=1 SV=1	1	1	1	1	1	780	88.6	9.06	1.99	1
FALSE	Master Protein	A0A075B5Y3	Immunoglobulin heavy variable 1-80 (Fragment) OS=Mus musculus OX=10090 GN=Ighv1-80 PE=1 SV=1	13	1	1	1	1	117	12.8	8.78	1.99	1
FALSE	Master Protein	Q8K0B2	Probable lysosomal cobalamin transporter OS=Mus musculus OX=10090 GN=Lmbrd1 PE=1 SV=1	3	1	1	1	1	537	61	7.53	1.99	1
FALSE	Master Protein	P06837	Neuromodulin OS=Mus musculus OX=10090 GN=Gap43 PE=1 SV=1	11	1	1	1	1	227	23.6	4.73	1.98	1
FALSE	Master Protein	S4R1N2	DNA cross-link repair 1A protein OS=Mus musculus OX=10090 GN=Dclre1a PE=1 SV=1	1	1	1	1	1	1047	116.1	8.32	1.98	1
FALSE	Master Protein	Q8VI16	UDP-GlcNAc:betaGal beta-1,3-N-acetylglucosaminyltransferase 9 OS=Mus musculus OX=10090 GN=B3gnt9 PE=2 SV=1	4	1	1	1	1	399	44.2	9.79	1.98	1
FALSE	Master Protein	A2A8R7	Terminal uridylyltransferase 4 OS=Mus musculus OX=10090 GN=Tut4 PE=1 SV=1	1	1	1	1	1	1648	185	8.19	1.98	1
FALSE	Master Protein	M0QWR8	Solute carrier organic anion transporter family member OS=Mus musculus OX=10090 GN=Gm6614 PE=3 SV=1	2	1	1	1	1	670	73.8	6.46	1.98	1
FALSE	Master Protein	O35664	Interferon alpha/beta receptor 2 OS=Mus musculus OX=10090 GN=Ifnar2 PE=1 SV=2	3	1	1	1	1	513	56.5	4.59	1.98	1
FALSE	Master Protein	D3Z0M9	DEAD (Asp-Glu-Ala-Asp) box polypeptide 23 OS=Mus musculus OX=10090 GN=Ddx23 PE=1 SV=1	1	1	1	1	1	819	95.4	9.58	1.98	1
FALSE	Master Protein	P19426	Negative elongation factor E OS=Mus musculus OX=10090 GN=Nelfe PE=1 SV=2	4	1	1	1	1	375	42.5	9.38	1.98	1
FALSE	Master Protein	D3Z4U5	Janus kinase and microtubule-interacting protein 1 OS=Mus musculus OX=10090 GN=Jakmip1 PE=1 SV=1	2	1	1	1	1	831	97.2	5.8	1.98	1
FALSE	Master Protein	Q00519	Xanthine dehydrogenase/oxidase OS=Mus musculus OX=10090 GN=Xdh PE=1 SV=5	1	1	1	1	1	1335	146.5	7.56	1.98	1
FALSE	Master Protein	Q8BHK4	RIKEN cDNA 6030490I01 OS=Mus musculus OX=10090 GN=Zfp799 PE=2 SV=1	2	1	1	1	1	648	74.8	8.84	1.98	1
FALSE	Master Protein	Q9WUF3	CASP8-associated protein 2 OS=Mus musculus OX=10090 GN=Casp8ap2 PE=1 SV=2	1	1	1	1	1	1962	219	6.67	1.98	1
FALSE	Master Protein	Q9D8N1	Uncharacterized protein C11orf24 homolog OS=Mus musculus OX=10090 PE=2 SV=1	5	1	2	1	1	392	41.1	8.15	1.98	1
FALSE	Master Protein	A0A0R4J1L6	Actin filament-associated protein 1-like 2 OS=Mus musculus OX=10090 GN=Afap1l2 PE=1 SV=1	2	1	1	1	1	769	85.7	5.58	1.98	1
FALSE	Master Protein	P70700	DNA-directed RNA polymerase I subunit RPA2 OS=Mus musculus OX=10090 GN=Polr1b PE=1 SV=2	1	1	1	1	1	1135	128.1	7.58	1.98	1
FALSE	Master Protein	A0A286YDP0	Centrin-3 (Fragment) OS=Mus musculus OX=10090 GN=Cetn3 PE=1 SV=1	11	1	1	1	1	137	15.9	4.7	1.98	1
FALSE	Master Protein	G3X914	Cullin-5 OS=Mus musculus OX=10090 GN=Cul5 PE=1 SV=1	1	1	1	1	1	855	99	8.79	1.98	1
FALSE	Master Protein	Q9CR41	Huntingtin-interacting protein K OS=Mus musculus OX=10090 GN=Hypk PE=1 SV=2	13	1	1	1	1	129	14.7	4.93	1.98	1
FALSE	Master Protein	A2BG95	Predicted gene 5936 OS=Mus musculus OX=10090 GN=Gm5936 PE=4 SV=1	2	1	1	1	1	728	81.4	10.43	1.98	1
FALSE	Master Protein	Q8C3X4	Translation factor Guf1, mitochondrial OS=Mus musculus OX=10090 GN=Guf1 PE=1 SV=1	1	1	1	1	1	651	72.4	8.76	1.98	1
FALSE	Master Protein	A0A1Y7VIZ1	Pluripotency-associated transcript 25 OS=Mus musculus OX=10090 GN=Platr25 PE=4 SV=1	3	1	1	1	1	466	54.9	9.39	1.97	1
FALSE	Master Protein	Q7TNC8	Glycine receptor subunit alpha-2 OS=Mus musculus OX=10090 GN=Glra2 PE=1 SV=1	3	1	1	1	1	452	52	8.9	1.97	1
FALSE	Master Protein	Q3V3R4	Integrin alpha-1 OS=Mus musculus OX=10090 GN=Itga1 PE=1 SV=2	1	1	1	1	1	1179	130.7	6.2	1.97	1
FALSE	Master Protein	Q9JJE7	Fatty acid desaturase 3 OS=Mus musculus OX=10090 GN=Fads3 PE=1 SV=2	2	1	1	1	1	449	51.4	7.49	1.97	1
FALSE	Master Protein	P59648	FXYD domain-containing ion transport regulator 7 OS=Mus musculus OX=10090 GN=Fxyd7 PE=3 SV=1	29	1	1	1	1	80	8.5	7.84	1.97	1
FALSE	Master Protein	E9PVX6	Proliferation marker protein Ki-67 OS=Mus musculus OX=10090 GN=Mki67 PE=1 SV=1	1	1	1	1	1	3177	350.7	9.72	1.97	1
FALSE	Master Protein	A2AHJ4	Bromodomain and WD repeat-containing protein 3 OS=Mus musculus OX=10090 GN=Brwd3 PE=1 SV=1	1	1	1	1	1	1799	202.8	7.42	1.97	1
FALSE	Master Protein	E9QMN8	Solute carrier family 15 member 2 OS=Mus musculus OX=10090 GN=Slc15a2 PE=1 SV=1	1	1	1	1	1	740	82.9	7.08	1.97	1
FALSE	Master Protein	P47856	Glutamine--fructose-6-phosphate aminotransferase [isomerizing] 1 OS=Mus musculus OX=10090 GN=Gfpt1 PE=1 SV=3	2	1	1	1	1	697	78.5	6.84	1.97	1
FALSE	Master Protein	Q9D786	HAUS augmin-like complex subunit 5 OS=Mus musculus OX=10090 GN=Haus5 PE=1 SV=1	2	1	1	1	1	619	69.5	8.43	1.97	1
FALSE	Master Protein	F8VPJ7	Centrosomal protein of 63 kDa OS=Mus musculus OX=10090 GN=Cep63 PE=1 SV=1	2	1	1	1	1	758	86.7	5.78	1.97	1
FALSE	Master Protein	A8XY17	Vacuolar protein-sorting-associated protein 25 OS=Mus musculus OX=10090 GN=Vps25 PE=1 SV=1	13	1	1	1	1	128	14.9	5.17	1.97	1
FALSE	Master Protein	Q60847	Collagen alpha-1(XII) chain OS=Mus musculus OX=10090 GN=Col12a1 PE=2 SV=3	1	1	1	1	1	3120	340	5.64	1.97	1
FALSE	Master Protein	P15972	Putative per-hexamer repeat protein 2 OS=Mus musculus OX=10090 GN=Phxr2 PE=4 SV=1	18	1	1	1	1	65	7.3	9.7	1.97	1
FALSE	Master Protein	Q8CIH5	1-phosphatidylinositol 4,5-bisphosphate phosphodiesterase gamma-2 OS=Mus musculus OX=10090 GN=Plcg2 PE=1 SV=1	1	1	1	1	1	1265	147.5	6.77	1.97	1
FALSE	Master Protein	Q9JHK4	Geranylgeranyl transferase type-2 subunit alpha OS=Mus musculus OX=10090 GN=Rabggta PE=1 SV=1	2	1	1	1	1	567	64.9	5.8	1.97	1
FALSE	Master Protein	Q924K8	Metastasis-associated protein MTA3 OS=Mus musculus OX=10090 GN=Mta3 PE=1 SV=1	3	1	1	1	1	591	67	8.88	1.96	1
FALSE	Master Protein	D3YZK4	Transcription initiation factor TFIID subunit OS=Mus musculus OX=10090 GN=Taf1 PE=1 SV=1	1	1	1	1	1	1902	215.7	5.17	1.96	1
FALSE	Master Protein	P23798	Polycomb group RING finger protein 2 OS=Mus musculus OX=10090 GN=Pcgf2 PE=1 SV=2	4	1	1	1	1	342	37.7	7.93	1.96	1
FALSE	Master Protein	Q80X72	Leucine-rich repeat-containing protein 15 OS=Mus musculus OX=10090 GN=Lrrc15 PE=2 SV=1	4	1	1	1	1	579	64.1	6.42	1.96	1
FALSE	Master Protein	Q99M74	Keratin, type II cuticular Hb2 OS=Mus musculus OX=10090 GN=Krt82 PE=1 SV=2	2	1	1	1	1	516	57.1	6.25	1.96	1
FALSE	Master Protein	Q3TWN3	Metal transporter CNNM2 OS=Mus musculus OX=10090 GN=Cnnm2 PE=1 SV=3	1	1	1	1	1	875	96.6	6.21	1.96	1
FALSE	Master Protein	Q8BZB2	Phosphopantothenoylcysteine decarboxylase OS=Mus musculus OX=10090 GN=Ppcdc PE=1 SV=1	8	1	1	1	1	204	22.3	6.52	1.96	1
FALSE	Master Protein	Q8BFX2	Zinc finger protein 438 OS=Mus musculus OX=10090 GN=Zfp438 PE=2 SV=1	2	1	1	1	1	798	87.4	9.28	1.96	1
FALSE	Master Protein	Q9D881	Cytochrome c oxidase subunit 5B, mitochondrial OS=Mus musculus OX=10090 GN=Gm11273 PE=1 SV=1	9	1	1	1	1	129	13.8	8.12	1.96	1
FALSE	Master Protein	B2RUJ5	Amyloid-beta A4 precursor protein-binding family A member 1 OS=Mus musculus OX=10090 GN=Apba1 PE=1 SV=2	2	1	1	1	1	842	92.9	4.88	1.96	1
FALSE	Master Protein	E0CZ08	cAMP-regulated phosphoprotein 21 OS=Mus musculus OX=10090 GN=Arpp21 PE=1 SV=1	9	1	1	1	1	282	31.6	6.9	1.96	1
FALSE	Master Protein	B1AQZ2	Kinesin-like protein OS=Mus musculus OX=10090 GN=Kif3a PE=1 SV=1	2	1	1	1	1	725	82.6	6.39	1.96	1
FALSE	Master Protein	P43267	Protein SOX-15 OS=Mus musculus OX=10090 GN=Sox15 PE=1 SV=3	7	1	1	1	1	231	25.3	9.64	1.96	1
FALSE	Master Protein	B2RQR2	Mpdz protein OS=Mus musculus OX=10090 GN=Mpdz PE=1 SV=1	1	1	1	1	1	2069	220.1	5.02	1.96	1
FALSE	Master Protein	Q8BRG6	Kelch-like protein 24 OS=Mus musculus OX=10090 GN=Klhl24 PE=2 SV=2	2	1	1	1	1	600	68.3	6.39	1.96	1
FALSE	Master Protein	P17532	Tryptophan 5-hydroxylase 1 OS=Mus musculus OX=10090 GN=Tph1 PE=2 SV=1	4	1	1	1	1	447	51.3	6.48	1.96	1
FALSE	Master Protein	O08575	Eyes absent homolog 2 OS=Mus musculus OX=10090 GN=Eya2 PE=1 SV=1	3	1	1	1	1	532	58.2	6.11	1.95	1
FALSE	Master Protein	Q8BPM6	Protein RIC-3 OS=Mus musculus OX=10090 GN=Ric3 PE=1 SV=2	5	1	1	1	1	367	40.3	5.05	1.95	1
FALSE	Master Protein	Q99MQ5	Collagen alpha-1(XXV) chain OS=Mus musculus OX=10090 GN=Col25a1 PE=2 SV=2	2	1	1	1	1	666	65.3	8.51	1.95	1
FALSE	Master Protein	Q61542	StAR-related lipid transfer protein 3 OS=Mus musculus OX=10090 GN=Stard3 PE=1 SV=1	4	1	1	1	1	446	50.4	7.49	1.95	1
FALSE	Master Protein	Q9D7J9	Enoyl-CoA hydratase domain-containing protein 3, mitochondrial OS=Mus musculus OX=10090 GN=Echdc3 PE=1 SV=1	4	1	1	1	1	300	32.4	8.34	1.95	1
FALSE	Master Protein	Q9CYT6	Adenylyl cyclase-associated protein 2 OS=Mus musculus OX=10090 GN=Cap2 PE=1 SV=1	3	1	1	1	1	476	52.8	6.43	1.95	1
FALSE	Master Protein	Q8VI59	Pecanex-like protein 3 OS=Mus musculus OX=10090 GN=Pcnx3 PE=1 SV=2	1	1	1	1	1	2028	221.4	6.62	1.95	1
FALSE	Master Protein	P18572	Basigin OS=Mus musculus OX=10090 GN=Bsg PE=1 SV=2	2	1	1	1	1	389	42.4	5.85	1.95	1
FALSE	Master Protein	A2A480	Zinc finger, MYND-type-containing 8 (Fragment) OS=Mus musculus OX=10090 GN=Zmynd8 PE=1 SV=1	3	1	1	1	1	492	55.8	7.77	1.95	1
FALSE	Master Protein	Q8JZR0	Long-chain-fatty-acid--CoA ligase 5 OS=Mus musculus OX=10090 GN=Acsl5 PE=1 SV=1	3	1	1	1	1	683	76.2	7.09	1.95	1
FALSE	Master Protein	Q9CQ65	S-methyl-5'-thioadenosine phosphorylase OS=Mus musculus OX=10090 GN=Mtap PE=1 SV=1	6	1	1	1	1	283	31	7.14	1.95	1
FALSE	Master Protein	A2AEP2	Cyclin B3 OS=Mus musculus OX=10090 GN=Ccnb3 PE=1 SV=1	1	1	1	1	1	1396	158.8	6.35	1.95	1
FALSE	Master Protein	F8WJ50	Netrin-G1 OS=Mus musculus OX=10090 GN=Ntng1 PE=1 SV=2	3	1	1	1	1	481	54.1	6.8	1.95	1
FALSE	Master Protein	A0A0A6YWI9	Immunoglobulin heavy variable V1-11 (Fragment) OS=Mus musculus OX=10090 GN=Ighv1-11 PE=4 SV=1	11	1	1	1	1	117	12.9	8.28	1.95	1
FALSE	Master Protein	Q80XE1-1	Isoform 1 of Synembryn-B OS=Mus musculus OX=10090 GN=Ric8b	4	1	1	1	1	560	63.3	5.41	1.95	1
FALSE	Master Protein	P29477	Nitric oxide synthase, inducible OS=Mus musculus OX=10090 GN=Nos2 PE=1 SV=1	1	1	1	1	1	1144	130.5	7.72	1.95	1
FALSE	Master Protein	Q62431	AT-rich interactive domain-containing protein 3A OS=Mus musculus OX=10090 GN=Arid3a PE=1 SV=1	2	1	1	1	1	601	64.1	5.01	1.95	1
FALSE	Master Protein	E9Q8M6	Interferon regulatory factor 9 OS=Mus musculus OX=10090 GN=Irf9 PE=1 SV=1	3	1	1	1	1	417	46.8	6.87	1.95	1
FALSE	Master Protein	Q9JLV2	Short transient receptor potential channel 4-associated protein OS=Mus musculus OX=10090 GN=Trpc4ap PE=1 SV=2	2	1	1	1	1	797	90.7	7.59	1.94	1
FALSE	Master Protein	Q8CDD9-2	Isoform 2 of Ligand-dependent nuclear receptor-interacting factor 1 OS=Mus musculus OX=10090 GN=Lrif1	1	1	1	1	1	539	58.3	9.77	1.94	1
FALSE	Master Protein	E9Q1L1	Calmodulin-like protein 4 OS=Mus musculus OX=10090 GN=Calml4 PE=1 SV=1	12	1	1	1	1	106	12.3	6.57	1.94	1
FALSE	Master Protein	E9Q969	Cytoplasmic polyadenylation element-binding protein 2 OS=Mus musculus OX=10090 GN=Cpeb2 PE=1 SV=2	2	1	1	1	1	1022	108.3	8.38	1.94	1
FALSE	Master Protein	P59913	Protein-L-isoaspartate O-methyltransferase domain-containing protein 1 OS=Mus musculus OX=10090 GN=Pcmtd1 PE=1 SV=1	3	1	1	1	1	357	40.7	5.66	1.94	1
FALSE	Master Protein	Q9ESE1	Lipopolysaccharide-responsive and beige-like anchor protein OS=Mus musculus OX=10090 GN=Lrba PE=1 SV=1	0	1	1	1	1	2856	316.9	5.69	1.94	1
FALSE	Master Protein	A0A1Y7VLS3	TOG array regulator of axonemal microtubules protein 1 OS=Mus musculus OX=10090 GN=Togaram1 PE=1 SV=1	1	1	1	1	1	1826	200.4	8.37	1.94	1
FALSE	Master Protein	Q8BLA8	Transient receptor potential cation channel subfamily A member 1 OS=Mus musculus OX=10090 GN=Trpa1 PE=1 SV=1	1	1	1	1	1	1125	128.4	7.31	1.94	1
FALSE	Master Protein	Q9R0L6-2	Isoform 2 of Pericentriolar material 1 protein OS=Mus musculus OX=10090 GN=Pcm1	1	1	1	1	1	2064	232.7	4.97	1.94	1
FALSE	Master Protein	Q9CUU3	Synaptonemal complex protein 2 OS=Mus musculus OX=10090 GN=Sycp2 PE=1 SV=2	1	1	1	1	1	1500	172	7.93	1.94	1
FALSE	Master Protein	Q8BKR5	Protein phosphatase 1 regulatory subunit 37 OS=Mus musculus OX=10090 GN=Ppp1r37 PE=1 SV=1	2	1	1	1	1	712	77.5	5.06	1.94	1
FALSE	Master Protein	E9QAI8	Predicted gene 3460 OS=Mus musculus OX=10090 GN=Gm3460 PE=4 SV=1	7	1	1	1	1	215	25.4	9.32	1.94	1
FALSE	Master Protein	P17742	Peptidyl-prolyl cis-trans isomerase A OS=Mus musculus OX=10090 GN=Ppia PE=1 SV=2	7	1	1	1	1	164	18	7.9	1.94	1
FALSE	Master Protein	F8VQ72	Mitogen-activated protein kinase kinase kinase 1 OS=Mus musculus OX=10090 GN=Map3k1 PE=1 SV=1	1	1	1	1	1	1493	161.3	7.88	1.94	1
FALSE	Master Protein	I7HJQ9	Myotubularin-related protein 1 OS=Mus musculus OX=10090 GN=Mtmr1 PE=1 SV=1	2	1	1	1	1	671	75.5	6.8	1.94	1
FALSE	Master Protein	A2AJI0	MAP7 domain-containing protein 1 OS=Mus musculus OX=10090 GN=Map7d1 PE=1 SV=1	1	1	1	1	1	846	93.2	10.15	1.94	1
FALSE	Master Protein	Q9D8X2	Coiled-coil domain-containing protein 124 OS=Mus musculus OX=10090 GN=Ccdc124 PE=1 SV=1	4	1	1	1	1	217	25.3	9.64	1.94	1
FALSE	Master Protein	Q80ZX8	Sperm-associated antigen 1 OS=Mus musculus OX=10090 GN=Spag1 PE=1 SV=1	2	1	1	1	1	901	100.6	5.62	1.94	1
FALSE	Master Protein	E9QK36	WD repeat-containing protein 62 OS=Mus musculus OX=10090 GN=Wdr62 PE=1 SV=1	1	1	1	1	1	1524	167.3	5.48	1.94	1
FALSE	Master Protein	Q9D2R0	Acetoacetyl-CoA synthetase OS=Mus musculus OX=10090 GN=Aacs PE=1 SV=1	2	1	1	1	1	672	75.2	6.71	1.94	1
FALSE	Master Protein	Q07139	Protein ECT2 OS=Mus musculus OX=10090 GN=Ect2 PE=1 SV=2	1	1	1	1	1	913	103.1	7.44	1.94	1
FALSE	Master Protein	Q8R550	SH3 domain-containing kinase-binding protein 1 OS=Mus musculus OX=10090 GN=Sh3kbp1 PE=1 SV=1	2	1	1	1	1	709	78.1	7.55	1.94	1
FALSE	Master Protein	Q01320	DNA topoisomerase 2-alpha OS=Mus musculus OX=10090 GN=Top2a PE=1 SV=2	1	1	1	1	1	1528	172.7	8.6	1.94	1
FALSE	Master Protein	Q8R2P1	Kelch-like protein 25 OS=Mus musculus OX=10090 GN=Klhl25 PE=2 SV=1	3	1	1	1	1	589	65.8	6.71	1.93	1
FALSE	Master Protein	Q8BG79	CWF19-like protein 2 OS=Mus musculus OX=10090 GN=Cwf19l2 PE=1 SV=1	1	1	1	1	1	887	103.1	8.5	1.93	1
FALSE	Master Protein	O70400	PDZ and LIM domain protein 1 OS=Mus musculus OX=10090 GN=Pdlim1 PE=1 SV=4	5	1	1	1	1	327	35.8	6.84	1.93	1
FALSE	Master Protein	A0A1B0GRB6	Bromodomain-containing 3, opposite strand OS=Mus musculus OX=10090 GN=Brd3os PE=4 SV=1	10	1	1	1	1	84	9.7	9.48	1.93	1
FALSE	Master Protein	Q920B0	FERM domain-containing protein 4B OS=Mus musculus OX=10090 GN=Frmd4b PE=1 SV=2	2	1	1	1	1	1035	117.9	8.6	1.93	1
FALSE	Master Protein	A6PWY0	Predicted gene 15557 OS=Mus musculus OX=10090 GN=Gm15557 PE=4 SV=2	5	1	1	1	1	234	26.3	12.03	1.93	1
FALSE	Master Protein	Q8C4L8	RIKEN cDNA C130073F10 gene OS=Mus musculus OX=10090 GN=C130073F10Rik PE=2 SV=1	7	1	1	1	1	201	23.7	7.58	1.93	1
FALSE	Master Protein	A2AJ76	Hemicentin-2 OS=Mus musculus OX=10090 GN=Hmcn2 PE=1 SV=1	0	1	1	1	1	5100	546.9	5.71	1.93	1
FALSE	Master Protein	Q6PAR0	Kelch domain-containing protein 10 OS=Mus musculus OX=10090 GN=Klhdc10 PE=1 SV=1	5	1	1	1	1	439	49	9.32	1.93	1
FALSE	Master Protein	Q8VEH5	EPM2A-interacting protein 1 OS=Mus musculus OX=10090 GN=Epm2aip1 PE=1 SV=1	4	1	1	1	1	606	70.1	5.87	1.93	1
FALSE	Master Protein	Q9CR58	Kidney mitochondrial carrier protein 1 OS=Mus musculus OX=10090 GN=Slc25a30 PE=1 SV=1	5	1	1	1	1	291	32.3	9.38	1.93	1
FALSE	Master Protein	K7N6V1	Vomeronasal 2, receptor 117 OS=Mus musculus OX=10090 GN=Vmn2r117 PE=3 SV=1	2	1	1	1	1	857	98	7.68	1.93	1
FALSE	Master Protein	F8VPT6	Ecotropic viral integration site 5 protein OS=Mus musculus OX=10090 GN=Evi5 PE=1 SV=1	2	1	1	1	1	809	92.8	6.16	1.93	1
FALSE	Master Protein	Q8VD63	Testis-specific Y-encoded-like protein 4 OS=Mus musculus OX=10090 GN=Tspyl4 PE=1 SV=1	4	1	1	1	1	406	44.8	6.99	1.93	1
FALSE	Master Protein	Q8VEJ4	Notchless protein homolog 1 OS=Mus musculus OX=10090 GN=Nle1 PE=1 SV=4	4	1	1	1	1	485	53.1	7.17	1.93	1
FALSE	Master Protein	Q8VCA0	Solute carrier family 22 member 19 OS=Mus musculus OX=10090 GN=Slc22a19 PE=1 SV=1	3	1	1	1	1	551	60.8	8.91	1.93	1
FALSE	Master Protein	O35551-6	Isoform 6 of Rab GTPase-binding effector protein 1 OS=Mus musculus OX=10090 GN=Rabep1	1	1	1	1	1	864	99.7	5.01	1.93	1
FALSE	Master Protein	Q8BWR4	Ubiquitin carboxyl-terminal hydrolase 40 OS=Mus musculus OX=10090 GN=Usp40 PE=1 SV=2	1	1	1	1	1	1235	139.9	5.63	1.93	1
FALSE	Master Protein	P42227	Signal transducer and activator of transcription 3 OS=Mus musculus OX=10090 GN=Stat3 PE=1 SV=2	3	1	1	1	1	770	88	6.3	1.93	1
FALSE	Master Protein	Q8BP00	IQ calmodulin-binding motif-containing protein 1 OS=Mus musculus OX=10090 GN=Iqcb1 PE=1 SV=2	2	1	1	1	1	598	68.7	9.31	1.92	1
FALSE	Master Protein	O08911	Mitogen-activated protein kinase 12 OS=Mus musculus OX=10090 GN=Mapk12 PE=1 SV=1	4	1	1	1	1	367	42	6.29	1.92	1
FALSE	Master Protein	P09025	Homeobox protein Hox-C8 OS=Mus musculus OX=10090 GN=Hoxc8 PE=2 SV=2	5	1	1	1	1	242	27.7	7.05	1.92	1
FALSE	Master Protein	A0A1L1SU00	Wilms tumor protein homolog OS=Mus musculus OX=10090 GN=Wt1 PE=4 SV=1	3	1	1	1	1	517	56.5	8.68	1.92	1
FALSE	Master Protein	F2Z456	NADH-cytochrome b5 reductase OS=Mus musculus OX=10090 GN=Cyb5r3 PE=1 SV=1	4	1	1	1	1	313	34.9	9.1	1.92	1
FALSE	Master Protein	Q91VU7-2	Isoform 2 of Pseudouridylate synthase 7 homolog OS=Mus musculus OX=10090 GN=Pus7	3	1	1	1	1	666	75.3	5.96	1.92	1
FALSE	Master Protein	B5X0E4	ATP-binding cassette sub-family B member 5 OS=Mus musculus OX=10090 GN=Abcb5 PE=2 SV=1	2	1	1	1	1	1255	137.3	7.94	1.92	1
FALSE	Master Protein	Q8BG87-4	Isoform 3 of Methylcytosine dioxygenase TET3 OS=Mus musculus OX=10090 GN=Tet3	1	1	1	1	1	1803	194.7	7.75	1.92	1
FALSE	Master Protein	O35437	Transcription factor 21 OS=Mus musculus OX=10090 GN=Tcf21 PE=2 SV=1	4	1	1	1	1	179	19.7	9.03	1.92	1
FALSE	Master Protein	Q91XL9	Oxysterol-binding protein-related protein 1 OS=Mus musculus OX=10090 GN=Osbpl1a PE=1 SV=2	2	1	1	1	1	950	107.7	6.44	1.92	1
FALSE	Master Protein	Q8CH18	Cell division cycle and apoptosis regulator protein 1 OS=Mus musculus OX=10090 GN=Ccar1 PE=1 SV=1	1	1	1	1	1	1146	132	5.76	1.92	1
FALSE	Master Protein	Q8BI29	Specifically androgen-regulated gene protein OS=Mus musculus OX=10090 GN=Sarg PE=1 SV=2	3	1	1	1	1	606	65.1	9.14	1.92	1
FALSE	Master Protein	Q3U6N9	UPF0488 protein C8orf33 homolog OS=Mus musculus OX=10090 PE=2 SV=1	4	1	1	1	1	222	24.5	10.56	1.92	1
FALSE	Master Protein	P29452	Caspase-1 OS=Mus musculus OX=10090 GN=Casp1 PE=1 SV=1	4	1	1	1	1	402	45.6	6.04	1.92	1
FALSE	Master Protein	P39447	Tight junction protein ZO-1 OS=Mus musculus OX=10090 GN=Tjp1 PE=1 SV=2	1	1	1	1	1	1745	194.6	6.64	1.92	1
FALSE	Master Protein	Q80U72-3	Isoform 3 of Protein scribble homolog OS=Mus musculus OX=10090 GN=Scrib	0	1	1	1	1	1665	179.6	5.2	1.92	1
FALSE	Master Protein	D3YXQ5	Phospholipid-transporting ATPase OS=Mus musculus OX=10090 GN=Atp8b2 PE=1 SV=1	2	1	1	1	1	1214	137.3	7.11	1.92	1
FALSE	Master Protein	P47743	Metabotropic glutamate receptor 8 OS=Mus musculus OX=10090 GN=Grm8 PE=1 SV=2	1	1	1	1	1	908	101.8	8.15	1.91	1
FALSE	Master Protein	Q6ZPT1	Kelch-like protein 9 OS=Mus musculus OX=10090 GN=Klhl9 PE=2 SV=2	2	1	1	1	1	617	69.4	6.44	1.91	1
FALSE	Master Protein	P58158	Galactosylgalactosylxylosylprotein 3-beta-glucuronosyltransferase 3 OS=Mus musculus OX=10090 GN=B3gat3 PE=1 SV=1	5	1	1	1	1	335	37	8.78	1.91	1
FALSE	Master Protein	Q91WL6	Sorting nexin-11 OS=Mus musculus OX=10090 GN=Snx11 PE=1 SV=1	5	1	1	1	1	271	30.4	5.72	1.91	1
FALSE	Master Protein	E9PZ92	Exocyst complex component 5 OS=Mus musculus OX=10090 GN=Exoc5 PE=1 SV=1	2	1	1	1	1	643	74.2	6.99	1.91	1
FALSE	Master Protein	A2BE29	Zinc finger CCCH-type-containing 12B (Fragment) OS=Mus musculus OX=10090 GN=Zc3h12b PE=4 SV=2	25	1	1	1	1	53	6.2	8.22	1.91	1
FALSE	Master Protein	Q9CWS0	N(G),N(G)-dimethylarginine dimethylaminohydrolase 1 OS=Mus musculus OX=10090 GN=Ddah1 PE=1 SV=3	2	1	1	1	1	285	31.4	5.97	1.91	1
FALSE	Master Protein	O70421	Frizzled-1 OS=Mus musculus OX=10090 GN=Fzd1 PE=1 SV=3	2	1	1	1	1	642	71.1	7.71	1.91	1
FALSE	Master Protein	Q76LS9-3	Isoform 3 of Ubiquitin carboxyl-terminal hydrolase MINDY-1 OS=Mus musculus OX=10090 GN=Mindy1	3	1	1	1	1	299	32.9	5.11	1.91	1
FALSE	Master Protein	A0A2I3BPG9	MCG113838 OS=Mus musculus OX=10090 GN=Rpl36a-ps1 PE=3 SV=1	8	1	1	1	1	106	12.4	10.51	1.91	1
FALSE	Master Protein	A0A1D5RLL4	Transformation/transcription domain-associated protein OS=Mus musculus OX=10090 GN=Trrap PE=1 SV=1	0	1	1	1	1	3859	437.1	8.18	1.91	1
FALSE	Master Protein	F8WGX5	DmX-like protein 1 OS=Mus musculus OX=10090 GN=Dmxl1 PE=1 SV=1	1	1	1	1	1	3025	337.2	6.42	1.91	1
FALSE	Master Protein	E9Q6J5-3	Isoform New of Biorientation of chromosomes in cell division protein 1-like 1 OS=Mus musculus OX=10090 GN=Bod1l	0	1	1	1	1	3035	327.6	5.33	1.91	1
FALSE	Master Protein	O88987	A-kinase anchor protein 3 OS=Mus musculus OX=10090 GN=Akap3 PE=1 SV=2	2	1	1	1	1	864	95.5	6.3	1.91	1
FALSE	Master Protein	B2RT41	Zinc finger, C3H1-type-containing OS=Mus musculus OX=10090 GN=Zfc3h1 PE=1 SV=1	1	1	1	1	1	1992	224.9	8.15	1.91	1
FALSE	Master Protein	Q9D7N9	Adipocyte plasma membrane-associated protein OS=Mus musculus OX=10090 GN=Apmap PE=1 SV=1	3	1	1	1	1	415	46.4	6.32	1.91	1
FALSE	Master Protein	A0A087WQH1	LEM domain-containing protein 1 OS=Mus musculus OX=10090 GN=Lemd1 PE=4 SV=1	4	1	1	1	1	203	23.4	9.88	1.91	1
FALSE	Master Protein	Q5SQM0	Echinoderm microtubule-associated protein-like 6 OS=Mus musculus OX=10090 GN=Eml6 PE=2 SV=1	1	1	1	1	1	1958	217.8	7.42	1.91	1
FALSE	Master Protein	Q69ZR2	E3 ubiquitin-protein ligase HECTD1 OS=Mus musculus OX=10090 GN=Hectd1 PE=1 SV=2	1	1	1	1	1	2618	289.9	5.41	1.91	1
FALSE	Master Protein	Q8BX43	Tumor necrosis factor receptor superfamily member 19L OS=Mus musculus OX=10090 GN=Relt PE=2 SV=2	2	1	1	1	1	436	46.5	8.19	1.91	1
FALSE	Master Protein	Q8VED8	Mitochondrial fission regulator 2 OS=Mus musculus OX=10090 GN=Mtfr2 PE=1 SV=2	5	1	1	1	1	361	40.7	6.47	1.9	1
FALSE	Master Protein	A0A140LHI3	Dynein heavy chain 2, axonemal (Fragment) OS=Mus musculus OX=10090 GN=Dnah2 PE=1 SV=1	10	1	1	1	1	232	27	7.43	1.9	1
FALSE	Master Protein	P35436	Glutamate receptor ionotropic, NMDA 2A OS=Mus musculus OX=10090 GN=Grin2a PE=1 SV=2	1	1	1	1	1	1464	165.3	7.01	1.9	1
FALSE	Master Protein	Q8C7M3	E3 ubiquitin-protein ligase TRIM9 OS=Mus musculus OX=10090 GN=Trim9 PE=1 SV=2	2	1	1	1	1	817	90.8	7.24	1.9	1
FALSE	Master Protein	Q99LS1	Methylmalonic aciduria and homocystinuria type D homolog, mitochondrial OS=Mus musculus OX=10090 GN=Mmadhc PE=1 SV=1	2	1	1	1	1	296	33	5.07	1.9	1
FALSE	Master Protein	Q8C5N3	Pre-mRNA-splicing factor CWC22 homolog OS=Mus musculus OX=10090 GN=Cwc22 PE=1 SV=1	2	1	1	1	1	908	104.7	8.09	1.9	1
FALSE	Master Protein	Q8BYZ1	ABI gene family member 3 OS=Mus musculus OX=10090 GN=Abi3 PE=1 SV=3	5	1	1	1	1	367	39.1	5.54	1.9	1
FALSE	Master Protein	Q9D489	Spermatogenesis- and oogenesis-specific basic helix-loop-helix-containing protein 2 OS=Mus musculus OX=10090 GN=Sohlh2 PE=1 SV=2	4	1	1	1	1	467	51.3	9.14	1.9	1
FALSE	Master Protein	E9Q271	WD repeat domain 17 OS=Mus musculus OX=10090 GN=Wdr17 PE=1 SV=2	1	1	1	1	1	1322	147.3	6.76	1.9	1
FALSE	Master Protein	Q8R5A0	N-lysine methyltransferase SMYD2 OS=Mus musculus OX=10090 GN=Smyd2 PE=1 SV=1	4	1	1	1	1	433	49.5	6.95	1.9	1
FALSE	Master Protein	P0C192	Leucine-rich repeat-containing protein 4B OS=Mus musculus OX=10090 GN=Lrrc4b PE=1 SV=1	2	1	1	1	1	709	76.1	7.24	1.9	1
FALSE	Master Protein	Q61315	Adenomatous polyposis coli protein OS=Mus musculus OX=10090 GN=Apc PE=1 SV=1	1	1	1	1	1	2845	310.9	7.58	1.9	1
FALSE	Master Protein	A0A0A6YWN3	Immunoglobulin heavy variable 13-2 (Fragment) OS=Mus musculus OX=10090 GN=Ighv13-2 PE=4 SV=1	8	1	1	1	1	119	13.4	8.65	1.9	1
FALSE	Master Protein	A0A140LHF2	V-set and immunoglobulin domain-containing protein 10-like 2 OS=Mus musculus OX=10090 GN=Vsig10l2 PE=3 SV=2	5	1	1	1	1	776	83.2	6.23	0	1
FALSE	Master Protein	F8WGN6	Kinesin-like protein KIF21A OS=Mus musculus OX=10090 GN=Kif21a PE=1 SV=1	3	1	1	1	1	1628	181.3	6.06	0	1
FALSE	Master Protein	E9PZS9	Vomeronasal 2, receptor 101 OS=Mus musculus OX=10090 GN=Vmn2r101 PE=3 SV=1	5	1	1	1	1	857	98.9	7.72	0	1
FALSE	Master Protein	A0A0G2JGF9	Immunoglobulin kappa variable 12-98 (Fragment) OS=Mus musculus OX=10090 GN=Igkv12-98 PE=4 SV=4	37	1	1	1	1	115	12.4	7.83	0	1
FALSE	Master Protein	Q8VHI3	GDP-fucose protein O-fucosyltransferase 2 OS=Mus musculus OX=10090 GN=Pofut2 PE=1 SV=1	10	1	1	1	1	429	49.4	6.48	0	1
FALSE	Master Protein	Q6L8S8	Beta-1,4-N-acetylgalactosaminyltransferase 3 OS=Mus musculus OX=10090 GN=B4galnt3 PE=2 SV=1	4	1	1	1	1	986	113.4	7.85	0	1
FALSE	Master Protein	O08648	Mitogen-activated protein kinase kinase kinase 4 OS=Mus musculus OX=10090 GN=Map3k4 PE=1 SV=2	3	1	1	1	1	1597	179.7	6.43	0	1

## Sheet: IgG replicate-2
Checked	Master	Accession	Description	Coverage [%]	# Peptides	# PSMs	# Unique Peptides	# Protein Groups	# AAs	MW [kDa]	calc. pI	Score Sequest HT: Sequest HT	# Peptides (by Search Engine): Sequest HT
FALSE	Master Protein	Q8VDD5	Myosin-9 OS=Mus musculus OX=10090 GN=Myh9 PE=1 SV=4	51	102	204	84	1	1960	226.2	5.66	703.98	102
FALSE	Master Protein	P01865	Ig gamma-2A chain C region, membrane-bound form OS=Mus musculus OX=10090 GN=Igh-1a PE=1 SV=3	34	9	80	8	1	398	43.9	6.29	292.65	9
FALSE	Master Protein	P01867	Ig gamma-2B chain C region OS=Mus musculus OX=10090 GN=Igh-3 PE=1 SV=3	34	11	72	11	1	404	44.2	6.52	262.61	11
FALSE	Master Protein	P01837	Immunoglobulin kappa constant OS=Mus musculus OX=10090 GN=Igkc PE=1 SV=2	56	6	74	6	1	107	11.9	5.9	222.12	6
FALSE	Master Protein	F6TQW2	Immunoglobulin heavy constant gamma 2C (Fragment) OS=Mus musculus OX=10090 GN=Ighg2c PE=1 SV=2	28	9	55	8	1	404	44.2	6.9	194.09	9
FALSE	Master Protein	P38647	Stress-70 protein, mitochondrial OS=Mus musculus OX=10090 GN=Hspa9 PE=1 SV=3	43	27	52	27	1	679	73.4	6.07	168.04	27
FALSE	Master Protein	P60710	Actin, cytoplasmic 1 OS=Mus musculus OX=10090 GN=Actb PE=1 SV=1	65	19	53	9	1	375	41.7	5.48	167.84	19
FALSE	Master Protein	Q3UH59	Myosin-10 OS=Mus musculus OX=10090 GN=Myh10 PE=1 SV=1	27	43	51	28	1	2013	233.3	5.57	159.56	43
FALSE	Master Protein	A0A0A6YWR2	Ig gamma-1 chain C region secreted form (Fragment) OS=Mus musculus OX=10090 GN=Ighg1 PE=1 SV=1	40	10	43	10	1	393	43.4	6.44	145.96	10
FALSE	Master Protein	P20152	Vimentin OS=Mus musculus OX=10090 GN=Vim PE=1 SV=3	59	28	41	27	1	466	53.7	5.12	125.13	28
FALSE	Master Protein	P20029	Endoplasmic reticulum chaperone BiP OS=Mus musculus OX=10090 GN=Hspa5 PE=1 SV=3	35	24	36	23	1	655	72.4	5.16	107.18	24
FALSE	Master Protein	P68033	Actin, alpha cardiac muscle 1 OS=Mus musculus OX=10090 GN=Actc1 PE=1 SV=1	36	13	29	3	1	377	42	5.39	76.93	13
FALSE	Master Protein	Q3THE2	Myosin regulatory light chain 12B OS=Mus musculus OX=10090 GN=Myl12b PE=1 SV=2	62	10	22	3	1	172	19.8	4.84	66.35	10
FALSE	Master Protein	A0A338P6K2	Myosin-11 OS=Mus musculus OX=10090 GN=Myh11 PE=1 SV=1	10	17	22	3	1	1979	227.7	5.48	63.65	17
FALSE	Master Protein	Q6ZWQ9	MCG5400 OS=Mus musculus OX=10090 GN=Myl12a PE=1 SV=1	51	9	21	2	1	172	19.9	4.81	61.58	9
FALSE	Master Protein	F8WID5	Tropomyosin alpha-1 chain OS=Mus musculus OX=10090 GN=Tpm1 PE=1 SV=1	38	13	18	2	1	326	37.4	4.72	49.94	13
FALSE	Master Protein	P63017	Heat shock cognate 71 kDa protein OS=Mus musculus OX=10090 GN=Hspa8 PE=1 SV=1	24	12	18	11	1	646	70.8	5.52	49.89	12
FALSE	Master Protein	E9Q454	Tropomyosin alpha-1 chain OS=Mus musculus OX=10090 GN=Tpm1 PE=1 SV=1	39	12	16	1	1	287	32.9	4.79	46.37	12
FALSE	Master Protein	Q60605-2	Isoform Smooth muscle of Myosin light polypeptide 6 OS=Mus musculus OX=10090 GN=Myl6	67	7	12	7	1	151	17	4.55	44.47	7
FALSE	Master Protein	Q3U9N4	Granulins OS=Mus musculus OX=10090 GN=Grn PE=1 SV=1	20	8	13	8	1	602	65	6.99	44.37	8
FALSE	Master Protein	P02535	Keratin, type I cytoskeletal 10 OS=Mus musculus OX=10090 GN=Krt10 PE=1 SV=3	11	8	15	8	1	570	57.7	5.11	43.12	8
FALSE	Master Protein	Q922U2	Keratin, type II cytoskeletal 5 OS=Mus musculus OX=10090 GN=Krt5 PE=1 SV=1	16	10	16	6	1	580	61.7	7.75	41.67	10
FALSE	Master Protein	P04104	Keratin, type II cytoskeletal 1 OS=Mus musculus OX=10090 GN=Krt1 PE=1 SV=4	4	5	11	5	1	637	65.6	8.15	36.99	5
FALSE	Master Protein	P58774-2	Isoform 2 of Tropomyosin beta chain OS=Mus musculus OX=10090 GN=Tpm2	33	10	12	4	1	284	32.9	4.67	36.47	10
FALSE	Master Protein	A0A075B5T2	Immunoglobulin heavy variable 6-3 (Fragment) OS=Mus musculus OX=10090 GN=Ighv6-3 PE=4 SV=7	40	4	9	1	1	118	13.3	7.84	35.56	4
FALSE	Master Protein	E9Q455	Tropomyosin alpha-1 chain OS=Mus musculus OX=10090 GN=Tpm1 PE=1 SV=1	33	9	12	1	1	251	28.7	4.79	32.75	9
FALSE	Master Protein	P01644	Ig kappa chain V-V region HP R16.7 OS=Mus musculus OX=10090 PE=1 SV=1	46	3	10	3	1	108	11.9	7.97	32.44	3
FALSE	Master Protein	A0A075B5V6	Immunoglobulin heavy variable V1-42 OS=Mus musculus OX=10090 GN=Ighv1-42 PE=1 SV=1	64	4	9	2	1	98	10.8	8.73	31.75	4
FALSE	Master Protein	Q9QUK9	MCG15083 OS=Mus musculus OX=10090 GN=Try5 PE=1 SV=1	8	1	10	1	1	246	26.3	5.3	31.1	1
FALSE	Master Protein	A0A075B5T3	Immunoglobulin heavy variable 6-6 (Fragment) OS=Mus musculus OX=10090 GN=Ighv6-6 PE=4 SV=1	49	5	8	3	1	119	13.3	7.08	29.92	5
FALSE	Master Protein	Q9QWL7	Keratin, type I cytoskeletal 17 OS=Mus musculus OX=10090 GN=Krt17 PE=1 SV=3	19	10	11	6	1	433	48.1	5.06	29.31	10
FALSE	Master Protein	P01631	Ig kappa chain V-II region 26-10 OS=Mus musculus OX=10090 PE=1 SV=1	39	3	7	1	1	113	12.3	8.88	29.09	3
FALSE	Master Protein	P01810	Ig heavy chain V region J539 OS=Mus musculus OX=10090 PE=1 SV=1	33	3	8	2	1	119	13.2	7.96	26.63	3
FALSE	Master Protein	A0A1Y7VJN6	Immunoglobulin heavy constant gamma 3 (Fragment) OS=Mus musculus OX=10090 GN=Ighg3 PE=4 SV=1	14	5	9	5	1	399	44	7.14	26.53	5
FALSE	Master Protein	Q9Z1R9	MCG124046 OS=Mus musculus OX=10090 GN=Prss1 PE=1 SV=1	8	1	6	1	1	246	26.1	4.94	25.56	1
FALSE	Master Protein	D3Z2H9	Tropomyosin 3, related sequence 7 OS=Mus musculus OX=10090 GN=Tpm3-rs7 PE=3 SV=1	23	6	9	2	1	248	29	4.81	24.81	6
FALSE	Master Protein	A0A075B5U7	Immunoglobulin heavy variable 1-22 (Fragment) OS=Mus musculus OX=10090 GN=Ighv1-22 PE=1 SV=1	33	3	9	1	1	117	13	8.76	24.56	3
FALSE	Master Protein	A0A075B5V0	Immunoglobulin heavy variable 1-26 (Fragment) OS=Mus musculus OX=10090 GN=Ighv1-26 PE=4 SV=1	33	3	8	1	1	117	12.9	8.41	24.02	3
FALSE	Master Protein	A0A0B4J1H7	Immunoglobulin kappa variable 1-135 (Fragment) OS=Mus musculus OX=10090 GN=Igkv1-135 PE=4 SV=1	46	5	7	5	1	120	13.3	7.12	22.95	5
FALSE	Master Protein	P18528	Ig heavy chain V region 6.96 OS=Mus musculus OX=10090 PE=4 SV=1	38	3	6	1	1	98	11	7.93	22.04	3
FALSE	Master Protein	Q3TTY5	Keratin, type II cytoskeletal 2 epidermal OS=Mus musculus OX=10090 GN=Krt2 PE=1 SV=1	6	6	8	6	1	707	70.9	8.06	22.04	6
FALSE	Master Protein	A0A140T8P6	Immunoglobulin kappa variable 12-46 (Fragment) OS=Mus musculus OX=10090 GN=Igkv12-46 PE=1 SV=2	41	3	7	3	1	115	12.6	5.91	20.99	3
FALSE	Master Protein	A0A075B5K2	Immunoglobulin kappa chain variable 9-124 OS=Mus musculus OX=10090 GN=Igkv9-124 PE=1 SV=7	56	3	6	3	1	95	10.4	5.01	20.7	3
FALSE	Master Protein	A0A075B5R4	Immunoglobulin heavy variable 14-1 (Fragment) OS=Mus musculus OX=10090 GN=Ighv14-1 PE=4 SV=1	31	3	7	1	1	117	13	4.93	20.4	3
FALSE	Master Protein	A0A0A6YXN4	Immunoglobulin heavy variable V1-18 (Fragment) OS=Mus musculus OX=10090 GN=Ighv1-18 PE=1 SV=1	33	3	7	2	1	117	12.9	7.94	20.39	3
FALSE	Master Protein	A0A075B5R9	Immunoglobulin heavy variable V14-3 (Fragment) OS=Mus musculus OX=10090 GN=Ighv14-3 PE=4 SV=1	26	3	7	1	1	117	13	8.84	20.21	3
FALSE	Master Protein	A0A075B5N4	Immunoglobulin kappa chain variable 8-27 OS=Mus musculus OX=10090 GN=Igkv8-27 PE=4 SV=1	39	3	9	2	1	100	11	7.96	20.17	3
FALSE	Master Protein	A0A075B5V2	Immunoglobulin heavy variable 1-34 (Fragment) OS=Mus musculus OX=10090 GN=Ighv1-34 PE=4 SV=1	33	3	7	1	1	117	13	8.73	20.04	3
FALSE	Master Protein	Q6IFX2	Keratin, type I cytoskeletal 42 OS=Mus musculus OX=10090 GN=Krt42 PE=1 SV=1	15	8	8	4	1	452	50.1	5.16	19.62	8
FALSE	Master Protein	A0A0A6YYE7	Immunoglobulin kappa variable 4-57 (Fragment) OS=Mus musculus OX=10090 GN=Igkv4-57 PE=4 SV=2	39	3	5	1	1	117	12.7	8.91	19.61	3
FALSE	Master Protein	A0A075B5R1	Immunoglobulin heavy variable 5-17 (Fragment) OS=Mus musculus OX=10090 GN=Ighv5-17 PE=1 SV=1	41	4	7	2	1	117	12.9	8.28	19.07	4
FALSE	Master Protein	P18524	Ig heavy chain V region RF OS=Mus musculus OX=10090 PE=1 SV=1	24	3	6	1	1	117	12.9	9.29	18.2	3
FALSE	Master Protein	P09055	Integrin beta-1 OS=Mus musculus OX=10090 GN=Itgb1 PE=1 SV=1	12	7	7	7	1	798	88.2	5.94	18.19	7
FALSE	Master Protein	Q3U7K7	E3 ubiquitin-protein ligase TRIM21 OS=Mus musculus OX=10090 GN=Trim21 PE=1 SV=1	14	6	7	6	1	462	53.3	6.7	18.03	6
FALSE	Master Protein	A0A0R4J117	Immunoglobulin superfamily member 8 OS=Mus musculus OX=10090 GN=Igsf8 PE=1 SV=1	15	6	7	6	1	611	65	7.84	17.83	6
FALSE	Master Protein	A0A0G2JFE9	Immunoglobulin heavy variable 1-76 (Fragment) OS=Mus musculus OX=10090 GN=Ighv1-76 PE=1 SV=1	46	4	5	3	1	117	13	9.07	17.35	4
FALSE	Master Protein	P01756	Ig heavy chain V region MOPC 104E OS=Mus musculus OX=10090 PE=1 SV=1	26	2	4	1	1	117	13	7.11	17.06	2
FALSE	Master Protein	A0A075B5N3	Immunoglobulin kappa variable 8-28 OS=Mus musculus OX=10090 GN=Igkv8-28 PE=1 SV=7	39	3	5	2	1	101	10.9	5.94	15.92	3
FALSE	Master Protein	A0A2R8VHP3	Predicted pseudogene 5478 OS=Mus musculus OX=10090 GN=Gm5478 PE=1 SV=1	8	5	6	3	1	535	57.9	6.2	15.55	5
FALSE	Master Protein	P01637	Ig kappa chain V-V region T1 OS=Mus musculus OX=10090 PE=4 SV=1	12	1	4	1	1	128	14.4	8.59	15.27	1
FALSE	Master Protein	A0A0G2JE99	Immunoglobulin lambda constant 1 (Fragment) OS=Mus musculus OX=10090 GN=Iglc1 PE=4 SV=1	45	3	5	3	1	106	11.7	6.27	15.04	3
FALSE	Master Protein	A0A075B5Y4	Immunoglobulin heavy variable 1-81 (Fragment) OS=Mus musculus OX=10090 GN=Ighv1-81 PE=4 SV=1	32	3	5	1	1	117	13	8.79	14.84	3
FALSE	Master Protein	Q8VED5	Keratin, type II cytoskeletal 79 OS=Mus musculus OX=10090 GN=Krt79 PE=1 SV=2	4	3	5	1	1	531	57.5	7.69	14.75	3
FALSE	Master Protein	A0A075B5R7	Immunoglobulin heavy variable 14-2 (Fragment) OS=Mus musculus OX=10090 GN=Ighv14-2 PE=4 SV=1	20	3	5	2	1	117	13	6.04	14.47	3
FALSE	Master Protein	Q6IRU2	Tropomyosin alpha-4 chain OS=Mus musculus OX=10090 GN=Tpm4 PE=1 SV=3	20	5	5	4	1	248	28.5	4.68	14.38	5
FALSE	Master Protein	A0A075B5M1	Immunoglobulin kappa variable 4-63 OS=Mus musculus OX=10090 GN=Igkv4-63 PE=1 SV=1	19	1	4	1	1	95	10.2	5.87	13.88	1
FALSE	Master Protein	Q8K0Y2	Keratin, type I cuticular Ha3-I OS=Mus musculus OX=10090 GN=Krt33a PE=1 SV=1	3	1	5	1	1	404	46.1	4.83	13.48	1
FALSE	Master Protein	A0A075B5M7	Immunoglobulin kappa variable 5-39 OS=Mus musculus OX=10090 GN=Igkv5-39 PE=1 SV=7	32	2	4	2	1	95	10.3	6.25	13.41	2
FALSE	Master Protein	Q8BGZ7	Keratin, type II cytoskeletal 75 OS=Mus musculus OX=10090 GN=Krt75 PE=1 SV=1	6	3	5	1	1	551	59.7	8.31	13.27	3
FALSE	Master Protein	A0A0A6YVS4	Immunoglobulin heavy variable 5-9-1 (Fragment) OS=Mus musculus OX=10090 GN=Ighv5-9-1 PE=1 SV=1	27	3	4	2	1	126	14.2	8.87	13.15	3
FALSE	Master Protein	A0A0B4J1P4	Immunoglobulin heavy variable 5-16 (Fragment) OS=Mus musculus OX=10090 GN=Ighv5-16 PE=1 SV=1	23	2	4	2	1	117	13.3	7.81	12.6	2
FALSE	Master Protein	E9Q0F0	Keratin 78 OS=Mus musculus OX=10090 GN=Krt78 PE=1 SV=1	1	2	4	2	1	1068	112.2	7.97	12.59	2
FALSE	Master Protein	A0A0A6YXA5	Immunoglobulin heavy variable 1-15 (Fragment) OS=Mus musculus OX=10090 GN=Ighv1-15 PE=4 SV=1	33	3	5	2	1	117	12.9	5.86	12.5	3
FALSE	Master Protein	A0A0A6YX66	Immunoglobulin heavy variable V1-20 (Fragment) OS=Mus musculus OX=10090 GN=Ighv1-20 PE=4 SV=1	23	2	4	1	1	117	13.1	8.43	12.43	2
FALSE	Master Protein	A0A075B5Q4	Immunoglobulin heavy variable 5-12 (Fragment) OS=Mus musculus OX=10090 GN=Ighv5-12 PE=4 SV=1	29	3	4	1	1	117	13.1	8.85	12.21	3
FALSE	Master Protein	A0A0G2JGS9	Immunoglobulin heavy variable 1-77 (Fragment) OS=Mus musculus OX=10090 GN=Ighv1-77 PE=1 SV=1	35	3	4	2	1	117	12.9	8.84	12.21	3
FALSE	Master Protein	A0A0B4J1I9	Immunoglobulin kappa variable 4-55 (Fragment) OS=Mus musculus OX=10090 GN=Igkv4-55 PE=1 SV=1	27	2	3	1	1	117	12.7	6.48	12	2
FALSE	Master Protein	A0A140T8N5	Immunoglobulin kappa variable 6-23 (Fragment) OS=Mus musculus OX=10090 GN=Igkv6-23 PE=4 SV=2	34	3	5	1	1	115	12.8	5.73	11.97	3
FALSE	Master Protein	A0A140T8Q3	Immunoglobulin kappa variable 6-17 (Fragment) OS=Mus musculus OX=10090 GN=Igkv6-17 PE=1 SV=2	32	3	5	1	1	115	12.8	5.81	11.94	3
FALSE	Master Protein	A0A140T8M0	Immunoglobulin kappa variable 1-117 (Fragment) OS=Mus musculus OX=10090 GN=Igkv1-117 PE=4 SV=2	39	3	4	1	1	119	13.1	8.48	11.85	3
FALSE	Master Protein	A0A075B5S2	Immunoglobulin heavy variable 7-1 (Fragment) OS=Mus musculus OX=10090 GN=Ighv7-1 PE=1 SV=2	29	3	4	2	1	121	13.6	8.29	11.7	3
FALSE	Master Protein	A0A0A6YVR1	Immunoglobulin heavy variable 14-4 (Fragment) OS=Mus musculus OX=10090 GN=Ighv14-4 PE=4 SV=1	16	2	4	1	1	117	12.9	4.75	11.43	2
FALSE	Master Protein	P11688	Integrin alpha-5 OS=Mus musculus OX=10090 GN=Itga5 PE=1 SV=3	6	5	5	5	1	1053	115	5.95	11.36	5
FALSE	Master Protein	A0A1Y7VKY1	MCG116671 OS=Mus musculus OX=10090 GN=Gm11361 PE=3 SV=1	16	3	4	3	1	152	17.7	10.86	11.35	3
FALSE	Master Protein	P10126	Elongation factor 1-alpha 1 OS=Mus musculus OX=10090 GN=Eef1a1 PE=1 SV=3	9	4	5	4	1	462	50.1	9.01	11.24	4
FALSE	Master Protein	A0A075B5L6	Immunoglobulin kappa variable 4-81 OS=Mus musculus OX=10090 GN=Igkv4-81 PE=4 SV=7	19	1	3	1	1	96	10.2	5.1	10.89	1
FALSE	Master Protein	A0A075B5N7	Immunoglobulin kappa variable 6-13 OS=Mus musculus OX=10090 GN=Igkv6-13 PE=1 SV=7	26	3	5	1	1	95	10.4	6.51	10.87	3
FALSE	Master Protein	A0A075B5R2	Immunoglobulin heavy variable 7-3 (Fragment) OS=Mus musculus OX=10090 GN=Ighv7-3 PE=4 SV=2	33	4	4	3	1	120	13.4	8.6	10.71	4
FALSE	Master Protein	A0A0B4J1H6	Immunoglobulin kappa chain variable 2-137 (Fragment) OS=Mus musculus OX=10090 GN=Igkv2-137 PE=4 SV=1	20	2	3	2	1	120	13.1	7.24	10.68	2
FALSE	Master Protein	A0A140T8M4	Immunoglobulin kappa variable 8-19 OS=Mus musculus OX=10090 GN=Igkv8-19 PE=1 SV=2	39	3	3	1	1	101	11.1	5.25	10.59	3
FALSE	Master Protein	P01741	Ig heavy chain V region OS=Mus musculus OX=10090 PE=1 SV=1	11	1	3	1	1	114	12.5	5.06	10.51	1
FALSE	Master Protein	A0A075B5M4	Immunoglobulin kappa variable 4-57-1 (Fragment) OS=Mus musculus OX=10090 GN=Igkv4-57-1 PE=4 SV=1	27	2	3	1	1	119	12.7	7.11	10.03	2
FALSE	Master Protein	A0A0G2JEI7	Immunoglobulin kappa chain variable 12-38 (Fragment) OS=Mus musculus OX=10090 GN=Igkv12-38 PE=4 SV=4	24	2	3	2	1	115	12.5	4.72	10	2
FALSE	Master Protein	Q99JY9	Actin-related protein 3 OS=Mus musculus OX=10090 GN=Actr3 PE=1 SV=3	10	4	4	4	1	418	47.3	5.88	9.98	4
FALSE	Master Protein	P07724	Serum albumin OS=Mus musculus OX=10090 GN=Alb PE=1 SV=3	8	4	4	4	1	608	68.6	6.07	9.52	4
FALSE	Master Protein	Q9JHJ0	Tropomodulin-3 OS=Mus musculus OX=10090 GN=Tmod3 PE=1 SV=1	14	4	4	4	1	352	39.5	5.14	9.48	4
FALSE	Master Protein	P01819	Ig heavy chain V region MOPC 141 OS=Mus musculus OX=10090 PE=4 SV=1	8	1	3	1	1	144	15.7	8.43	9.46	1
FALSE	Master Protein	A0A075B677	Immunoglobulin kappa variable 4-53 OS=Mus musculus OX=10090 GN=Igkv4-53 PE=1 SV=1	19	1	3	1	1	97	10.4	5.1	8.95	1
FALSE	Master Protein	A0A140T8M5	Immunoglobulin kappa variable 6-15 (Fragment) OS=Mus musculus OX=10090 GN=Igkv6-15 PE=1 SV=2	14	2	4	1	1	115	12.7	4.96	8.95	2
FALSE	Master Protein	P47757-4	Isoform 3 of F-actin-capping protein subunit beta OS=Mus musculus OX=10090 GN=Capzb	15	4	4	4	1	301	33.7	6.43	8.89	4
FALSE	Master Protein	A0A075B5S9	Immunoglobulin heavy variable 9-4 OS=Mus musculus OX=10090 GN=Ighv9-4 PE=4 SV=1	23	2	3	2	1	98	10.9	9.07	8.87	2
FALSE	Master Protein	A0A075B5P8	Immunoglobulin heavy variable 2-2 (Fragment) OS=Mus musculus OX=10090 GN=Ighv2-2 PE=4 SV=1	14	1	2	1	1	116	12.6	8.48	8.56	1
FALSE	Master Protein	P01746	Ig heavy chain V region 93G7 OS=Mus musculus OX=10090 PE=2 SV=1	17	2	3	1	1	140	15.5	8.4	8.47	2
FALSE	Master Protein	A0A140T8N3	Immunoglobulin kappa chain variable 13-84 (Fragment) OS=Mus musculus OX=10090 GN=Igkv13-84 PE=4 SV=2	21	2	3	2	1	115	12.6	6.51	8.37	2
FALSE	Master Protein	Q6IME9	Keratin, type II cytoskeletal 72 OS=Mus musculus OX=10090 GN=Krt72 PE=3 SV=1	4	2	3	1	1	520	56.7	7.4	8.19	2
FALSE	Master Protein	Q6PIE5	Sodium/potassium-transporting ATPase subunit alpha-2 OS=Mus musculus OX=10090 GN=Atp1a2 PE=1 SV=1	2	1	3	1	1	1020	112.1	5.55	8.01	1
FALSE	Master Protein	P01803	Ig heavy chain V region AMPC1 OS=Mus musculus OX=10090 PE=1 SV=1	27	3	3	1	1	113	12.7	7.99	7.8	3
FALSE	Master Protein	Q9ERG0	LIM domain and actin-binding protein 1 OS=Mus musculus OX=10090 GN=Lima1 PE=1 SV=3	5	3	3	3	1	753	84	6.6	7.75	3
FALSE	Master Protein	Q9CUL5	Dynein regulatory complex protein 11 OS=Mus musculus OX=10090 GN=Iqca1 PE=2 SV=2	2	1	3	1	1	857	99.8	9.33	7.35	1
FALSE	Master Protein	Q8VED2	Biogenesis of lysosome-related organelles complex 1 subunit 4 OS=Mus musculus OX=10090 GN=Bloc1s4 PE=1 SV=1	8	1	3	1	1	215	23.1	5.14	7.28	1
FALSE	Master Protein	E9QA16	Caldesmon 1 OS=Mus musculus OX=10090 GN=Cald1 PE=1 SV=1	6	3	3	3	1	536	61.8	6.93	7.07	3
FALSE	Master Protein	P61161	Actin-related protein 2 OS=Mus musculus OX=10090 GN=Actr2 PE=1 SV=1	6	2	3	2	1	394	44.7	6.74	7.06	2
FALSE	Master Protein	A0A075B5Q5	Immunoglobulin heavy variable 2-9 (Fragment) OS=Mus musculus OX=10090 GN=Ighv2-9 PE=4 SV=1	14	1	3	1	1	116	12.5	8.16	7.04	1
FALSE	Master Protein	A0A0G2JG36	Immunoglobulin kappa chain variable 14-100 (Fragment) OS=Mus musculus OX=10090 GN=Igkv14-100 PE=4 SV=4	14	1	2	1	1	117	12.7	4.78	6.92	1
FALSE	Master Protein	A0A075B5S6	Immunoglobulin heavy variable 3-1 (Fragment) OS=Mus musculus OX=10090 GN=Ighv3-1 PE=4 SV=1	14	1	2	1	1	116	13.1	8.02	6.9	1
FALSE	Master Protein	Q99JC1	Ig lambda-2 chain C region (Fragment) OS=Mus musculus OX=10090 GN=Iglc2 PE=1 SV=1	32	2	2	2	1	105	11.3	6.27	6.87	2
FALSE	Master Protein	P01787	Ig heavy chain V regions TEPC 15/S107/HPCM1/HPCM2/HPCM3 OS=Mus musculus OX=10090 PE=1 SV=1	24	2	2	1	1	123	13.8	6.62	6.73	2
FALSE	Master Protein	A0A0G2JFS5	Immunoglobulin heavy variable 1-69 (Fragment) OS=Mus musculus OX=10090 GN=Ighv1-69 PE=4 SV=1	34	2	2	1	1	117	12.9	7.87	6.72	2
FALSE	Master Protein	A0A0A6YXQ0	Immunoglobulin heavy variable 8-8 (Fragment) OS=Mus musculus OX=10090 GN=Ighv8-8 PE=4 SV=1	19	2	2	2	1	119	13.2	8.84	6.72	2
FALSE	Master Protein	P01664	Ig kappa chain V-III region CBPC 101 OS=Mus musculus OX=10090 PE=1 SV=1	31	2	2	1	1	111	12	4.56	6.66	2
FALSE	Master Protein	Q9QZ39	Alpha-N-acetylgalactosaminide alpha-2,6-sialyltransferase 1 OS=Mus musculus OX=10090 GN=St6galnac1 PE=2 SV=2	3	1	3	1	1	526	60.7	9.76	6.56	1
FALSE	Master Protein	P01655	Ig kappa chain V-III region PC 7132 OS=Mus musculus OX=10090 PE=1 SV=1	30	2	2	1	1	112	12	5.34	6.55	2
FALSE	Master Protein	A0A075B5N9	Immunoglobulin kappa variable 3-7 OS=Mus musculus OX=10090 GN=Igkv3-7 PE=4 SV=7	30	2	2	1	1	99	10.8	6.25	6.52	2
FALSE	Master Protein	A0A140T8M2	Immunoglobulin kappa variable 12-44 (Fragment) OS=Mus musculus OX=10090 GN=Igkv12-44 PE=4 SV=2	19	2	2	1	1	115	12.5	7.87	6.42	2
FALSE	Master Protein	A0A140T8N9	Immunoglobulin kappa variable 6-32 (Fragment) OS=Mus musculus OX=10090 GN=Igkv6-32 PE=4 SV=2	22	3	3	2	1	115	12.6	7.85	6.41	3
FALSE	Master Protein	P01660	Ig kappa chain V-III region PC 3741/TEPC 111 OS=Mus musculus OX=10090 PE=1 SV=1	26	2	2	1	1	111	12.1	5.38	6.26	2
FALSE	Master Protein	P47753	F-actin-capping protein subunit alpha-1 OS=Mus musculus OX=10090 GN=Capza1 PE=1 SV=4	10	2	2	1	1	286	32.9	5.55	6.06	2
FALSE	Master Protein	P01636	Ig kappa chain V-V region MOPC 149 OS=Mus musculus OX=10090 PE=1 SV=1	20	2	2	1	1	108	12	7.28	6.01	2
FALSE	Master Protein	A0A075B5X4	Immunoglobulin heavy variable V8-11 (Fragment) OS=Mus musculus OX=10090 GN=Ighv8-11 PE=4 SV=2	13	1	2	1	1	119	13.1	8.48	5.69	1
FALSE	Master Protein	A0A0A6YXZ4	Immunoglobulin heavy variable 1-62-2 (Fragment) OS=Mus musculus OX=10090 GN=Ighv1-62-2 PE=4 SV=1	11	1	2	1	1	119	13.4	7.88	5.58	1
FALSE	Master Protein	P62748	Hippocalcin-like protein 1 OS=Mus musculus OX=10090 GN=Hpcal1 PE=1 SV=2	10	1	2	1	1	193	22.3	5.5	5.57	1
FALSE	Master Protein	P01726	Ig lambda-1 chain V region H2020 OS=Mus musculus OX=10090 PE=1 SV=1	33	2	2	2	1	129	13.5	5.78	5.55	2
FALSE	Master Protein	A0A0B4J1H9	Immunoglobulin kappa variable 1-132 (Fragment) OS=Mus musculus OX=10090 GN=Igkv1-132 PE=4 SV=1	18	2	2	2	1	120	13.4	5.96	5.55	2
FALSE	Master Protein	A0A0B4J1I8	Immunoglobulin kappa variable 4-59 (Fragment) OS=Mus musculus OX=10090 GN=Igkv4-59 PE=4 SV=1	14	2	2	1	1	117	12.7	7.97	5.44	2
FALSE	Master Protein	A0A0A0MQF6	Glyceraldehyde-3-phosphate dehydrogenase OS=Mus musculus OX=10090 GN=Gapdh PE=1 SV=1	9	2	2	2	1	359	38.6	8.97	5.4	2
FALSE	Master Protein	Q9WV91	Prostaglandin F2 receptor negative regulator OS=Mus musculus OX=10090 GN=Ptgfrn PE=1 SV=2	3	2	2	2	1	879	98.7	6.61	5.27	2
FALSE	Master Protein	P56480	ATP synthase subunit beta, mitochondrial OS=Mus musculus OX=10090 GN=Atp5f1b PE=1 SV=2	5	2	2	2	1	529	56.3	5.34	5.25	2
FALSE	Master Protein	P01657	Ig kappa chain V-III region PC 2413 OS=Mus musculus OX=10090 PE=1 SV=1	24	2	2	1	1	111	11.9	5.33	5.23	2
FALSE	Master Protein	Q9JJG9	Nitric oxide-associated protein 1 OS=Mus musculus OX=10090 GN=Noa1 PE=1 SV=1	2	1	2	1	1	693	77.3	8.12	5.19	1
FALSE	Master Protein	Q8BUR4	Dedicator of cytokinesis protein 1 OS=Mus musculus OX=10090 GN=Dock1 PE=1 SV=3	2	2	2	2	1	1865	214.9	7.62	5.11	2
FALSE	Master Protein	P01675	Ig kappa chain V-VI region XRPC 44 OS=Mus musculus OX=10090 PE=1 SV=1	24	2	2	1	1	107	11.6	8.44	5.05	2
FALSE	Master Protein	G3UW82	MCG140437, isoform CRA_d OS=Mus musculus OX=10090 GN=Myh2 PE=1 SV=1	1	2	2	1	1	1942	223.1	5.77	5.02	2
FALSE	Master Protein	A0A0G2JDN5	Immunoglobulin kappa variable 17-127 (Fragment) OS=Mus musculus OX=10090 GN=Igkv17-127 PE=4 SV=4	33	2	2	2	1	117	12.8	4.36	5.01	2
FALSE	Master Protein	Q921L8	Polypeptide N-acetylgalactosaminyltransferase 11 OS=Mus musculus OX=10090 GN=Galnt11 PE=1 SV=1	3	1	2	1	1	608	69.2	8.44	4.94	1
FALSE	Master Protein	A0A140T8P7	Immunoglobulin kappa variable 8-21 (Fragment) OS=Mus musculus OX=10090 GN=Igkv8-21 PE=1 SV=2	15	2	2	1	1	120	13.1	8.28	4.91	2
FALSE	Master Protein	A0A0G2JGK2	Immunoglobulin heavy variable V1-74 (Fragment) OS=Mus musculus OX=10090 GN=Ighv1-74 PE=4 SV=1	23	2	2	1	1	117	12.9	8.88	4.91	2
FALSE	Master Protein	B1AR69	Myosin, heavy polypeptide 13, skeletal muscle OS=Mus musculus OX=10090 GN=Myh13 PE=1 SV=1	2	2	2	1	1	1938	223.4	5.57	4.84	2
FALSE	Master Protein	P13020	Gelsolin OS=Mus musculus OX=10090 GN=Gsn PE=1 SV=3	4	2	2	2	1	780	85.9	6.18	4.84	2
FALSE	Master Protein	F6R7E8	Predicted gene 2663 OS=Mus musculus OX=10090 GN=Gm2663 PE=3 SV=1	8	1	1	1	1	247	26.6	6.93	4.83	1
FALSE	Master Protein	A0A0G2JEU7	Immunoglobulin heavy variable 1-82 (Fragment) OS=Mus musculus OX=10090 GN=Ighv1-82 PE=1 SV=1	24	2	2	2	1	117	12.8	8.6	4.81	2
FALSE	Master Protein	A0A0G2JFN9	Immunoglobulin heavy variable V1-67 (Fragment) OS=Mus musculus OX=10090 GN=Ighv1-67 PE=4 SV=1	21	2	2	2	1	117	12.9	8.27	4.8	2
FALSE	Master Protein	A0A0R4J036	Neurofilament 3, medium OS=Mus musculus OX=10090 GN=Nefm PE=1 SV=1	3	2	2	1	1	848	95.9	4.78	4.75	2
FALSE	Master Protein	Q3UKW2	Calmodulin-1 OS=Mus musculus OX=10090 GN=Calm1 PE=1 SV=1	8	2	2	2	1	197	21.5	4.35	4.72	2
FALSE	Master Protein	A0A0G2JDE1	Immunoglobulin heavy variable V8-12 (Fragment) OS=Mus musculus OX=10090 GN=Ighv8-12 PE=1 SV=1	13	1	1	1	1	119	13.3	9.17	4.7	1
FALSE	Master Protein	A2ASS6	Titin OS=Mus musculus OX=10090 GN=Ttn PE=1 SV=1	0	2	2	2	1	35213	3904.1	6.2	4.67	2
FALSE	Master Protein	A0A140T8M3	Immunoglobulin kappa chain variable 8-30 (Fragment) OS=Mus musculus OX=10090 GN=Igkv8-30 PE=4 SV=2	17	2	2	1	1	121	13.3	6.49	4.65	2
FALSE	Master Protein	A0A075B5T5	Immunoglobulin heavy variable V1-5 OS=Mus musculus OX=10090 GN=Ighv1-5 PE=4 SV=1	19	1	2	1	1	98	10.8	9.07	4.61	1
FALSE	Master Protein	Q64464	Cytochrome P450 3A13 OS=Mus musculus OX=10090 GN=Cyp3a13 PE=1 SV=1	3	1	2	1	1	503	57.5	8.57	4.6	1
FALSE	Master Protein	E9Q3X0	Major vault protein OS=Mus musculus OX=10090 GN=Mvp PE=1 SV=1	5	2	2	2	1	870	96.8	5.64	4.57	2
FALSE	Master Protein	P17182	Alpha-enolase OS=Mus musculus OX=10090 GN=Eno1 PE=1 SV=3	4	2	2	2	1	434	47.1	6.8	4.57	2
FALSE	Master Protein	Q9ESZ8	General transcription factor II-I OS=Mus musculus OX=10090 GN=Gtf2i PE=1 SV=3	2	2	2	2	1	998	112.2	6.55	4.56	2
FALSE	Master Protein	P48744	Norrin OS=Mus musculus OX=10090 GN=Ndp PE=1 SV=1	11	1	2	1	1	131	14.7	8.7	4.51	1
FALSE	Master Protein	Q3U319	E3 ubiquitin-protein ligase BRE1B OS=Mus musculus OX=10090 GN=Rnf40 PE=1 SV=2	2	1	2	1	1	1001	113.9	6.48	4.4	1
FALSE	Master Protein	Q8K440	ATP-binding cassette sub-family A member 8-B OS=Mus musculus OX=10090 GN=Abca8b PE=1 SV=2	1	1	2	1	1	1620	182.9	7.18	4.4	1
FALSE	Master Protein	Q9ESK9	RB1-inducible coiled-coil protein 1 OS=Mus musculus OX=10090 GN=Rb1cc1 PE=1 SV=3	2	2	2	2	1	1588	182.2	5.49	4.34	2
FALSE	Master Protein	Q60841	Reelin OS=Mus musculus OX=10090 GN=Reln PE=1 SV=3	0	1	2	1	1	3461	387.2	5.73	4.34	1
FALSE	Master Protein	A0A1D5RLM8	Predicted gene 11639 OS=Mus musculus OX=10090 GN=Gm11639 PE=1 SV=1	0	1	2	1	1	5808	653.8	5.4	4.32	1
FALSE	Master Protein	P47754	F-actin-capping protein subunit alpha-2 OS=Mus musculus OX=10090 GN=Capza2 PE=1 SV=3	9	2	2	1	1	286	32.9	5.85	4.31	2
FALSE	Master Protein	Q9Z0I6	Schlafen 2 OS=Mus musculus OX=10090 GN=Slfn2 PE=1 SV=1	3	1	2	1	1	378	42.4	6.38	4.28	1
FALSE	Master Protein	A0A0U1RPM1	Predicted gene, 36028 OS=Mus musculus OX=10090 GN=Gm36028 PE=4 SV=1	8	1	2	1	1	299	35	4.72	4.23	1
FALSE	Master Protein	P28301	Protein-lysine 6-oxidase OS=Mus musculus OX=10090 GN=Lox PE=1 SV=1	7	2	2	2	1	411	46.7	8.43	4.16	2
FALSE	Master Protein	E9Q557	Desmoplakin OS=Mus musculus OX=10090 GN=Dsp PE=1 SV=1	1	2	2	2	1	2883	332.7	6.8	4.16	2
FALSE	Master Protein	Q9CZ52	Anthrax toxin receptor 1 OS=Mus musculus OX=10090 GN=Antxr1 PE=1 SV=2	3	1	2	1	1	562	62.3	7.61	4.15	1
FALSE	Master Protein	Q8K045	Serine/threonine-protein kinase N3 OS=Mus musculus OX=10090 GN=Pkn3 PE=1 SV=1	2	1	2	1	1	878	97.8	8.79	4.15	1
FALSE	Master Protein	Q61315	Adenomatous polyposis coli protein OS=Mus musculus OX=10090 GN=Apc PE=1 SV=1	1	1	2	1	1	2845	310.9	7.58	4.1	1
FALSE	Master Protein	Q9CQR4	Acyl-coenzyme A thioesterase 13 OS=Mus musculus OX=10090 GN=Acot13 PE=1 SV=1	16	2	2	2	1	140	15.2	8.82	4.09	2
FALSE	Master Protein	A0A1D5RLQ9	Non-specific serine/threonine protein kinase OS=Mus musculus OX=10090 GN=Cdc42bpa PE=1 SV=1	1	1	2	1	1	1748	198.5	6.51	3.98	1
FALSE	Master Protein	G3X963	ATPase family AAA domain-containing protein 2 OS=Mus musculus OX=10090 GN=Atad2 PE=1 SV=1	1	1	2	1	1	1364	155.2	7.2	3.95	1
FALSE	Master Protein	S4R2I9	Zinc finger protein 532 OS=Mus musculus OX=10090 GN=Zfp532 PE=1 SV=1	1	1	2	1	1	1304	141.3	8.59	3.94	1
FALSE	Master Protein	A0A0B4J1I1	Immunoglobulin kappa variable 16-104 (Fragment) OS=Mus musculus OX=10090 GN=Igkv16-104 PE=4 SV=1	14	1	1	1	1	116	12.9	7.08	3.92	1
FALSE	Master Protein	A0A0B4J1J6	Immunoglobulin heavy variable 10-1 (Fragment) OS=Mus musculus OX=10090 GN=Ighv10-1 PE=4 SV=1	11	1	1	1	1	119	13.5	8.59	3.81	1
FALSE	Master Protein	P01639	Ig kappa chain V-V region MOPC 41 OS=Mus musculus OX=10090 GN=Gm5571 PE=1 SV=1	11	1	1	1	1	130	14.3	5.48	3.67	1
FALSE	Master Protein	A0A075B5J6	Predicted gene, 20730 OS=Mus musculus OX=10090 GN=Gm20730 PE=4 SV=7	11	1	1	1	1	119	13.1	5.96	3.59	1
FALSE	Master Protein	A9JTY7	MCG119409 OS=Mus musculus OX=10090 GN=Sprr2b PE=2 SV=1	9	1	1	1	1	98	10.7	7.49	3.45	1
FALSE	Master Protein	A0A075B5V5	Immunoglobulin heavy variable 1-39 (Fragment) OS=Mus musculus OX=10090 GN=Ighv1-39 PE=4 SV=1	13	1	1	1	1	117	12.9	8.41	3.4	1
FALSE	Master Protein	A0N8I8	Immunoglobulin kappa chain variable 4-51 (Fragment) OS=Mus musculus OX=10090 GN=Igkv4-51 PE=4 SV=1	13	1	1	1	1	119	12.8	5.87	3.39	1
FALSE	Master Protein	A0A140T8N2	Protein Igkv5-48 (Fragment) OS=Mus musculus OX=10090 GN=Igkv5-48 PE=1 SV=2	10	1	1	1	1	115	12.6	5.94	3.22	1
FALSE	Master Protein	O35710	Nocturnin OS=Mus musculus OX=10090 GN=Noct PE=1 SV=3	6	1	1	1	1	429	48.3	7.27	3.18	1
FALSE	Master Protein	Q80UY2	E3 ubiquitin-protein ligase KCMF1 OS=Mus musculus OX=10090 GN=Kcmf1 PE=1 SV=1	5	1	1	1	1	381	41.8	5.76	3.16	1
FALSE	Master Protein	A0A140T8P4	Immunoglobulin kappa variable 3-9 (Fragment) OS=Mus musculus OX=10090 GN=Igkv3-9 PE=4 SV=2	9	1	1	1	1	119	12.9	4.3	3.15	1
FALSE	Master Protein	F8VQF3	Polycystic kidney disease and receptor for egg jelly-related protein OS=Mus musculus OX=10090 GN=Pkdrej PE=4 SV=1	1	1	1	1	1	2126	241.2	8.87	3.09	1
FALSE	Master Protein	Q149L7	Cytotoxic and regulatory T-cell molecule OS=Mus musculus OX=10090 GN=Crtam PE=1 SV=2	6	1	1	1	1	393	43.9	7.81	3.07	1
FALSE	Master Protein	Q8BZZ3	NEDD4-like E3 ubiquitin-protein ligase WWP1 OS=Mus musculus OX=10090 GN=Wwp1 PE=1 SV=2	3	1	1	1	1	918	104.6	6.38	3.05	1
FALSE	Master Protein	G3UW63	MCG1037962 OS=Mus musculus OX=10090 GN=Rad51ap2 PE=4 SV=1	2	1	1	1	1	976	112.1	8.1	3.04	1
FALSE	Master Protein	P05213	Tubulin alpha-1B chain OS=Mus musculus OX=10090 GN=Tuba1b PE=1 SV=2	3	1	1	1	1	451	50.1	5.06	3.02	1
FALSE	Master Protein	A0A2R8VHM0	Potassium channel tetramerisation domain-containing 17 (Fragment) OS=Mus musculus OX=10090 GN=Kctd17 PE=1 SV=1	8	1	1	1	1	173	19.8	4.74	3.02	1
FALSE	Master Protein	A0A140T8P5	Immunoglobulin kappa chain variable 8-24 (Fragment) OS=Mus musculus OX=10090 GN=Igkv8-24 PE=4 SV=2	10	1	1	1	1	121	13.3	5.94	3	1
FALSE	Master Protein	A0A0G2JF45	Immunoglobulin kappa variable 14-130 (Fragment) OS=Mus musculus OX=10090 GN=Igkv14-130 PE=4 SV=4	11	1	1	1	1	117	13.1	4.56	2.94	1
FALSE	Master Protein	B5TVM2	Immunoglobulin-like domain-containing receptor 2 OS=Mus musculus OX=10090 GN=Ildr2 PE=1 SV=2	2	1	1	1	1	661	73.2	7.68	2.94	1
FALSE	Master Protein	P07356	Annexin A2 OS=Mus musculus OX=10090 GN=Anxa2 PE=1 SV=2	4	1	1	1	1	339	38.7	7.69	2.89	1
FALSE	Master Protein	A8DUK4	Beta-globin OS=Mus musculus OX=10090 GN=Hbb-bs PE=1 SV=1	9	1	1	1	1	147	15.7	7.69	2.89	1
FALSE	Master Protein	A0A140T8P3	Immunoglobulin kappa chain variable 15-103 (Fragment) OS=Mus musculus OX=10090 GN=Igkv15-103 PE=4 SV=2	10	1	1	1	1	115	12.5	7.8	2.85	1
FALSE	Master Protein	Q9Z2U2	Zinc finger protein 292 OS=Mus musculus OX=10090 GN=Zfp292 PE=1 SV=2	2	1	1	1	1	2698	300.9	7.53	2.85	1
FALSE	Master Protein	O55230	DNA repair protein RAD51 homolog 4 OS=Mus musculus OX=10090 GN=Rad51d PE=1 SV=1	4	1	1	1	1	329	35.2	7.2	2.83	1
FALSE	Master Protein	Q8VI47	Canalicular multispecific organic anion transporter 1 OS=Mus musculus OX=10090 GN=Abcc2 PE=1 SV=2	1	1	1	1	1	1543	173.6	8.65	2.78	1
FALSE	Master Protein	P40201	Chromodomain-helicase-DNA-binding protein 1 OS=Mus musculus OX=10090 GN=Chd1 PE=1 SV=3	1	1	1	1	1	1711	196.3	7.37	2.77	1
FALSE	Master Protein	A0A0A6YWL2	Immunoglobulin heavy variable V3-3 (Fragment) OS=Mus musculus OX=10090 GN=Ighv3-3 PE=4 SV=1	14	1	1	1	1	116	13.2	7.83	2.77	1
FALSE	Master Protein	O35393	Ephrin-B3 OS=Mus musculus OX=10090 GN=Efnb3 PE=1 SV=1	9	1	1	1	1	340	35.9	8.25	2.74	1
FALSE	Master Protein	Q9WTS6-7	Isoform A3B1 of Teneurin-3 OS=Mus musculus OX=10090 GN=Tenm3	1	1	1	1	1	2722	303.6	6.54	2.69	1
FALSE	Master Protein	Q08376	Zinc finger and BTB domain-containing protein 14 OS=Mus musculus OX=10090 GN=Zbtb14 PE=2 SV=1	4	1	1	1	1	449	50.9	6.04	2.69	1
FALSE	Master Protein	A2AH85	116 kDa U5 small nuclear ribonucleoprotein component OS=Mus musculus OX=10090 GN=Eftud2 PE=1 SV=1	2	1	1	1	1	972	109.4	5	2.68	1
FALSE	Master Protein	Q3TYD6	Serine/threonine-protein kinase LMTK2 OS=Mus musculus OX=10090 GN=Lmtk2 PE=1 SV=3	3	1	1	1	1	1471	160.4	4.51	2.66	1
FALSE	Master Protein	Q03265	ATP synthase subunit alpha, mitochondrial OS=Mus musculus OX=10090 GN=Atp5f1a PE=1 SV=1	3	1	1	1	1	553	59.7	9.19	2.66	1
FALSE	Master Protein	Q76LL6	FH1/FH2 domain-containing protein 3 OS=Mus musculus OX=10090 GN=Fhod3 PE=1 SV=1	1	1	1	1	1	1578	175.5	5.55	2.65	1
FALSE	Master Protein	Q9D820	Prolyl-tRNA synthetase associated domain-containing protein 1 OS=Mus musculus OX=10090 GN=Prorsd1 PE=1 SV=1	11	1	1	1	1	169	18.9	6.14	2.63	1
FALSE	Master Protein	O55017-2	Isoform NB2 of Voltage-dependent N-type calcium channel subunit alpha-1B OS=Mus musculus OX=10090 GN=Cacna1b	2	1	1	1	1	2348	263.5	8.66	2.62	1
FALSE	Master Protein	P11369	LINE-1 retrotransposable element ORF2 protein OS=Mus musculus OX=10090 GN=Pol PE=1 SV=2	1	1	1	1	1	1281	149.5	9.7	2.6	1
FALSE	Master Protein	Q6ZWQ0	Nesprin-2 OS=Mus musculus OX=10090 GN=Syne2 PE=1 SV=2	0	1	1	1	1	6874	782.2	5.33	2.59	1
FALSE	Master Protein	G3X924	Plasmalemma vesicle-associated protein OS=Mus musculus OX=10090 GN=Plvap PE=1 SV=1	3	1	1	1	1	438	49.9	8.4	2.59	1
FALSE	Master Protein	Q8BGM7	5'-AMP-activated protein kinase subunit gamma-3 OS=Mus musculus OX=10090 GN=Prkag3 PE=1 SV=1	2	1	1	1	1	489	53.8	5.15	2.59	1
FALSE	Master Protein	E9QQ57	Periaxin OS=Mus musculus OX=10090 GN=Prx PE=1 SV=1	2	1	1	1	1	1391	147.5	8.24	2.57	1
FALSE	Master Protein	A0A1W2P6U8	RIKEN cDNA 4932415D10 gene OS=Mus musculus OX=10090 GN=4932415D10Rik PE=4 SV=1	0	1	1	1	1	4986	551.5	8	2.54	1
FALSE	Master Protein	Q2VPA6	Helicase POLQ-like OS=Mus musculus OX=10090 GN=Helq PE=1 SV=2	2	1	1	1	1	1069	119	6.64	2.54	1
FALSE	Master Protein	P35979	60S ribosomal protein L12 OS=Mus musculus OX=10090 GN=Rpl12 PE=1 SV=2	10	1	1	1	1	165	17.8	9.42	2.53	1
FALSE	Master Protein	A0A0R4J1C3	RIKEN cDNA 4933427D14 gene OS=Mus musculus OX=10090 GN=4933427D14Rik PE=1 SV=1	2	1	1	1	1	959	108.7	8.07	2.53	1
FALSE	Master Protein	Q3UV17	Keratin, type II cytoskeletal 2 oral OS=Mus musculus OX=10090 GN=Krt76 PE=1 SV=1	2	1	1	1	1	594	62.8	8.43	2.52	1
FALSE	Master Protein	Q9Z1T6	1-phosphatidylinositol 3-phosphate 5-kinase OS=Mus musculus OX=10090 GN=Pikfyve PE=1 SV=3	1	1	1	1	1	2097	236.7	6.68	2.52	1
FALSE	Master Protein	D3Z742	MCG125361, isoform CRA_a OS=Mus musculus OX=10090 GN=Mb21d2 PE=1 SV=1	2	1	1	1	1	491	55.6	7.5	2.51	1
FALSE	Master Protein	F6WIU1	Protein KRI1 homolog OS=Mus musculus OX=10090 GN=Kri1 PE=1 SV=2	3	1	1	1	1	705	82.2	5.15	2.5	1
FALSE	Master Protein	P59999	Actin-related protein 2/3 complex subunit 4 OS=Mus musculus OX=10090 GN=Arpc4 PE=1 SV=3	7	1	1	1	1	168	19.7	8.43	2.5	1
FALSE	Master Protein	Q8BPB5	EGF-containing fibulin-like extracellular matrix protein 1 OS=Mus musculus OX=10090 GN=Efemp1 PE=1 SV=1	5	1	1	1	1	493	54.9	5.14	2.48	1
FALSE	Master Protein	Q8BSL0	Zinc finger with KRAB and SCAN domains 8 OS=Mus musculus OX=10090 GN=Zkscan8 PE=1 SV=1	3	1	1	1	1	588	66.6	8.07	2.48	1
FALSE	Master Protein	Q06194	Coagulation factor VIII OS=Mus musculus OX=10090 GN=F8 PE=2 SV=2	1	1	1	1	1	2319	266	7.34	2.48	1
FALSE	Master Protein	Q9CWR1-2	Isoform 2 of WD repeat-containing protein 73 OS=Mus musculus OX=10090 GN=Wdr73	6	1	1	1	1	393	43.2	5.76	2.47	1
FALSE	Master Protein	Q8C6S9-2	Isoform 2 of Cilia- and flagella-associated protein 54 OS=Mus musculus OX=10090 GN=Cfap54	1	1	1	1	1	3171	360.8	8.22	2.47	1
FALSE	Master Protein	A2AUM9	Centrosomal protein of 152 kDa OS=Mus musculus OX=10090 GN=Cep152 PE=1 SV=1	1	1	1	1	1	1736	196.4	5.66	2.47	1
FALSE	Master Protein	Q8C845	EF-hand domain-containing protein D2 OS=Mus musculus OX=10090 GN=Efhd2 PE=1 SV=1	7	1	1	1	1	240	26.8	5.14	2.47	1
FALSE	Master Protein	F8WGL3	Cofilin-1 OS=Mus musculus OX=10090 GN=Cfl1 PE=1 SV=1	6	1	1	1	1	227	24.6	8.03	2.46	1
FALSE	Master Protein	A0A0A6YWX2	Immunoglobulin heavy variable 1-49 (Fragment) OS=Mus musculus OX=10090 GN=Ighv1-49 PE=4 SV=1	15	1	1	1	1	117	13	6.28	2.45	1
FALSE	Master Protein	P06728	Apolipoprotein A-IV OS=Mus musculus OX=10090 GN=Apoa4 PE=1 SV=3	5	1	1	1	1	395	45	5.47	2.45	1
FALSE	Master Protein	Q8R550	SH3 domain-containing kinase-binding protein 1 OS=Mus musculus OX=10090 GN=Sh3kbp1 PE=1 SV=1	2	1	1	1	1	709	78.1	7.55	2.45	1
FALSE	Master Protein	Q8BX22	Sal-like protein 4 OS=Mus musculus OX=10090 GN=Sall4 PE=1 SV=2	2	1	1	1	1	1067	113	7.81	2.44	1
FALSE	Master Protein	O35459	Delta(3,5)-Delta(2,4)-dienoyl-CoA isomerase, mitochondrial OS=Mus musculus OX=10090 GN=Ech1 PE=1 SV=1	8	1	2	1	1	327	36.1	7.71	2.43	1
FALSE	Master Protein	Q9WTX6	Cullin-1 OS=Mus musculus OX=10090 GN=Cul1 PE=1 SV=1	3	1	1	1	1	776	89.6	8	2.43	1
FALSE	Master Protein	P35980	60S ribosomal protein L18 OS=Mus musculus OX=10090 GN=Rpl18 PE=1 SV=3	7	1	1	1	1	188	21.6	11.78	2.42	1
FALSE	Master Protein	E9QL26	Calpain-12 OS=Mus musculus OX=10090 GN=Capn12 PE=3 SV=1	3	1	1	1	1	720	80.6	6.32	2.41	1
FALSE	Master Protein	Q3ULZ2	FH2 domain-containing protein 1 OS=Mus musculus OX=10090 GN=Fhdc1 PE=1 SV=3	1	1	1	1	1	1149	125.3	8.82	2.41	1
FALSE	Master Protein	E9PVP0	START domain-containing protein 10 OS=Mus musculus OX=10090 GN=Stard10 PE=1 SV=1	7	1	1	1	1	364	40.1	8.95	2.4	1
FALSE	Master Protein	A2AJT5	Arginine/serine-rich protein PNISR OS=Mus musculus OX=10090 GN=Pnisr PE=1 SV=1	3	1	1	1	1	814	93.1	10.08	2.39	1
FALSE	Master Protein	E9Q649	Beta-1,3-galactosyl-O-glycosyl-glycoprotein beta-1,6-N-acetylglucosaminyltransferase 4 OS=Mus musculus OX=10090 GN=Gcnt4 PE=3 SV=1	4	1	1	1	1	455	52.8	7.81	2.39	1
FALSE	Master Protein	Q8CHB8	Tubulin polyglutamylase TTLL5 OS=Mus musculus OX=10090 GN=Ttll5 PE=2 SV=3	1	1	1	1	1	1328	147.6	9.1	2.39	1
FALSE	Master Protein	F8VQ05	FRY-like transcription coactivator OS=Mus musculus OX=10090 GN=Fryl PE=1 SV=1	1	1	2	1	1	3007	337.6	5.63	2.38	1
FALSE	Master Protein	G3X982	Aldehyde oxidase 3 OS=Mus musculus OX=10090 GN=Aox3 PE=1 SV=1	1	1	1	1	1	1335	146.8	6.46	2.38	1
FALSE	Master Protein	Q9QYX7	Protein piccolo OS=Mus musculus OX=10090 GN=Pclo PE=1 SV=4	0	1	1	1	1	5068	550.5	6.51	2.38	1
FALSE	Master Protein	J3QNZ9	Immunoglobulin kappa variable 4-62 OS=Mus musculus OX=10090 GN=Igkv4-62 PE=1 SV=1	19	1	1	1	1	96	10.4	6.44	2.37	1
FALSE	Master Protein	A0A217FL54	Inositol-pentakisphosphate 2-kinase OS=Mus musculus OX=10090 GN=Ippk PE=1 SV=1	3	1	1	1	1	538	60.7	8.56	2.36	1
FALSE	Master Protein	Q99LJ1	Tissue alpha-L-fucosidase OS=Mus musculus OX=10090 GN=Fuca1 PE=1 SV=1	4	1	1	1	1	452	52.2	6.95	2.36	1
FALSE	Master Protein	Q8BFT1	Iroquois-class homeodomain protein IRX-6 OS=Mus musculus OX=10090 GN=Irx6 PE=2 SV=1	4	1	1	1	1	439	47.4	5.78	2.36	1
FALSE	Master Protein	Q9QZZ6	Dermatopontin OS=Mus musculus OX=10090 GN=Dpt PE=1 SV=1	8	1	1	1	1	201	24	4.83	2.36	1
FALSE	Master Protein	A0A0N4SUP4	Ephrin type-A receptor 1 OS=Mus musculus OX=10090 GN=Epha1 PE=1 SV=1	3	1	1	1	1	945	104.8	6.43	2.35	1
FALSE	Master Protein	Q9D706	RNA polymerase II-associated protein 3 OS=Mus musculus OX=10090 GN=Rpap3 PE=1 SV=1	3	1	1	1	1	660	74.1	7.99	2.35	1
FALSE	Master Protein	Q91WA4	CXXC-type zinc finger protein 5 OS=Mus musculus OX=10090 GN=Cxxc5 PE=2 SV=1	4	1	1	1	1	317	32.8	9.1	2.35	1
FALSE	Master Protein	P49025-5	Isoform 5 of Citron Rho-interacting kinase OS=Mus musculus OX=10090 GN=Cit	1	1	1	1	1	2085	238.7	6.54	2.34	1
FALSE	Master Protein	P01942	Hemoglobin subunit alpha OS=Mus musculus OX=10090 GN=Hba PE=1 SV=2	11	1	1	1	1	142	15.1	8.22	2.34	1
FALSE	Master Protein	E9QNP0	KxDL motif-containing protein 1 OS=Mus musculus OX=10090 GN=Kxd1 PE=1 SV=1	4	1	1	1	1	232	26.8	9.83	2.34	1
FALSE	Master Protein	F8VQG7	NEDD4-binding protein 2 OS=Mus musculus OX=10090 GN=N4bp2 PE=1 SV=1	2	1	1	1	1	1678	184.6	5.62	2.34	1
FALSE	Master Protein	Q9Z1A1	TFG protein OS=Mus musculus OX=10090 GN=Tfg PE=1 SV=1	4	1	1	1	1	397	43	5.1	2.33	1
FALSE	Master Protein	A2APN2	Uridine phosphorylase OS=Mus musculus OX=10090 GN=Upp2 PE=1 SV=1	7	1	1	1	1	325	35.9	8.06	2.33	1
FALSE	Master Protein	A0A1W2P6N0	alpha-1,2-Mannosidase OS=Mus musculus OX=10090 GN=Man1a PE=1 SV=1	4	1	1	1	1	361	39.9	8.98	2.33	1
FALSE	Master Protein	A0A0G2JGN3	Immunoglobulin heavy variable 1-78 (Fragment) OS=Mus musculus OX=10090 GN=Ighv1-78 PE=1 SV=1	14	1	1	1	1	117	13.2	7.99	2.33	1
FALSE	Master Protein	Q91WD1	DNA-directed RNA polymerase III subunit RPC4 OS=Mus musculus OX=10090 GN=Polr3d PE=2 SV=2	6	1	1	1	1	398	44.3	6.98	2.33	1
FALSE	Master Protein	Q99MB2	Mitochondrial fission regulator 1 OS=Mus musculus OX=10090 GN=Mtfr1 PE=1 SV=1	6	1	1	1	1	328	35.9	8.5	2.33	1
FALSE	Master Protein	A0A0R4J0H8	Fibronectin type III domain-containing protein 3B OS=Mus musculus OX=10090 GN=Fndc3b PE=1 SV=1	1	1	1	1	1	1207	132.7	6.29	2.33	1
FALSE	Master Protein	F6ZGN3	Unconventional myosin-XVIIIa (Fragment) OS=Mus musculus OX=10090 GN=Myo18a PE=1 SV=2	4	1	1	1	1	501	54.3	9.89	2.33	1
FALSE	Master Protein	G3UZ38	Cytochrome P450, family 2, subfamily j, polypeptide 8 OS=Mus musculus OX=10090 GN=Cyp2j8 PE=3 SV=2	3	1	1	1	1	503	57.4	7.4	2.32	1
FALSE	Master Protein	E9PVZ8	Golgi autoantigen, golgin subfamily b, macrogolgin 1 OS=Mus musculus OX=10090 GN=Golgb1 PE=1 SV=1	1	1	1	1	1	3238	369.9	5.05	2.32	1
FALSE	Master Protein	D3Z6E8	Deleted in lung and esophageal cancer protein 1 homolog OS=Mus musculus OX=10090 GN=Dlec1 PE=4 SV=1	1	1	1	1	1	1741	193.6	6.09	2.31	1
FALSE	Master Protein	Q8K135	Dyslexia-associated protein KIAA0319-like protein OS=Mus musculus OX=10090 GN=Kiaa0319l PE=1 SV=1	1	1	1	1	1	1048	115.2	6.16	2.31	1
FALSE	Master Protein	Q3U108-3	Isoform 3 of AT-rich interactive domain-containing protein 5A OS=Mus musculus OX=10090 GN=Arid5a	2	1	1	1	1	684	73.3	8.76	2.31	1
FALSE	Master Protein	Q91V95	Parathyroid hormone 2 receptor OS=Mus musculus OX=10090 GN=Pth2r PE=1 SV=1	2	1	1	1	1	546	61.9	7.43	2.3	1
FALSE	Master Protein	Q9D5N8	Spermidine/spermine N(1)-acetyltransferase-like protein 1 OS=Mus musculus OX=10090 GN=Satl1 PE=2 SV=2	3	1	1	1	1	744	83.2	4.78	2.3	1
FALSE	Master Protein	A2AWA9	Rab GTPase-activating protein 1 OS=Mus musculus OX=10090 GN=Rabgap1 PE=1 SV=1	2	1	1	1	1	1064	120.7	5.25	2.3	1
FALSE	Master Protein	O88379	Bromodomain adjacent to zinc finger domain protein 1A OS=Mus musculus OX=10090 GN=Baz1a PE=1 SV=3	1	1	1	1	1	1555	178.3	6.54	2.3	1
FALSE	Master Protein	Q61216	Double-strand break repair protein MRE11 OS=Mus musculus OX=10090 GN=Mre11 PE=1 SV=1	2	1	1	1	1	706	80.2	6.01	2.3	1
FALSE	Master Protein	Q9D832	DnaJ homolog subfamily B member 4 OS=Mus musculus OX=10090 GN=Dnajb4 PE=1 SV=1	5	1	1	1	1	337	37.8	8.59	2.28	1
FALSE	Master Protein	O89094	Caspase-14 OS=Mus musculus OX=10090 GN=Casp14 PE=1 SV=1	4	1	1	1	1	257	29.4	4.86	2.28	1
FALSE	Master Protein	Q9D9G7	1700074P13Rik protein OS=Mus musculus OX=10090 GN=1700074P13Rik PE=2 SV=1	3	1	1	1	1	251	28.4	7.69	2.26	1
FALSE	Master Protein	Q501J2	Protein N-lysine methyltransferase FAM173A OS=Mus musculus OX=10090 GN=Fam173a PE=1 SV=1	9	1	1	1	1	229	24.7	8.6	2.26	1
FALSE	Master Protein	J3QK55	RIKEN cDNA 2010315B03 gene OS=Mus musculus OX=10090 GN=2010315B03Rik PE=4 SV=2	4	1	1	1	1	433	51	9.19	2.25	1
FALSE	Master Protein	Q02257	Junction plakoglobin OS=Mus musculus OX=10090 GN=Jup PE=1 SV=3	2	1	1	1	1	745	81.7	6.14	2.25	1
FALSE	Master Protein	P35492	Histidine ammonia-lyase OS=Mus musculus OX=10090 GN=Hal PE=1 SV=1	1	1	1	1	1	657	72.2	6.34	2.24	1
FALSE	Master Protein	G3X9J0	Signal-induced proliferation-associated 1-like protein 3 OS=Mus musculus OX=10090 GN=Sipa1l3 PE=1 SV=1	1	1	1	1	1	1776	194.9	8.32	2.24	1
FALSE	Master Protein	A0A338P6U8	AT-rich interactive domain-containing protein 1B OS=Mus musculus OX=10090 GN=Arid1b PE=1 SV=1	1	1	1	1	1	2296	242.2	6.74	2.24	1
FALSE	Master Protein	Q8K2P6	Rieske domain-containing protein OS=Mus musculus OX=10090 GN=Rfesd PE=1 SV=1	8	1	1	1	1	157	18	6.86	2.23	1
FALSE	Master Protein	P48774	Glutathione S-transferase Mu 5 OS=Mus musculus OX=10090 GN=Gstm5 PE=1 SV=1	8	1	1	1	1	224	26.6	7.21	2.23	1
FALSE	Master Protein	F6XLV1	Ciliary rootlet coiled-coil, rootletin family member 2 OS=Mus musculus OX=10090 GN=Crocc2 PE=1 SV=2	1	1	1	1	1	1638	186.5	6.13	2.23	1
FALSE	Master Protein	Q8BXJ8	Zinc finger protein 385B OS=Mus musculus OX=10090 GN=Znf385b PE=2 SV=1	3	1	1	1	1	482	51.3	9.83	2.22	1
FALSE	Master Protein	Q8BGF3	WD repeat-containing protein 92 OS=Mus musculus OX=10090 GN=Wdr92 PE=1 SV=1	4	1	1	1	1	357	39.8	8.15	2.21	1
FALSE	Master Protein	Q9WTS4	Teneurin-1 OS=Mus musculus OX=10090 GN=Tenm1 PE=1 SV=1	1	1	1	1	1	2731	305.6	6.37	2.21	1
FALSE	Master Protein	H7BX48	NTPase KAP family P-loop domain-containing protein 1 OS=Mus musculus OX=10090 GN=Nkpd1 PE=4 SV=1	2	1	1	1	1	825	91.4	9.03	2.21	1
FALSE	Master Protein	Q3U4X8	DNA ligase OS=Mus musculus OX=10090 GN=Lig1 PE=1 SV=1	1	1	1	1	1	932	104	7.09	2.2	1
FALSE	Master Protein	E9Q0B5	Fc fragment of IgG-binding protein OS=Mus musculus OX=10090 GN=Fcgbp PE=1 SV=1	0	1	1	1	1	2583	275	5.03	2.2	1
FALSE	Master Protein	V9GWT1	Reproductive homeobox 3F (Fragment) OS=Mus musculus OX=10090 GN=Rhox3f PE=4 SV=1	17	1	1	1	1	93	9.7	4.74	2.19	1
FALSE	Master Protein	Q9QYJ3	DnaJ homolog subfamily B member 1 OS=Mus musculus OX=10090 GN=Dnajb1 PE=1 SV=3	5	1	1	1	1	340	38.1	8.63	2.17	1
FALSE	Master Protein	A0A286YDE9	Predicted gene, 21731 OS=Mus musculus OX=10090 GN=Gm21731 PE=4 SV=1	7	1	1	1	1	180	20.6	4.88	2.17	1
FALSE	Master Protein	Q6NVD0	FRAS1-related extracellular matrix protein 2 OS=Mus musculus OX=10090 GN=Frem2 PE=1 SV=2	0	1	1	1	1	3160	350.4	5.12	2.16	1
FALSE	Master Protein	E9Q284	Coilin OS=Mus musculus OX=10090 GN=Coil PE=1 SV=1	3	1	1	1	1	573	62.2	9.06	2.15	1
FALSE	Master Protein	P04117	Fatty acid-binding protein, adipocyte OS=Mus musculus OX=10090 GN=Fabp4 PE=1 SV=3	7	1	1	1	1	132	14.6	8.4	2.15	1
FALSE	Master Protein	L7N2B3	Vomeronasal 2, receptor 68 OS=Mus musculus OX=10090 GN=Vmn2r68 PE=3 SV=1	2	1	1	1	1	851	97.6	8.07	2.14	1
FALSE	Master Protein	Q6P9L4	Ubiquitin carboxyl-terminal hydrolase 49 OS=Mus musculus OX=10090 GN=Usp49 PE=2 SV=1	2	1	1	1	1	685	78.2	9.23	2.14	1
FALSE	Master Protein	Q80TF4	Kelch-like protein 13 OS=Mus musculus OX=10090 GN=Klhl13 PE=2 SV=3	2	1	1	1	1	654	73.7	6.9	2.13	1
FALSE	Master Protein	Q9DCX2	ATP synthase subunit d, mitochondrial OS=Mus musculus OX=10090 GN=Atp5pd PE=1 SV=3	6	1	1	1	1	161	18.7	5.69	2.13	1
FALSE	Master Protein	Q6ZWV7	60S ribosomal protein L35 OS=Mus musculus OX=10090 GN=Rpl35 PE=1 SV=1	8	1	1	1	1	123	14.5	11.05	2.13	1
FALSE	Master Protein	P70236	Dual specificity mitogen-activated protein kinase kinase 6 OS=Mus musculus OX=10090 GN=Map2k6 PE=1 SV=1	5	1	1	1	1	334	37.4	7.39	2.13	1
FALSE	Master Protein	Q9D2V7	Coronin-7 OS=Mus musculus OX=10090 GN=Coro7 PE=1 SV=2	1	1	1	1	1	922	100.7	5.77	2.13	1
FALSE	Master Protein	E9QNP1	Microtubule-actin cross-linking factor 1 OS=Mus musculus OX=10090 GN=Macf1 PE=1 SV=2	0	1	1	1	1	5478	621.9	5.41	2.13	1
FALSE	Master Protein	H3BJD6	Protein phosphatase 1, regulatory subunit 9A OS=Mus musculus OX=10090 GN=Ppp1r9a PE=1 SV=1	1	1	1	1	1	1292	144.3	5.55	2.13	1
FALSE	Master Protein	A2AFS9	MCG1031886 OS=Mus musculus OX=10090 GN=Tex13a PE=4 SV=1	5	1	1	1	1	377	42.7	8.12	2.13	1
FALSE	Master Protein	A2AJK6	Chromodomain-helicase-DNA-binding protein 7 OS=Mus musculus OX=10090 GN=Chd7 PE=1 SV=1	0	1	1	1	1	2986	333.9	6.47	2.12	1
FALSE	Master Protein	Q64727	Vinculin OS=Mus musculus OX=10090 GN=Vcl PE=1 SV=4	2	1	1	1	1	1066	116.6	6	2.12	1
FALSE	Master Protein	E9QKD1	Nucleolar protein 8 OS=Mus musculus OX=10090 GN=Nol8 PE=1 SV=1	1	1	1	1	1	1165	130.6	6.51	2.12	1
FALSE	Master Protein	A0A087WPL4	Ubiquitin carboxyl-terminal hydrolase BAP1 OS=Mus musculus OX=10090 GN=Bap1 PE=1 SV=1	8	1	1	1	1	146	16.6	5.14	2.11	1
FALSE	Master Protein	A0A0H2UH28	Myocyte-specific enhancer factor 2C OS=Mus musculus OX=10090 GN=Mef2c PE=1 SV=1	4	1	1	1	1	484	52.3	8.75	2.11	1
FALSE	Master Protein	P28738	Kinesin heavy chain isoform 5C OS=Mus musculus OX=10090 GN=Kif5c PE=1 SV=3	2	1	1	1	1	956	109.2	6.19	2.1	1
FALSE	Master Protein	Q9CQA5	Mediator of RNA polymerase II transcription subunit 4 OS=Mus musculus OX=10090 GN=Med4 PE=2 SV=1	7	1	1	1	1	270	29.8	5.05	2.1	1
FALSE	Master Protein	Q8C7N0	Gamma-aminobutyric acid receptor subunit gamma-2 OS=Mus musculus OX=10090 GN=Gabrg2 PE=1 SV=1	3	1	1	1	1	384	44.5	8.82	2.09	1
FALSE	Master Protein	Q6NZF1	Zinc finger CCCH domain-containing protein 11A OS=Mus musculus OX=10090 GN=Zc3h11a PE=1 SV=1	2	1	1	1	1	792	86.4	8.13	2.09	1
FALSE	Master Protein	F8WIA1	CAP-Gly domain-containing linker protein 1 OS=Mus musculus OX=10090 GN=Clip1 PE=1 SV=1	1	1	1	1	1	1437	161.1	5.24	2.09	1
FALSE	Master Protein	Q715T0	Thioredoxin domain-containing protein 3 OS=Mus musculus OX=10090 GN=Nme8 PE=2 SV=1	2	1	1	1	1	586	66.8	4.97	2.08	1
FALSE	Master Protein	F8WJF7	E3 ubiquitin-protein ligase TRAF7 OS=Mus musculus OX=10090 GN=Traf7 PE=1 SV=1	3	1	1	1	1	669	74.4	7.08	2.08	1
FALSE	Master Protein	A0A0G2JE00	Membrane-associated guanylate kinase, WW and PDZ domain-containing protein 2 OS=Mus musculus OX=10090 GN=Magi2 PE=1 SV=1	1	1	1	1	1	1414	154.9	6.33	2.08	1
FALSE	Master Protein	P62806	Histone H4 OS=Mus musculus OX=10090 GN=Hist1h4a PE=1 SV=2	10	1	1	1	1	103	11.4	11.36	2.07	1
FALSE	Master Protein	Q8CH18	Cell division cycle and apoptosis regulator protein 1 OS=Mus musculus OX=10090 GN=Ccar1 PE=1 SV=1	1	1	1	1	1	1146	132	5.76	2.07	1
FALSE	Master Protein	A0A140T8N4	Immunoglobulin kappa variable 5-37 (Fragment) OS=Mus musculus OX=10090 GN=Igkv5-37 PE=4 SV=2	7	1	1	1	1	115	12.6	8	2.06	1
FALSE	Master Protein	Q3TSN5	Protein limb expression 1 homolog OS=Mus musculus OX=10090 GN=Lix1 PE=2 SV=1	9	1	1	1	1	155	18	6.33	2.06	1
FALSE	Master Protein	Q9ERH8	Solute carrier family 28 member 3 OS=Mus musculus OX=10090 GN=Slc28a3 PE=2 SV=1	2	1	1	1	1	703	78.3	7.91	2.06	1
FALSE	Master Protein	P62046	Leucine-rich repeat and calponin homology domain-containing protein 1 OS=Mus musculus OX=10090 GN=Lrch1 PE=1 SV=2	2	1	1	1	1	709	79	6.13	2.06	1
FALSE	Master Protein	A0A0A6YXA3	Immunoglobulin heavy variable V8-6 (Fragment) OS=Mus musculus OX=10090 GN=Ighv8-6 PE=4 SV=1	14	1	1	1	1	118	13.3	7.28	2.06	1
FALSE	Master Protein	Q91YR1	Twinfilin-1 OS=Mus musculus OX=10090 GN=Twf1 PE=1 SV=2	3	1	1	1	1	350	40.1	6.67	2.06	1
FALSE	Master Protein	A0A0A0MQ73	Histone-lysine N-methyltransferase 2D OS=Mus musculus OX=10090 GN=Kmt2d PE=1 SV=1	0	1	1	1	1	5588	599.9	5.78	2.05	1
FALSE	Master Protein	Q8K0V4	CCR4-NOT transcription complex subunit 3 OS=Mus musculus OX=10090 GN=Cnot3 PE=1 SV=1	2	1	1	1	1	751	81.9	6.2	2.05	1
FALSE	Master Protein	A2A9H6	Predicted gene 884 OS=Mus musculus OX=10090 GN=Gm884 PE=1 SV=1	0	1	1	1	1	3643	405.4	5.15	2.05	1
FALSE	Master Protein	F8WHB1	Calcium-transporting ATPase OS=Mus musculus OX=10090 GN=Atp2b2 PE=1 SV=1	1	1	1	1	1	1243	136.7	5.97	2.05	1
FALSE	Master Protein	Q8VDJ3	Vigilin OS=Mus musculus OX=10090 GN=Hdlbp PE=1 SV=1	1	1	1	1	1	1268	141.7	6.87	2.05	1
FALSE	Master Protein	A0A1B0GRF0	Sulfotransferase OS=Mus musculus OX=10090 GN=Sult2a7 PE=3 SV=1	6	1	1	1	1	313	36.5	6.39	2.05	1
FALSE	Master Protein	Q3UY23	Ferredoxin-fold anticodon-binding domain-containing protein 1 homolog OS=Mus musculus OX=10090 GN=Fdxacb1 PE=2 SV=2	3	1	1	1	1	622	70.1	7.58	2.04	1
FALSE	Master Protein	Q9JMC3	DnaJ homolog subfamily A member 4 OS=Mus musculus OX=10090 GN=Dnaja4 PE=1 SV=1	4	1	1	1	1	397	44.9	7.58	2.04	1
FALSE	Master Protein	O54804-2	Isoform 2 of Choline kinase alpha OS=Mus musculus OX=10090 GN=Chka	4	1	1	1	1	435	49.9	7.4	2.04	1
FALSE	Master Protein	E9Q8S5	Microtubule-associated serine/threonine-protein kinase 3 OS=Mus musculus OX=10090 GN=Mast3 PE=1 SV=2	1	1	1	1	1	1321	144.1	8.44	2.04	1
FALSE	Master Protein	Q8BLA8	Transient receptor potential cation channel subfamily A member 1 OS=Mus musculus OX=10090 GN=Trpa1 PE=1 SV=1	1	1	1	1	1	1125	128.4	7.31	2.03	1
FALSE	Master Protein	F8VQ45	Transmembrane channel-like protein OS=Mus musculus OX=10090 GN=Tmc4 PE=1 SV=1	1	1	1	1	1	694	77.3	8.97	2.03	1
FALSE	Master Protein	Q03517	Secretogranin-2 OS=Mus musculus OX=10090 GN=Scg2 PE=1 SV=1	3	1	1	1	1	617	70.6	4.75	2.03	1
FALSE	Master Protein	E9Q1Q1	Microtubule-associated serine/threonine-protein kinase 2 OS=Mus musculus OX=10090 GN=Mast2 PE=1 SV=1	1	1	1	1	1	1800	197.9	7.91	2.03	1
FALSE	Master Protein	Q62504	Msx2-interacting protein OS=Mus musculus OX=10090 GN=Spen PE=1 SV=2	0	1	1	1	1	3644	398.5	8.54	2.02	1
FALSE	Master Protein	O08736	Caspase-12 OS=Mus musculus OX=10090 GN=Casp12 PE=1 SV=1	5	1	1	1	1	419	47.8	6.37	2.02	1
FALSE	Master Protein	E9Q3K0	Predicted gene 6588 OS=Mus musculus OX=10090 GN=Gm6588 PE=4 SV=1	4	1	1	1	1	461	54.7	9.31	2.02	1
FALSE	Master Protein	Q80W04	Transmembrane and coiled-coil domains protein 2 OS=Mus musculus OX=10090 GN=Tmcc2 PE=1 SV=1	1	1	1	1	1	706	77	6.84	2.02	1
FALSE	Master Protein	Q9D172	Glutamine amidotransferase-like class 1 domain-containing protein 3A, mitochondrial OS=Mus musculus OX=10090 GN=Gatd3a PE=1 SV=1	4	1	1	1	1	266	28.1	8.78	2.02	1
FALSE	Master Protein	A0A0B4J1K5	Immunoglobulin lambda variable 3 (Fragment) OS=Mus musculus OX=10090 GN=Iglv3 PE=4 SV=1	11	1	1	1	1	122	13.4	5.76	2.01	1
FALSE	Master Protein	B8JJD3	Fanconi anemia, complementation group E OS=Mus musculus OX=10090 GN=Fance PE=4 SV=2	4	1	1	1	1	526	56.9	5.3	2.01	1
FALSE	Master Protein	Q9JM76	Actin-related protein 2/3 complex subunit 3 OS=Mus musculus OX=10090 GN=Arpc3 PE=1 SV=3	6	1	1	1	1	178	20.5	8.59	2	1
FALSE	Master Protein	F8WGF2	Nitric oxide synthase, brain OS=Mus musculus OX=10090 GN=Nos1 PE=1 SV=1	1	1	1	1	1	1463	164.2	7.24	2	1
FALSE	Master Protein	Q4KMM3	Oxidation resistance protein 1 OS=Mus musculus OX=10090 GN=Oxr1 PE=1 SV=3	2	1	1	1	1	866	95.9	5.33	2	1
FALSE	Master Protein	B2RR83	3'-5' RNA helicase YTHDC2 OS=Mus musculus OX=10090 GN=Ythdc2 PE=1 SV=1	1	1	1	1	1	1445	161	8.51	2	1
FALSE	Master Protein	D3YTR8	Transmembrane protease serine 9 OS=Mus musculus OX=10090 GN=Tmprss9 PE=3 SV=2	1	1	1	1	1	1099	118.2	7.74	1.99	1
FALSE	Master Protein	E9Q394	A-kinase anchor protein 13 OS=Mus musculus OX=10090 GN=Akap13 PE=1 SV=1	1	1	1	1	1	2776	303.8	5.38	1.99	1
FALSE	Master Protein	A2RSG8	A disintegrin and metallopeptidase domain 34 OS=Mus musculus OX=10090 GN=Adam34 PE=2 SV=1	2	1	1	1	1	714	80.5	6.32	1.99	1
FALSE	Master Protein	A0A1D5RLL5	Axonemal dynein light chain domain-containing protein 1 OS=Mus musculus OX=10090 GN=Axdnd1 PE=1 SV=1	2	1	1	1	1	1111	126.6	5.43	1.98	1
FALSE	Master Protein	B2RT41	Zinc finger, C3H1-type-containing OS=Mus musculus OX=10090 GN=Zfc3h1 PE=1 SV=1	1	1	1	1	1	1992	224.9	8.15	1.98	1
FALSE	Master Protein	P02802	Metallothionein-1 OS=Mus musculus OX=10090 GN=Mt1 PE=1 SV=1	20	1	1	1	1	61	6	7.96	1.98	1
FALSE	Master Protein	E9Q528	Predicted gene 17175 OS=Mus musculus OX=10090 GN=Gm17175 PE=4 SV=1	6	1	1	1	1	179	21	8.32	1.98	1
FALSE	Master Protein	A2AV72	MCG140531 OS=Mus musculus OX=10090 GN=Mup6 PE=3 SV=1	6	1	1	1	1	179	20.8	5.43	1.98	1
FALSE	Master Protein	E9Q963	Armadillo-like helical domain-containing 1 OS=Mus musculus OX=10090 GN=Armh1 PE=1 SV=1	3	1	1	1	1	441	49.2	5.78	1.98	1
FALSE	Master Protein	A0A075B5T6	Immunoglobulin heavy variable V10-3 (Fragment) OS=Mus musculus OX=10090 GN=Ighv10-3 PE=4 SV=1	11	1	1	1	1	119	13.5	8.87	1.97	1
FALSE	Master Protein	E9PWR7	Ecotropic viral integration site 5 protein (Fragment) OS=Mus musculus OX=10090 GN=Evi5 PE=1 SV=1	2	1	1	1	1	660	76.6	7.2	1.97	1
FALSE	Master Protein	Q19A41	Krueppel-like factor 14 OS=Mus musculus OX=10090 GN=Klf14 PE=2 SV=1	4	1	1	1	1	325	35.1	6.23	1.97	1
FALSE	Master Protein	A2A6H3	F-box only protein 47 OS=Mus musculus OX=10090 GN=Fbxo47 PE=2 SV=2	2	1	1	1	1	451	51.3	8.35	1.97	1
FALSE	Master Protein	Q9D4B1	Phosphatidylcholine:ceramide cholinephosphotransferase 2 OS=Mus musculus OX=10090 GN=Sgms2 PE=2 SV=2	5	1	1	1	1	365	42.2	8.95	1.97	1
FALSE	Master Protein	Q8BLW8	Predicted gene, 26558 (Fragment) OS=Mus musculus OX=10090 GN=Gm26558 PE=2 SV=1	5	1	1	1	1	286	31.6	11.85	1.97	1
FALSE	Master Protein	Q9D4B2	Tetratricopeptide repeat protein 25 OS=Mus musculus OX=10090 GN=Ttc25 PE=1 SV=3	3	1	1	1	1	624	71.5	6.65	1.97	1
FALSE	Master Protein	A2AF73	Predicted gene 595 OS=Mus musculus OX=10090 GN=Gm595 PE=4 SV=1	2	1	1	1	1	655	76.3	9.44	1.97	1
FALSE	Master Protein	Q9R0Z9-2	Isoform 2 of Rho GTPase-activating protein 7 OS=Mus musculus OX=10090 GN=Dlc1	1	1	1	1	1	1126	127.2	7.99	1.96	1
FALSE	Master Protein	Q80YG3	Kelch domain-containing protein 1 OS=Mus musculus OX=10090 GN=Klhdc1 PE=2 SV=1	3	1	1	1	1	406	46.8	7.18	1.96	1
FALSE	Master Protein	O08575	Eyes absent homolog 2 OS=Mus musculus OX=10090 GN=Eya2 PE=1 SV=1	3	1	1	1	1	532	58.2	6.11	1.96	1
FALSE	Master Protein	A0A0R4J2D0	Ubiquitin carboxyl-terminal hydrolase 37 OS=Mus musculus OX=10090 GN=Usp37 PE=1 SV=1	2	1	1	1	1	979	110	6.23	1.96	1
FALSE	Master Protein	D3YYZ0	Cytochrome P450, family 3, subfamily a, polypeptide 57 OS=Mus musculus OX=10090 GN=Cyp3a57 PE=3 SV=1	3	1	1	1	1	503	58.3	8.75	1.96	1
FALSE	Master Protein	A2A6Q5-3	Isoform 3 of Cell division cycle protein 27 homolog OS=Mus musculus OX=10090 GN=Cdc27	2	1	1	1	1	831	92.5	7.02	1.96	1
FALSE	Master Protein	P16015	Carbonic anhydrase 3 OS=Mus musculus OX=10090 GN=Ca3 PE=1 SV=3	5	1	1	1	1	260	29.3	7.37	1.96	1
FALSE	Master Protein	A0A1B0GS91	Supervillin OS=Mus musculus OX=10090 GN=Svil PE=1 SV=1	1	1	1	1	1	2257	253.1	7.14	1.95	1
FALSE	Master Protein	Q8BMF4	Dihydrolipoyllysine-residue acetyltransferase component of pyruvate dehydrogenase complex, mitochondrial OS=Mus musculus OX=10090 GN=Dlat PE=1 SV=2	2	1	1	1	1	642	67.9	8.57	1.95	1
FALSE	Master Protein	J3QNY6	Bile salt export pump OS=Mus musculus OX=10090 GN=Abcb11 PE=1 SV=1	1	1	1	1	1	1321	146.7	7.46	1.95	1
FALSE	Master Protein	Q9QY06-2	Isoform 2 of Unconventional myosin-IXb OS=Mus musculus OX=10090 GN=Myo9b	0	1	1	1	1	2143	242.1	8.44	1.95	1
FALSE	Master Protein	Q99PL5-5	Isoform RRp16.8 of Ribosome-binding protein 1 OS=Mus musculus OX=10090 GN=Rrbp1	3	1	1	1	1	398	41.7	9.92	1.95	1
FALSE	Master Protein	Q8C147	Dedicator of cytokinesis protein 8 OS=Mus musculus OX=10090 GN=Dock8 PE=1 SV=4	1	1	1	1	1	2100	238.8	6.96	1.95	1
FALSE	Master Protein	Q7TQS8	Olfactory receptor OS=Mus musculus OX=10090 GN=Olfr1396 PE=2 SV=1	4	1	1	1	1	315	35.3	8.56	1.95	1
FALSE	Master Protein	Q8BKT8	HAUS augmin-like complex subunit 7 OS=Mus musculus OX=10090 GN=Haus7 PE=1 SV=2	5	1	1	1	1	364	40.6	5.06	1.95	1
FALSE	Master Protein	E9QAD8	IQ motif and SEC7 domain-containing protein 2 OS=Mus musculus OX=10090 GN=Iqsec2 PE=1 SV=1	1	1	1	1	1	1488	162.7	8.56	1.95	1
FALSE	Master Protein	P0CL69	Zinc finger protein 703 OS=Mus musculus OX=10090 GN=Znf703 PE=1 SV=1	2	1	1	1	1	594	58.7	8.79	1.95	1
FALSE	Master Protein	Q9D753	Exosome complex component RRP43 OS=Mus musculus OX=10090 GN=Exosc8 PE=1 SV=1	6	1	1	1	1	276	29.9	5.2	1.94	1
FALSE	Master Protein	G5E902	MCG10343, isoform CRA_b OS=Mus musculus OX=10090 GN=Slc25a3 PE=1 SV=1	3	1	1	1	1	358	39.7	9.29	1.94	1
FALSE	Master Protein	A0A1L1SR88	R-spondin-3 (Fragment) OS=Mus musculus OX=10090 GN=Rspo3 PE=4 SV=1	8	1	1	1	1	186	21.3	8.91	1.94	1
FALSE	Master Protein	A2A4P0	ATP-dependent RNA helicase DHX8 OS=Mus musculus OX=10090 GN=Dhx8 PE=2 SV=1	1	1	1	1	1	1244	142.5	8.12	1.93	1
FALSE	Master Protein	P21981	Protein-glutamine gamma-glutamyltransferase 2 OS=Mus musculus OX=10090 GN=Tgm2 PE=1 SV=4	2	1	1	1	1	686	77	5.1	1.93	1
FALSE	Master Protein	E9PWP9	RIKEN cDNA 4931408C20 gene OS=Mus musculus OX=10090 GN=4931408C20Rik PE=4 SV=1	1	1	1	1	1	1381	154	9.07	1.92	1
FALSE	Master Protein	Q99K90	TGF-beta-activated kinase 1 and MAP3K7-binding protein 2 OS=Mus musculus OX=10090 GN=Tab2 PE=1 SV=1	1	1	1	1	1	693	76.4	8.59	1.92	1
FALSE	Master Protein	Q6PGB6-4	Isoform 4 of N-alpha-acetyltransferase 50 OS=Mus musculus OX=10090 GN=Naa50	9	1	1	1	1	175	20	8.4	1.92	1
FALSE	Master Protein	A0A286YDB3	TBC1 domain family member 5 OS=Mus musculus OX=10090 GN=Tbc1d5 PE=1 SV=1	2	1	1	1	1	837	94	6.57	1.92	1
FALSE	Master Protein	I7HPW8	Myosin XVB OS=Mus musculus OX=10090 GN=Myo15b PE=1 SV=2	0	1	1	1	1	3033	332.8	7.99	1.92	1
FALSE	Master Protein	Q9R269	Periplakin OS=Mus musculus OX=10090 GN=Ppl PE=1 SV=1	1	1	1	1	1	1755	203.9	5.54	1.92	1
FALSE	Master Protein	A0A087WR24	alpha-1,2-Mannosidase OS=Mus musculus OX=10090 GN=Edem3 PE=1 SV=1	1	1	1	1	1	947	105.8	5.11	1.92	1
FALSE	Master Protein	P51881	ADP/ATP translocase 2 OS=Mus musculus OX=10090 GN=Slc25a5 PE=1 SV=3	4	1	1	1	1	298	32.9	9.73	1.92	1
FALSE	Master Protein	Q62086	Serum paraoxonase/arylesterase 2 OS=Mus musculus OX=10090 GN=Pon2 PE=1 SV=2	4	1	1	1	1	354	39.6	5.83	1.91	1
FALSE	Master Protein	Q8CH02	SURP and G-patch domain-containing protein 1 OS=Mus musculus OX=10090 GN=Sugp1 PE=1 SV=1	1	1	1	1	1	643	72.6	7.64	1.91	1
FALSE	Master Protein	P35737	Class II histocompatibility antigen, M beta 1 chain OS=Mus musculus OX=10090 GN=H2-DMb1 PE=2 SV=1	4	1	1	1	1	261	28.9	7.14	1.91	1
FALSE	Master Protein	O35936	Arachidonate 8S-lipoxygenase OS=Mus musculus OX=10090 GN=Alox8 PE=1 SV=1	3	1	1	1	1	677	76.2	6.73	1.91	1
FALSE	Master Protein	Q8BW96	Calcium/calmodulin-dependent protein kinase type 1D OS=Mus musculus OX=10090 GN=Camk1d PE=1 SV=2	4	1	1	1	1	385	42.9	7.17	1.91	1
FALSE	Master Protein	Q9CZ13	Cytochrome b-c1 complex subunit 1, mitochondrial OS=Mus musculus OX=10090 GN=Uqcrc1 PE=1 SV=2	4	1	1	1	1	480	52.8	6.21	1.91	1
FALSE	Master Protein	P43267	Protein SOX-15 OS=Mus musculus OX=10090 GN=Sox15 PE=1 SV=3	7	1	1	1	1	231	25.3	9.64	1.91	1
FALSE	Master Protein	Q8K400	Syntaxin-binding protein 5 OS=Mus musculus OX=10090 GN=Stxbp5 PE=1 SV=3	1	1	1	1	1	1152	127.6	7.21	1.91	1
FALSE	Master Protein	Q9D964	Glycine amidinotransferase, mitochondrial OS=Mus musculus OX=10090 GN=Gatm PE=1 SV=1	2	1	1	1	1	423	48.3	7.88	1.91	1
FALSE	Master Protein	Q80TF3	Protocadherin-19 OS=Mus musculus OX=10090 GN=Pcdh19 PE=1 SV=3	2	1	1	1	1	1145	126	5.5	1.9	1
FALSE	Master Protein	B1AS46	Zinc finger protein castor homolog 1 OS=Mus musculus OX=10090 GN=Casz1 PE=1 SV=1	1	1	1	1	1	1762	191.2	7.14	1.9	1
FALSE	Master Protein	Q3TXX3	Protrudin OS=Mus musculus OX=10090 GN=Zfyve27 PE=1 SV=2	1	1	1	1	1	415	46.2	5.35	1.9	1
FALSE	Master Protein	P17751	Triosephosphate isomerase OS=Mus musculus OX=10090 GN=Tpi1 PE=1 SV=4	4	1	1	1	1	299	32.2	5.74	1.9	1
FALSE	Master Protein	Q925I1	ATPase family AAA domain-containing protein 3 OS=Mus musculus OX=10090 GN=Atad3 PE=1 SV=1	2	1	1	1	1	591	66.7	9.29	1.9	1
FALSE	Master Protein	Q8CGF1	Rho GTPase-activating protein 29 OS=Mus musculus OX=10090 GN=Arhgap29 PE=1 SV=1	1	1	1	1	1	1266	142.3	7.17	1.9	1
FALSE	Master Protein	Q8BIP0	Aspartate--tRNA ligase, mitochondrial OS=Mus musculus OX=10090 GN=Dars2 PE=1 SV=1	3	1	1	1	1	653	74.1	6.98	1.9	1
FALSE	Master Protein	Q8VHJ5	Serine/threonine-protein kinase MARK1 OS=Mus musculus OX=10090 GN=Mark1 PE=1 SV=2	1	1	1	1	1	795	88.3	9.39	1.9	1
FALSE	Master Protein	Q04998	Inhibin beta A chain OS=Mus musculus OX=10090 GN=Inhba PE=1 SV=1	2	1	1	1	1	424	47.4	8.03	1.9	1
FALSE	Master Protein	P27546	Microtubule-associated protein 4 OS=Mus musculus OX=10090 GN=Map4 PE=1 SV=3	3	1	1	1	1	1125	117.4	4.98	0	1

## Sheet: WT replicate-1
Checked	Master	Accession	Description	Coverage [%]	# Peptides	# PSMs	# Unique Peptides	# Protein Groups	# AAs	MW [kDa]	calc. pI	Score Sequest HT: Sequest HT	# Peptides (by Search Engine): Sequest HT
FALSE	Master Protein	Q8VDD5	Myosin-9 OS=Mus musculus OX=10090 GN=Myh9 PE=1 SV=4	64	152	655	123	1	1960	226.2	5.66	2564.72	152
FALSE	Master Protein	Q3UH59	Myosin-10 OS=Mus musculus OX=10090 GN=Myh10 PE=1 SV=1	58	117	281	89	1	2013	233.3	5.57	1057.73	117
FALSE	Master Protein	A0A0A6YWR2	Ig gamma-1 chain C region secreted form (Fragment) OS=Mus musculus OX=10090 GN=Ighg1 PE=1 SV=1	56	15	209	5	1	393	43.4	6.44	815.69	15
FALSE	Master Protein	P01869	Ig gamma-1 chain C region, membrane-bound form OS=Mus musculus OX=10090 GN=Ighg1 PE=1 SV=2	57	15	195	5	1	393	43.4	6.44	783.38	15
FALSE	Master Protein	P60710	Actin, cytoplasmic 1 OS=Mus musculus OX=10090 GN=Actb PE=1 SV=1	77	27	192	7	1	375	41.7	5.48	759.82	27
FALSE	Master Protein	A0A0G2JE99	Immunoglobulin lambda constant 1 (Fragment) OS=Mus musculus OX=10090 GN=Iglc1 PE=4 SV=1	80	6	178	6	1	106	11.7	6.27	555.68	6
FALSE	Master Protein	E9Q5F4	Actin, cytoplasmic 1 (Fragment) OS=Mus musculus OX=10090 GN=Actb PE=1 SV=1	72	19	129	2	1	265	29.4	5.11	488.95	19
FALSE	Master Protein	Q6ZWQ9	MCG5400 OS=Mus musculus OX=10090 GN=Myl12a PE=1 SV=1	84	16	109	5	1	172	19.9	4.81	417.63	16
FALSE	Master Protein	Q3THE2	Myosin regulatory light chain 12B OS=Mus musculus OX=10090 GN=Myl12b PE=1 SV=2	84	16	96	2	1	172	19.8	4.84	366.32	16
FALSE	Master Protein	A0A338P6K2	Myosin-11 OS=Mus musculus OX=10090 GN=Myh11 PE=1 SV=1	31	52	103	31	1	1979	227.7	5.48	351.74	52
FALSE	Master Protein	P20152	Vimentin OS=Mus musculus OX=10090 GN=Vim PE=1 SV=3	72	41	103	41	1	466	53.7	5.12	344.09	41
FALSE	Master Protein	Q9CQ19	Myosin regulatory light polypeptide 9 OS=Mus musculus OX=10090 GN=Myl9 PE=1 SV=3	80	13	69	5	1	172	19.8	4.92	265.55	13
FALSE	Master Protein	P68033	Actin, alpha cardiac muscle 1 OS=Mus musculus OX=10090 GN=Actc1 PE=1 SV=1	76	22	79	9	1	377	42	5.39	241.8	22
FALSE	Master Protein	P13020	Gelsolin OS=Mus musculus OX=10090 GN=Gsn PE=1 SV=3	43	21	55	1	1	780	85.9	6.18	235.84	21
FALSE	Master Protein	P13020-2	Isoform 2 of Gelsolin OS=Mus musculus OX=10090 GN=Gsn	45	21	55	1	1	731	80.7	5.76	234.23	21
FALSE	Master Protein	A0A075B5T2	Immunoglobulin heavy variable 6-3 (Fragment) OS=Mus musculus OX=10090 GN=Ighv6-3 PE=4 SV=7	42	5	61	3	1	118	13.3	7.84	229.7	5
FALSE	Master Protein	P58771-2	Isoform 2 of Tropomyosin alpha-1 chain OS=Mus musculus OX=10090 GN=Tpm1	51	18	53	1	1	284	32.7	4.75	192.45	18
FALSE	Master Protein	P01801	Ig heavy chain V-III region J606 OS=Mus musculus OX=10090 PE=1 SV=1	45	6	50	4	1	115	12.8	7.12	171.46	6
FALSE	Master Protein	E9Q3Z5	Supervillin OS=Mus musculus OX=10090 GN=Svil PE=1 SV=1	27	36	49	36	1	2056	230.3	6.62	167.9	36
FALSE	Master Protein	P20029	Endoplasmic reticulum chaperone BiP OS=Mus musculus OX=10090 GN=Hspa5 PE=1 SV=3	48	30	50	28	1	655	72.4	5.16	160.76	30
FALSE	Master Protein	P38647	Stress-70 protein, mitochondrial OS=Mus musculus OX=10090 GN=Hspa9 PE=1 SV=3	47	25	46	25	1	679	73.4	6.07	159.89	25
FALSE	Master Protein	P58774-2	Isoform 2 of Tropomyosin beta chain OS=Mus musculus OX=10090 GN=Tpm2	57	21	41	11	1	284	32.9	4.67	152.53	21
FALSE	Master Protein	P19096	Fatty acid synthase OS=Mus musculus OX=10090 GN=Fasn PE=1 SV=2	19	39	49	39	1	2504	272.3	6.58	148.87	39
FALSE	Master Protein	P01867	Ig gamma-2B chain C region OS=Mus musculus OX=10090 GN=Igh-3 PE=1 SV=3	33	8	35	8	1	404	44.2	6.52	142.58	8
FALSE	Master Protein	Q6URW6-3	Isoform 3 of Myosin-14 OS=Mus musculus OX=10090 GN=Myh14	11	19	45	9	1	2033	231.5	5.55	133.87	19
FALSE	Master Protein	Q60605-2	Isoform Smooth muscle of Myosin light polypeptide 6 OS=Mus musculus OX=10090 GN=Myl6	78	11	41	1	1	151	17	4.55	132.46	11
FALSE	Master Protein	B7ZNL3	Tpm1 protein OS=Mus musculus OX=10090 GN=Tpm1 PE=1 SV=1	51	16	39	2	1	284	32.6	4.74	129.25	16
FALSE	Master Protein	P01865	Ig gamma-2A chain C region, membrane-bound form OS=Mus musculus OX=10090 GN=Igh-1a PE=1 SV=3	34	9	33	8	1	398	43.9	6.29	126.52	9
FALSE	Master Protein	Q60605	Myosin light polypeptide 6 OS=Mus musculus OX=10090 GN=Myl6 PE=1 SV=3	78	11	40	1	1	151	16.9	4.65	125.9	11
FALSE	Master Protein	P01837	Immunoglobulin kappa constant OS=Mus musculus OX=10090 GN=Igkc PE=1 SV=2	74	6	39	6	1	107	11.9	5.9	125.27	6
FALSE	Master Protein	D3Z249	Myosin, light chain 12A, regulatory, non-sarcomeric (Fragment) OS=Mus musculus OX=10090 GN=Myl12a PE=4 SV=1	71	4	30	1	1	58	6.9	9.25	119.27	4
FALSE	Master Protein	P21107-2	Isoform 2 of Tropomyosin alpha-3 chain OS=Mus musculus OX=10090 GN=Tpm3	55	22	36	13	1	248	29	4.78	113.98	22
FALSE	Master Protein	Q99JY9	Actin-related protein 3 OS=Mus musculus OX=10090 GN=Actr3 PE=1 SV=3	55	18	31	18	1	418	47.3	5.88	104.57	18
FALSE	Master Protein	P63017	Heat shock cognate 71 kDa protein OS=Mus musculus OX=10090 GN=Hspa8 PE=1 SV=1	38	19	31	16	1	646	70.8	5.52	99.74	19
FALSE	Master Protein	P09055	Integrin beta-1 OS=Mus musculus OX=10090 GN=Itgb1 PE=1 SV=1	31	18	29	18	1	798	88.2	5.94	97.52	18
FALSE	Master Protein	Q6IRU2	Tropomyosin alpha-4 chain OS=Mus musculus OX=10090 GN=Tpm4 PE=1 SV=3	51	14	24	13	1	248	28.5	4.68	97.43	14
FALSE	Master Protein	P61161	Actin-related protein 2 OS=Mus musculus OX=10090 GN=Actr2 PE=1 SV=1	41	13	30	13	1	394	44.7	6.74	96.69	13
FALSE	Master Protein	E9Q456	Tropomyosin alpha-1 chain OS=Mus musculus OX=10090 GN=Tpm1 PE=1 SV=1	41	14	29	5	1	248	28.7	4.77	93.56	14
FALSE	Master Protein	P01725	Ig lambda-1 chain V region S178 OS=Mus musculus OX=10090 PE=1 SV=1	28	2	32	2	1	110	11.6	8	85.18	2
FALSE	Master Protein	A0A1L1SV25	Alpha-actinin-4 OS=Mus musculus OX=10090 GN=Actn4 PE=1 SV=1	32	23	28	16	1	932	107	5.36	85.06	23
FALSE	Master Protein	P37238	Peroxisome proliferator-activated receptor gamma OS=Mus musculus OX=10090 GN=Pparg PE=1 SV=3	37	14	24	14	1	505	57.6	6.18	78.23	14
FALSE	Master Protein	G3UYZ1	Immunoglobulin superfamily member 8 OS=Mus musculus OX=10090 GN=Igsf8 PE=1 SV=1	34	13	21	13	1	548	58.1	7.91	77.35	13
FALSE	Master Protein	Q5RKN9	F-actin-capping protein subunit alpha OS=Mus musculus OX=10090 GN=Capza1 PE=1 SV=1	52	9	22	7	1	286	32.9	5.55	76.98	9
FALSE	Master Protein	P21107	Tropomyosin alpha-3 chain OS=Mus musculus OX=10090 GN=Tpm3 PE=1 SV=3	40	14	24	5	1	285	33	4.72	75.56	14
FALSE	Master Protein	A0A0A0MQF6	Glyceraldehyde-3-phosphate dehydrogenase OS=Mus musculus OX=10090 GN=Gapdh PE=1 SV=1	41	9	18	9	1	359	38.6	8.97	70.18	9
FALSE	Master Protein	F6TQW2	Immunoglobulin heavy constant gamma 2C (Fragment) OS=Mus musculus OX=10090 GN=Ighg2c PE=1 SV=2	19	5	18	4	1	404	44.2	6.9	69.27	5
FALSE	Master Protein	A3KGU9	Spectrin alpha chain, non-erythrocytic 1 OS=Mus musculus OX=10090 GN=Sptan1 PE=1 SV=2	12	22	23	22	1	2498	287.4	5.35	68.84	22
FALSE	Master Protein	Q9JHJ0	Tropomodulin-3 OS=Mus musculus OX=10090 GN=Tmod3 PE=1 SV=1	47	13	22	13	1	352	39.5	5.14	68.68	13
FALSE	Master Protein	Q3U9N4	Granulins OS=Mus musculus OX=10090 GN=Grn PE=1 SV=1	17	8	18	8	1	602	65	6.99	68.56	8
FALSE	Master Protein	Q9ERG0	LIM domain and actin-binding protein 1 OS=Mus musculus OX=10090 GN=Lima1 PE=1 SV=3	25	14	19	13	1	753	84	6.6	64.61	14
FALSE	Master Protein	P47757-4	Isoform 3 of F-actin-capping protein subunit beta OS=Mus musculus OX=10090 GN=Capzb	40	12	19	12	1	301	33.7	6.43	64.43	12
FALSE	Master Protein	E9QPX3	NADH dehydrogenase [ubiquinone] iron-sulfur protein 4, mitochondrial OS=Mus musculus OX=10090 GN=Ndufs4 PE=1 SV=1	14	1	27	1	1	175	19.8	9.99	64.06	1
FALSE	Master Protein	P31428	Dipeptidase 1 OS=Mus musculus OX=10090 GN=Dpep1 PE=1 SV=2	45	12	18	12	1	410	45.7	6.37	61.16	12
FALSE	Master Protein	Q9CVB6	Actin-related protein 2/3 complex subunit 2 OS=Mus musculus OX=10090 GN=Arpc2 PE=1 SV=3	63	14	18	14	1	300	34.3	7.36	61.03	14
FALSE	Master Protein	Q60575	Kinesin-like protein KIF1B OS=Mus musculus OX=10090 GN=Kif1b PE=1 SV=2	13	16	19	16	1	1816	204	5.62	58.99	16
FALSE	Master Protein	Q91Z25	Actin-related protein 2/3 complex subunit OS=Mus musculus OX=10090 GN=Arpc1b PE=1 SV=1	36	9	12	8	1	376	41.5	8.35	53.5	9
FALSE	Master Protein	Q5SYD0	Unconventional myosin-Id OS=Mus musculus OX=10090 GN=Myo1d PE=1 SV=1	17	15	19	15	1	1006	116	9.41	52.84	15
FALSE	Master Protein	E9QPD7	Pyruvate carboxylase OS=Mus musculus OX=10090 GN=Pcx PE=1 SV=1	19	16	17	16	1	1179	129.7	6.71	51.26	16
FALSE	Master Protein	Q8CGN5	Perilipin-1 OS=Mus musculus OX=10090 GN=Plin1 PE=1 SV=2	34	13	17	13	1	517	55.6	7.01	49.26	13
FALSE	Master Protein	Q61216	Double-strand break repair protein MRE11 OS=Mus musculus OX=10090 GN=Mre11 PE=1 SV=1	2	1	21	1	1	706	80.2	6.01	48.57	1
FALSE	Master Protein	P47754	F-actin-capping protein subunit alpha-2 OS=Mus musculus OX=10090 GN=Capza2 PE=1 SV=3	58	10	13	8	1	286	32.9	5.85	46.94	10
FALSE	Master Protein	P68372	Tubulin beta-4B chain OS=Mus musculus OX=10090 GN=Tubb4b PE=1 SV=1	34	12	16	3	1	445	49.8	4.89	45.61	12
FALSE	Master Protein	Q9WV91	Prostaglandin F2 receptor negative regulator OS=Mus musculus OX=10090 GN=Ptgfrn PE=1 SV=2	17	12	14	12	1	879	98.7	6.61	42.38	12
FALSE	Master Protein	P99024	Tubulin beta-5 chain OS=Mus musculus OX=10090 GN=Tubb5 PE=1 SV=1	30	11	15	2	1	444	49.6	4.89	42.24	11
FALSE	Master Protein	Q62261	Spectrin beta chain, non-erythrocytic 1 OS=Mus musculus OX=10090 GN=Sptbn1 PE=1 SV=2	6	14	14	14	1	2363	274.1	5.58	40.75	14
FALSE	Master Protein	P19324	Serpin H1 OS=Mus musculus OX=10090 GN=Serpinh1 PE=1 SV=3	32	9	11	9	1	417	46.5	8.82	39.67	9
FALSE	Master Protein	Q9Z1R9	MCG124046 OS=Mus musculus OX=10090 GN=Prss1 PE=1 SV=1	8	1	9	1	1	246	26.1	4.94	39.57	1
FALSE	Master Protein	P11276	Fibronectin OS=Mus musculus OX=10090 GN=Fn1 PE=1 SV=4	7	13	14	13	1	2477	272.4	5.59	38.96	13
FALSE	Master Protein	Q8CI43	Myosin light chain 6B OS=Mus musculus OX=10090 GN=Myl6b PE=1 SV=1	39	8	12	7	1	207	22.7	5.53	36.41	8
FALSE	Master Protein	P04104	Keratin, type II cytoskeletal 1 OS=Mus musculus OX=10090 GN=Krt1 PE=1 SV=4	8	6	11	5	1	637	65.6	8.15	36.19	6
FALSE	Master Protein	Q03265	ATP synthase subunit alpha, mitochondrial OS=Mus musculus OX=10090 GN=Atp5f1a PE=1 SV=1	21	8	10	8	1	553	59.7	9.19	35.92	8
FALSE	Master Protein	P21981	Protein-glutamine gamma-glutamyltransferase 2 OS=Mus musculus OX=10090 GN=Tgm2 PE=1 SV=4	23	11	12	11	1	686	77	5.1	35.29	11
FALSE	Master Protein	P10126	Elongation factor 1-alpha 1 OS=Mus musculus OX=10090 GN=Eef1a1 PE=1 SV=3	22	8	12	8	1	462	50.1	9.01	34.59	8
FALSE	Master Protein	Q922U2	Keratin, type II cytoskeletal 5 OS=Mus musculus OX=10090 GN=Krt5 PE=1 SV=1	16	10	12	4	1	580	61.7	7.75	34.26	10
FALSE	Master Protein	Q60598	Src substrate cortactin OS=Mus musculus OX=10090 GN=Cttn PE=1 SV=2	25	13	13	13	1	546	61.2	5.4	33.24	13
FALSE	Master Protein	Q9QXS6	Drebrin OS=Mus musculus OX=10090 GN=Dbn1 PE=1 SV=4	15	7	8	7	1	706	77.2	4.49	32.95	7
FALSE	Master Protein	P56480	ATP synthase subunit beta, mitochondrial OS=Mus musculus OX=10090 GN=Atp5f1b PE=1 SV=2	28	11	11	11	1	529	56.3	5.34	32.68	11
FALSE	Master Protein	Q9QUK9	MCG15083 OS=Mus musculus OX=10090 GN=Try5 PE=1 SV=1	8	1	9	1	1	246	26.3	5.3	32.51	1
FALSE	Master Protein	P16015	Carbonic anhydrase 3 OS=Mus musculus OX=10090 GN=Ca3 PE=1 SV=3	54	10	12	10	1	260	29.3	7.37	31.2	10
FALSE	Master Protein	Q7TPR4	Alpha-actinin-1 OS=Mus musculus OX=10090 GN=Actn1 PE=1 SV=1	15	11	11	4	1	892	103	5.38	31.17	11
FALSE	Master Protein	O54962	Barrier-to-autointegration factor OS=Mus musculus OX=10090 GN=Banf1 PE=1 SV=1	55	5	8	5	1	89	10.1	6.09	30.75	5
FALSE	Master Protein	Q8CAQ8-5	Isoform 5 of MICOS complex subunit Mic60 OS=Mus musculus OX=10090 GN=Immt	16	10	11	10	1	790	87.6	7.42	30.11	10
FALSE	Master Protein	P02535	Keratin, type I cytoskeletal 10 OS=Mus musculus OX=10090 GN=Krt10 PE=1 SV=3	11	7	10	6	1	570	57.7	5.11	29.51	7
FALSE	Master Protein	E9QA16	Caldesmon 1 OS=Mus musculus OX=10090 GN=Cald1 PE=1 SV=1	21	10	10	10	1	536	61.8	6.93	28.54	10
FALSE	Master Protein	P17751	Triosephosphate isomerase OS=Mus musculus OX=10090 GN=Tpi1 PE=1 SV=4	42	8	8	8	1	299	32.2	5.74	28.49	8
FALSE	Master Protein	Q91YR1	Twinfilin-1 OS=Mus musculus OX=10090 GN=Twf1 PE=1 SV=2	30	9	10	9	1	350	40.1	6.67	28.47	9
FALSE	Master Protein	P15105	Glutamine synthetase OS=Mus musculus OX=10090 GN=Glul PE=1 SV=6	25	8	8	8	1	373	42.1	7.08	27.82	8
FALSE	Master Protein	P04117	Fatty acid-binding protein, adipocyte OS=Mus musculus OX=10090 GN=Fabp4 PE=1 SV=3	38	4	8	4	1	132	14.6	8.4	27.69	4
FALSE	Master Protein	P18528	Ig heavy chain V region 6.96 OS=Mus musculus OX=10090 PE=4 SV=1	31	2	7	2	1	98	11	7.93	27.65	2
FALSE	Master Protein	Q8HWE5	MHC I-like leukocyte 2 OS=Mus musculus OX=10090 GN=Mill2 PE=1 SV=1	6	1	14	1	1	355	39.2	8.19	27.64	1
FALSE	Master Protein	P08121	Collagen alpha-1(III) chain OS=Mus musculus OX=10090 GN=Col3a1 PE=1 SV=4	8	8	9	8	1	1464	138.9	6.52	26.92	8
FALSE	Master Protein	Q8CGP2-2	Isoform 2 of Histone H2B type 1-P OS=Mus musculus OX=10090 GN=Hist1h2bp	25	4	8	4	1	138	15.6	10.24	26.68	4
FALSE	Master Protein	Q9R0H5	Keratin, type II cytoskeletal 71 OS=Mus musculus OX=10090 GN=Krt71 PE=1 SV=1	6	2	12	1	1	524	57.3	6.99	26.16	2
FALSE	Master Protein	Q3U7K7	E3 ubiquitin-protein ligase TRIM21 OS=Mus musculus OX=10090 GN=Trim21 PE=1 SV=1	17	7	9	7	1	462	53.3	6.7	26	7
FALSE	Master Protein	P61982	14-3-3 protein gamma OS=Mus musculus OX=10090 GN=Ywhag PE=1 SV=2	28	5	8	3	1	247	28.3	4.89	25.83	5
FALSE	Master Protein	P35700	Peroxiredoxin-1 OS=Mus musculus OX=10090 GN=Prdx1 PE=1 SV=1	37	6	9	6	1	199	22.2	8.12	25.74	6
FALSE	Master Protein	E9Q3X0	Major vault protein OS=Mus musculus OX=10090 GN=Mvp PE=1 SV=1	13	9	9	9	1	870	96.8	5.64	25.2	9
FALSE	Master Protein	P59999	Actin-related protein 2/3 complex subunit 4 OS=Mus musculus OX=10090 GN=Arpc4 PE=1 SV=3	39	6	8	6	1	168	19.7	8.43	25.18	6
FALSE	Master Protein	Q3V117	ATP-citrate synthase OS=Mus musculus OX=10090 GN=Acly PE=1 SV=1	7	6	9	6	1	1101	120.7	7.44	24.15	6
FALSE	Master Protein	A0A1B0GSX0	L-lactate dehydrogenase OS=Mus musculus OX=10090 GN=Ldha PE=1 SV=1	19	6	8	5	1	361	39.7	8.35	23.6	6
FALSE	Master Protein	A0A1Y7VJN6	Immunoglobulin heavy constant gamma 3 (Fragment) OS=Mus musculus OX=10090 GN=Ighg3 PE=4 SV=1	19	6	8	6	1	399	44	7.14	23.39	6
FALSE	Master Protein	Q80YS5	Leucine-rich repeat-containing protein 27 OS=Mus musculus OX=10090 GN=Lrrc27 PE=2 SV=1	3	1	11	1	1	523	59.8	9.28	23.24	1
FALSE	Master Protein	A0A0G2JFV5	Leucine-rich repeat flightless-interacting protein 2 OS=Mus musculus OX=10090 GN=Lrrfip2 PE=1 SV=1	19	7	8	7	1	437	49.7	6.19	22.27	7
FALSE	Master Protein	P52480	Pyruvate kinase PKM OS=Mus musculus OX=10090 GN=Pkm PE=1 SV=4	19	7	8	7	1	531	57.8	7.47	22.15	7
FALSE	Master Protein	P50446	Keratin, type II cytoskeletal 6A OS=Mus musculus OX=10090 GN=Krt6a PE=1 SV=3	13	7	8	1	1	553	59.3	7.94	22.12	7
FALSE	Master Protein	A0A075B5K2	Immunoglobulin kappa chain variable 9-124 OS=Mus musculus OX=10090 GN=Igkv9-124 PE=1 SV=7	19	1	5	1	1	95	10.4	5.01	21.99	1
FALSE	Master Protein	P11688	Integrin alpha-5 OS=Mus musculus OX=10090 GN=Itga5 PE=1 SV=3	8	7	8	7	1	1053	115	5.95	20.69	7
FALSE	Master Protein	P63038	60 kDa heat shock protein, mitochondrial OS=Mus musculus OX=10090 GN=Hspd1 PE=1 SV=1	17	6	6	6	1	573	60.9	6.18	19.84	6
FALSE	Master Protein	O88207	Collagen alpha-1(V) chain OS=Mus musculus OX=10090 GN=Col5a1 PE=1 SV=2	4	4	6	4	1	1838	183.6	4.98	19.81	4
FALSE	Master Protein	P62806	Histone H4 OS=Mus musculus OX=10090 GN=Hist1h4a PE=1 SV=2	51	6	7	6	1	103	11.4	11.36	19.41	6
FALSE	Master Protein	Q8BGZ7	Keratin, type II cytoskeletal 75 OS=Mus musculus OX=10090 GN=Krt75 PE=1 SV=1	12	6	7	1	1	551	59.7	8.31	19.21	6
FALSE	Master Protein	A0A140LI88	Ankyrin repeat domain 31 OS=Mus musculus OX=10090 GN=Ankrd31 PE=4 SV=1	1	1	9	1	1	1765	195.6	6.55	18.83	1
FALSE	Master Protein	Q8VED5	Keratin, type II cytoskeletal 79 OS=Mus musculus OX=10090 GN=Krt79 PE=1 SV=2	6	4	6	1	1	531	57.5	7.69	18.78	4
FALSE	Master Protein	P05213	Tubulin alpha-1B chain OS=Mus musculus OX=10090 GN=Tuba1b PE=1 SV=2	16	5	6	5	1	451	50.1	5.06	18.11	5
FALSE	Master Protein	A0A0A6YYE7	Immunoglobulin kappa variable 4-57 (Fragment) OS=Mus musculus OX=10090 GN=Igkv4-57 PE=4 SV=2	39	3	5	2	1	117	12.7	8.91	17.99	3
FALSE	Master Protein	A6ZI44	Fructose-bisphosphate aldolase OS=Mus musculus OX=10090 GN=Aldoa PE=1 SV=1	20	5	5	3	1	418	45.1	7.91	17.97	5
FALSE	Master Protein	P12970	60S ribosomal protein L7a OS=Mus musculus OX=10090 GN=Rpl7a PE=1 SV=2	24	6	7	6	1	266	30	10.56	17.91	6
FALSE	Master Protein	A0A075B5V1	Immunoglobulin heavy variable 1-31 OS=Mus musculus OX=10090 GN=Ighv1-31 PE=4 SV=1	44	3	5	1	1	98	11	8.73	17.78	3
FALSE	Master Protein	P62259	14-3-3 protein epsilon OS=Mus musculus OX=10090 GN=Ywhae PE=1 SV=1	24	5	7	1	1	255	29.2	4.74	17.55	5
FALSE	Master Protein	C0HKE4	Histone H2A type 1-E OS=Mus musculus OX=10090 GN=Hist1h2ae PE=1 SV=1	27	3	6	1	1	130	14.1	11.05	17.51	3
FALSE	Master Protein	Q8BMS1	Trifunctional enzyme subunit alpha, mitochondrial OS=Mus musculus OX=10090 GN=Hadha PE=1 SV=1	13	5	5	5	1	763	82.6	9.14	17.35	5
FALSE	Master Protein	Q9JM76	Actin-related protein 2/3 complex subunit 3 OS=Mus musculus OX=10090 GN=Arpc3 PE=1 SV=3	24	4	6	4	1	178	20.5	8.59	17.35	4
FALSE	Master Protein	P16627	Heat shock 70 kDa protein 1-like OS=Mus musculus OX=10090 GN=Hspa1l PE=1 SV=4	10	4	5	1	1	641	70.6	6.24	16.72	4
FALSE	Master Protein	F6VW30	14-3-3 protein theta (Fragment) OS=Mus musculus OX=10090 GN=Ywhaq PE=1 SV=1	18	5	7	3	1	303	34.3	6.38	16.65	5
FALSE	Master Protein	Q4U4S6	Xin actin-binding repeat-containing protein 2 OS=Mus musculus OX=10090 GN=Xirp2 PE=1 SV=1	3	7	8	6	1	3784	428	6.18	16.62	7
FALSE	Master Protein	Q9CPW4	Actin-related protein 2/3 complex subunit 5 OS=Mus musculus OX=10090 GN=Arpc5 PE=1 SV=3	24	4	5	4	1	151	16.3	5.67	16.36	4
FALSE	Master Protein	A0A075B5V0	Immunoglobulin heavy variable 1-26 (Fragment) OS=Mus musculus OX=10090 GN=Ighv1-26 PE=4 SV=1	33	3	5	1	1	117	12.9	8.41	16.34	3
FALSE	Master Protein	Q8BTM8	Filamin-A OS=Mus musculus OX=10090 GN=Flna PE=1 SV=5	3	6	6	6	1	2647	281	6.04	16.32	6
FALSE	Master Protein	Q08376	Zinc finger and BTB domain-containing protein 14 OS=Mus musculus OX=10090 GN=Zbtb14 PE=2 SV=1	4	1	6	1	1	449	50.9	6.04	16.23	1
FALSE	Master Protein	D3Z041	Long-chain-fatty-acid--CoA ligase 1 OS=Mus musculus OX=10090 GN=Acsl1 PE=1 SV=1	9	4	5	4	1	699	78	7.47	16.1	4
FALSE	Master Protein	Q8C845	EF-hand domain-containing protein D2 OS=Mus musculus OX=10090 GN=Efhd2 PE=1 SV=1	29	6	6	6	1	240	26.8	5.14	16	6
FALSE	Master Protein	P01631	Ig kappa chain V-II region 26-10 OS=Mus musculus OX=10090 PE=1 SV=1	39	3	4	3	1	113	12.3	8.88	15.88	3
FALSE	Master Protein	Q7M6Y6	Maestro heat-like repeat-containing protein family member 2B OS=Mus musculus OX=10090 GN=Mroh2b PE=1 SV=2	1	1	6	1	1	1581	180.4	6.61	15.84	1
FALSE	Master Protein	A0A1Y7VKY1	MCG116671 OS=Mus musculus OX=10090 GN=Gm11361 PE=3 SV=1	27	4	5	4	1	152	17.7	10.86	15.66	4
FALSE	Master Protein	E9PWB2	Casein kinase I isoform alpha OS=Mus musculus OX=10090 GN=Csnk1a1 PE=1 SV=1	5	1	7	1	1	374	43.4	9.44	15.57	1
FALSE	Master Protein	Q9QZD8	Mitochondrial dicarboxylate carrier OS=Mus musculus OX=10090 GN=Slc25a10 PE=1 SV=2	25	5	5	5	1	287	31.7	9.32	15.52	5
FALSE	Master Protein	Q6PIE5	Sodium/potassium-transporting ATPase subunit alpha-2 OS=Mus musculus OX=10090 GN=Atp1a2 PE=1 SV=1	2	1	6	1	1	1020	112.1	5.55	15.4	1
FALSE	Master Protein	Q61781	Keratin, type I cytoskeletal 14 OS=Mus musculus OX=10090 GN=Krt14 PE=1 SV=2	8	4	5	2	1	484	52.8	5.17	15.23	4
FALSE	Master Protein	A0A075B5V2	Immunoglobulin heavy variable 1-34 (Fragment) OS=Mus musculus OX=10090 GN=Ighv1-34 PE=4 SV=1	33	3	5	1	1	117	13	8.73	15.12	3
FALSE	Master Protein	Q3TTY5	Keratin, type II cytoskeletal 2 epidermal OS=Mus musculus OX=10090 GN=Krt2 PE=1 SV=1	6	5	6	4	1	707	70.9	8.06	15.07	5
FALSE	Master Protein	P63101	14-3-3 protein zeta/delta OS=Mus musculus OX=10090 GN=Ywhaz PE=1 SV=1	20	4	6	2	1	245	27.8	4.79	15.04	4
FALSE	Master Protein	A0A075B5R4	Immunoglobulin heavy variable 14-1 (Fragment) OS=Mus musculus OX=10090 GN=Ighv14-1 PE=4 SV=1	26	3	5	1	1	117	13	4.93	14.99	3
FALSE	Master Protein	P27661	Histone H2AX OS=Mus musculus OX=10090 GN=H2afx PE=1 SV=2	27	3	6	1	1	143	15.1	10.74	14.99	3
FALSE	Master Protein	A0A075B5U7	Immunoglobulin heavy variable 1-22 (Fragment) OS=Mus musculus OX=10090 GN=Ighv1-22 PE=1 SV=1	33	3	5	1	1	117	13	8.76	14.94	3
FALSE	Master Protein	A2ASS6	Titin OS=Mus musculus OX=10090 GN=Ttn PE=1 SV=1	0	4	6	4	1	35213	3904.1	6.2	14.85	4
FALSE	Master Protein	Q9D8B3	Charged multivesicular body protein 4b OS=Mus musculus OX=10090 GN=Chmp4b PE=1 SV=2	21	4	5	4	1	224	24.9	4.82	14.33	4
FALSE	Master Protein	Q8BMF4	Dihydrolipoyllysine-residue acetyltransferase component of pyruvate dehydrogenase complex, mitochondrial OS=Mus musculus OX=10090 GN=Dlat PE=1 SV=2	11	4	5	4	1	642	67.9	8.57	14.17	4
FALSE	Master Protein	P62141	Serine/threonine-protein phosphatase PP1-beta catalytic subunit OS=Mus musculus OX=10090 GN=Ppp1cb PE=1 SV=3	21	5	5	3	1	327	37.2	6.19	14.06	5
FALSE	Master Protein	P18760	Cofilin-1 OS=Mus musculus OX=10090 GN=Cfl1 PE=1 SV=3	34	4	4	4	1	166	18.5	8.09	14.05	4
FALSE	Master Protein	Q9JI91	Alpha-actinin-2 OS=Mus musculus OX=10090 GN=Actn2 PE=1 SV=2	6	5	5	1	1	894	103.8	5.45	13.74	5
FALSE	Master Protein	A0A0B4J1I9	Immunoglobulin kappa variable 4-55 (Fragment) OS=Mus musculus OX=10090 GN=Igkv4-55 PE=1 SV=1	27	2	4	1	1	117	12.7	6.48	13.7	2
FALSE	Master Protein	P17182	Alpha-enolase OS=Mus musculus OX=10090 GN=Eno1 PE=1 SV=3	15	4	4	4	1	434	47.1	6.8	13.56	4
FALSE	Master Protein	P01726	Ig lambda-1 chain V region H2020 OS=Mus musculus OX=10090 PE=1 SV=1	33	2	5	2	1	129	13.5	5.78	13.45	2
FALSE	Master Protein	Q91Z83	Myosin-7 OS=Mus musculus OX=10090 GN=Myh7 PE=2 SV=1	3	4	5	3	1	1935	222.7	5.76	12.98	4
FALSE	Master Protein	P62082	40S ribosomal protein S7 OS=Mus musculus OX=10090 GN=Rps7 PE=2 SV=1	27	4	4	4	1	194	22.1	10.1	12.93	4
FALSE	Master Protein	Q4VWZ5	Acyl-CoA-binding protein OS=Mus musculus OX=10090 GN=Dbi PE=1 SV=1	25	2	3	2	1	135	15.2	9.13	12.78	2
FALSE	Master Protein	P13707	Glycerol-3-phosphate dehydrogenase [NAD(+)], cytoplasmic OS=Mus musculus OX=10090 GN=Gpd1 PE=1 SV=3	15	5	5	5	1	349	37.5	7.17	12.69	5
FALSE	Master Protein	Q8K3V4	Protein-arginine deiminase type-6 OS=Mus musculus OX=10090 GN=Padi6 PE=1 SV=2	4	1	4	1	1	682	76.7	5.52	12.58	1
FALSE	Master Protein	P07356	Annexin A2 OS=Mus musculus OX=10090 GN=Anxa2 PE=1 SV=2	15	4	4	4	1	339	38.7	7.69	12.51	4
FALSE	Master Protein	Q9D898	Actin-related protein 2/3 complex subunit 5-like protein OS=Mus musculus OX=10090 GN=Arpc5l PE=1 SV=1	33	3	3	3	1	153	17	6.8	12.35	3
FALSE	Master Protein	A6PWD2	Forkhead-associated domain-containing protein 1 OS=Mus musculus OX=10090 GN=Fhad1 PE=2 SV=1	1	1	6	1	1	1420	163.6	6.64	12.21	1
FALSE	Master Protein	A0A075B5R7	Immunoglobulin heavy variable 14-2 (Fragment) OS=Mus musculus OX=10090 GN=Ighv14-2 PE=4 SV=1	26	3	4	1	1	117	13	6.04	12.17	3
FALSE	Master Protein	A0A140T8P2	Immunoglobulin kappa variable 6-20 (Fragment) OS=Mus musculus OX=10090 GN=Igkv6-20 PE=4 SV=2	40	4	5	3	1	115	12.6	5.01	12.13	4
FALSE	Master Protein	Q61493	DNA polymerase zeta catalytic subunit OS=Mus musculus OX=10090 GN=Rev3l PE=1 SV=3	1	2	6	2	1	3122	350.5	8.32	12.09	2
FALSE	Master Protein	P0C0S6	Histone H2A.Z OS=Mus musculus OX=10090 GN=H2afz PE=1 SV=2	20	3	5	1	1	128	13.5	10.58	12.07	3
FALSE	Master Protein	P11499	Heat shock protein HSP 90-beta OS=Mus musculus OX=10090 GN=Hsp90ab1 PE=1 SV=3	6	4	4	1	1	724	83.2	5.03	11.95	4
FALSE	Master Protein	A2AUM9	Centrosomal protein of 152 kDa OS=Mus musculus OX=10090 GN=Cep152 PE=1 SV=1	1	2	5	2	1	1736	196.4	5.66	11.77	2
FALSE	Master Protein	Q8BFR5	Elongation factor Tu, mitochondrial OS=Mus musculus OX=10090 GN=Tufm PE=1 SV=1	13	4	4	4	1	452	49.5	7.56	11.7	4
FALSE	Master Protein	P63276	40S ribosomal protein S17 OS=Mus musculus OX=10090 GN=Rps17 PE=1 SV=2	33	3	4	3	1	135	15.5	9.85	11.69	3
FALSE	Master Protein	A0A0B4J1H7	Immunoglobulin kappa variable 1-135 (Fragment) OS=Mus musculus OX=10090 GN=Igkv1-135 PE=4 SV=1	27	4	4	4	1	120	13.3	7.12	11.69	4
FALSE	Master Protein	P47738	Aldehyde dehydrogenase, mitochondrial OS=Mus musculus OX=10090 GN=Aldh2 PE=1 SV=1	10	4	4	4	1	519	56.5	7.62	11.65	4
FALSE	Master Protein	A0A0G2JFE9	Immunoglobulin heavy variable 1-76 (Fragment) OS=Mus musculus OX=10090 GN=Ighv1-76 PE=1 SV=1	35	3	3	2	1	117	13	9.07	11.64	3
FALSE	Master Protein	P62242	40S ribosomal protein S8 OS=Mus musculus OX=10090 GN=Rps8 PE=1 SV=2	25	4	4	4	1	208	24.2	10.32	11.55	4
FALSE	Master Protein	P05977	Myosin light chain 1/3, skeletal muscle isoform OS=Mus musculus OX=10090 GN=Myl1 PE=1 SV=2	24	3	4	2	1	188	20.6	5.03	11.5	3
FALSE	Master Protein	P01644	Ig kappa chain V-V region HP R16.7 OS=Mus musculus OX=10090 PE=1 SV=1	36	2	3	2	1	108	11.9	7.97	11.47	2
FALSE	Master Protein	P49817	Caveolin-1 OS=Mus musculus OX=10090 GN=Cav1 PE=1 SV=1	25	3	3	3	1	178	20.5	6.02	11.44	3
FALSE	Master Protein	A0A0B4J1J6	Immunoglobulin heavy variable 10-1 (Fragment) OS=Mus musculus OX=10090 GN=Ighv10-1 PE=4 SV=1	35	4	4	1	1	119	13.5	8.59	11.38	4
FALSE	Master Protein	A0A075B5M7	Immunoglobulin kappa variable 5-39 OS=Mus musculus OX=10090 GN=Igkv5-39 PE=1 SV=7	32	2	3	2	1	95	10.3	6.25	11.35	2
FALSE	Master Protein	P11152	Lipoprotein lipase OS=Mus musculus OX=10090 GN=Lpl PE=1 SV=3	10	4	4	4	1	474	53.1	7.87	11.25	4
FALSE	Master Protein	Q62108-2	Isoform 2 of Disks large homolog 4 OS=Mus musculus OX=10090 GN=Dlg4	3	1	5	1	1	767	85.4	5.86	11.21	1
FALSE	Master Protein	Q9Z2D6-2	Isoform B of Methyl-CpG-binding protein 2 OS=Mus musculus OX=10090 GN=Mecp2	8	4	4	4	1	501	53.5	9.88	11.14	4
FALSE	Master Protein	Q6IFX2	Keratin, type I cytoskeletal 42 OS=Mus musculus OX=10090 GN=Krt42 PE=1 SV=1	9	4	4	3	1	452	50.1	5.16	11.11	4
FALSE	Master Protein	Q8K0Y2	Keratin, type I cuticular Ha3-I OS=Mus musculus OX=10090 GN=Krt33a PE=1 SV=1	3	1	4	1	1	404	46.1	4.83	10.98	1
FALSE	Master Protein	B2RS76	Carboxypeptidase B1 (Tissue), isoform CRA_b OS=Mus musculus OX=10090 GN=Cpb1 PE=1 SV=1	5	1	5	1	1	415	47.5	5.36	10.97	1
FALSE	Master Protein	P47911	60S ribosomal protein L6 OS=Mus musculus OX=10090 GN=Rpl6 PE=1 SV=3	13	4	4	4	1	296	33.5	10.7	10.94	4
FALSE	Master Protein	A0A140T8M4	Immunoglobulin kappa variable 8-19 OS=Mus musculus OX=10090 GN=Igkv8-19 PE=1 SV=2	39	3	4	1	1	101	11.1	5.25	10.94	3
FALSE	Master Protein	A0A0G2JGS9	Immunoglobulin heavy variable 1-77 (Fragment) OS=Mus musculus OX=10090 GN=Ighv1-77 PE=1 SV=1	25	2	3	1	1	117	12.9	8.84	10.93	2
FALSE	Master Protein	A0A0A6YWL2	Immunoglobulin heavy variable V3-3 (Fragment) OS=Mus musculus OX=10090 GN=Ighv3-3 PE=4 SV=1	14	1	3	1	1	116	13.2	7.83	10.71	1
FALSE	Master Protein	A0A0B4J1H6	Immunoglobulin kappa chain variable 2-137 (Fragment) OS=Mus musculus OX=10090 GN=Igkv2-137 PE=4 SV=1	20	2	3	2	1	120	13.1	7.24	10.64	2
FALSE	Master Protein	Q08857	Platelet glycoprotein 4 OS=Mus musculus OX=10090 GN=Cd36 PE=1 SV=2	11	4	4	4	1	472	52.7	8.35	10.63	4
FALSE	Master Protein	A0A075B5T6	Immunoglobulin heavy variable V10-3 (Fragment) OS=Mus musculus OX=10090 GN=Ighv10-3 PE=4 SV=1	35	4	4	1	1	119	13.5	8.87	10.5	4
FALSE	Master Protein	E9Q394	A-kinase anchor protein 13 OS=Mus musculus OX=10090 GN=Akap13 PE=1 SV=1	1	1	4	1	1	2776	303.8	5.38	10.47	1
FALSE	Master Protein	A0A0A6YXN4	Immunoglobulin heavy variable V1-18 (Fragment) OS=Mus musculus OX=10090 GN=Ighv1-18 PE=1 SV=1	33	3	4	2	1	117	12.9	7.94	10.38	3
FALSE	Master Protein	E9Q264	Myosin, heavy chain 15 OS=Mus musculus OX=10090 GN=Myh15 PE=1 SV=1	2	3	4	2	1	1925	221.7	6.13	10.34	3
FALSE	Master Protein	A0A0R4J1S2	PRP40 pre-mRNA processing factor 40 homolog B (Yeast) OS=Mus musculus OX=10090 GN=Prpf40b PE=1 SV=1	2	1	5	1	1	873	99.6	7.18	10.33	1
FALSE	Master Protein	D3YY21	Nuclear GTPase SLIP-GC OS=Mus musculus OX=10090 GN=Nuggc PE=4 SV=1	3	1	4	1	1	812	92.8	8.98	10.27	1
FALSE	Master Protein	Q99JB2	Stomatin-like protein 2, mitochondrial OS=Mus musculus OX=10090 GN=Stoml2 PE=1 SV=1	11	3	3	3	1	353	38.4	8.87	10.26	3
FALSE	Master Protein	Q9WTI7	Unconventional myosin-Ic OS=Mus musculus OX=10090 GN=Myo1c PE=1 SV=2	4	4	4	4	1	1063	121.9	9.35	10.21	4
FALSE	Master Protein	Q8R550	SH3 domain-containing kinase-binding protein 1 OS=Mus musculus OX=10090 GN=Sh3kbp1 PE=1 SV=1	2	1	4	1	1	709	78.1	7.55	10.18	1
FALSE	Master Protein	F6XI62	60S ribosomal protein L7 (Fragment) OS=Mus musculus OX=10090 GN=Rpl7 PE=1 SV=1	13	4	4	4	1	279	32.5	11.12	10.16	4
FALSE	Master Protein	P10605	Cathepsin B OS=Mus musculus OX=10090 GN=Ctsb PE=1 SV=2	13	3	3	3	1	339	37.3	5.91	10.15	3
FALSE	Master Protein	P62137	Serine/threonine-protein phosphatase PP1-alpha catalytic subunit OS=Mus musculus OX=10090 GN=Ppp1ca PE=1 SV=1	13	3	3	1	1	330	37.5	6.33	10.09	3
FALSE	Master Protein	V9GWY0	40S ribosomal protein S4 OS=Mus musculus OX=10090 GN=Gm15013 PE=3 SV=1	15	4	4	4	1	266	29.9	9.99	10.07	4
FALSE	Master Protein	P08113	Endoplasmin OS=Mus musculus OX=10090 GN=Hsp90b1 PE=1 SV=2	7	4	4	3	1	802	92.4	4.82	10.02	4
FALSE	Master Protein	P13542	Myosin-8 OS=Mus musculus OX=10090 GN=Myh8 PE=2 SV=2	3	3	4	2	1	1937	222.6	5.83	9.96	3
FALSE	Master Protein	A0A0A6YX66	Immunoglobulin heavy variable V1-20 (Fragment) OS=Mus musculus OX=10090 GN=Ighv1-20 PE=4 SV=1	23	2	3	1	1	117	13.1	8.43	9.96	2
FALSE	Master Protein	Q8R0Y6	Cytosolic 10-formyltetrahydrofolate dehydrogenase OS=Mus musculus OX=10090 GN=Aldh1l1 PE=1 SV=1	6	4	5	4	1	902	98.6	5.91	9.92	4
FALSE	Master Protein	P10852-2	Isoform 2 of 4F2 cell-surface antigen heavy chain OS=Mus musculus OX=10090 GN=Slc3a2	8	3	3	3	1	565	62.2	5.5	9.92	3
FALSE	Master Protein	Q9CQR4	Acyl-coenzyme A thioesterase 13 OS=Mus musculus OX=10090 GN=Acot13 PE=1 SV=1	36	3	3	3	1	140	15.2	8.82	9.9	3
FALSE	Master Protein	Q9CQN4	Sclerostin domain-containing protein 1 OS=Mus musculus OX=10090 GN=Sostdc1 PE=1 SV=1	10	1	4	1	1	206	23.2	9.8	9.86	1
FALSE	Master Protein	Q684R7	FRAS1-related extracellular matrix protein 1 OS=Mus musculus OX=10090 GN=Frem1 PE=1 SV=1	2	2	4	2	1	2191	244.4	6.39	9.78	2
FALSE	Master Protein	P02301	Histone H3.3C OS=Mus musculus OX=10090 GN=H3f3c PE=3 SV=3	33	3	3	3	1	136	15.3	11.14	9.66	3
FALSE	Master Protein	P61255	60S ribosomal protein L26 OS=Mus musculus OX=10090 GN=Rpl26 PE=1 SV=1	16	2	3	2	1	145	17.2	10.55	9.61	2
FALSE	Master Protein	F6WA09	14-3-3 protein epsilon (Fragment) OS=Mus musculus OX=10090 GN=Ywhae PE=1 SV=1	29	4	4	1	1	154	17.4	9.16	9.5	4
FALSE	Master Protein	Q61738	Integrin alpha-7 OS=Mus musculus OX=10090 GN=Itga7 PE=1 SV=3	3	3	4	3	1	1179	129.2	5.71	9.48	3
FALSE	Master Protein	Q9DAM7	Transmembrane protein 263 OS=Mus musculus OX=10090 GN=Tmem263 PE=1 SV=1	28	2	3	2	1	115	11.5	9.32	9.47	2
FALSE	Master Protein	A0A075B5N7	Immunoglobulin kappa variable 6-13 OS=Mus musculus OX=10090 GN=Igkv6-13 PE=1 SV=7	26	3	4	2	1	95	10.4	6.51	9.31	3
FALSE	Master Protein	Q9CZ52	Anthrax toxin receptor 1 OS=Mus musculus OX=10090 GN=Antxr1 PE=1 SV=2	7	3	4	3	1	562	62.3	7.61	9.23	3
FALSE	Master Protein	A0A2R8VHP3	Predicted pseudogene 5478 OS=Mus musculus OX=10090 GN=Gm5478 PE=1 SV=1	6	3	3	1	1	535	57.9	6.2	9.21	3
FALSE	Master Protein	E9Q8T7	Dynein heavy chain 1, axonemal OS=Mus musculus OX=10090 GN=Dnah1 PE=1 SV=1	1	4	4	4	1	4250	486.8	5.57	9.19	4
FALSE	Master Protein	A0A140T8P6	Immunoglobulin kappa variable 12-46 (Fragment) OS=Mus musculus OX=10090 GN=Igkv12-46 PE=1 SV=2	24	2	3	2	1	115	12.6	5.91	9.19	2
FALSE	Master Protein	O35129	Prohibitin-2 OS=Mus musculus OX=10090 GN=Phb2 PE=1 SV=1	16	3	3	3	1	299	33.3	9.83	9.15	3
FALSE	Master Protein	Q8BGD6	Sodium-coupled neutral amino acid transporter 9 OS=Mus musculus OX=10090 GN=Slc38a9 PE=1 SV=1	2	1	4	1	1	560	63.4	7.5	9.15	1
FALSE	Master Protein	Q9D552	Spermatogenesis-associated protein 17 OS=Mus musculus OX=10090 GN=Spata17 PE=2 SV=1	5	1	4	1	1	379	45.5	9.67	9.04	1
FALSE	Master Protein	A0A1W2P6N0	alpha-1,2-Mannosidase OS=Mus musculus OX=10090 GN=Man1a PE=1 SV=1	4	1	4	1	1	361	39.9	8.98	8.99	1
FALSE	Master Protein	Q9JJB9	Transmembrane protein 183 OS=Mus musculus OX=10090 GN=Tmem183 PE=2 SV=1	5	1	3	1	1	375	42.9	9.01	8.98	1
FALSE	Master Protein	A6ZI46	Fructose-bisphosphate aldolase OS=Mus musculus OX=10090 GN=Aldoart1 PE=1 SV=1	12	3	3	1	1	419	45.3	7.05	8.93	3
FALSE	Master Protein	B1AR69	Myosin, heavy polypeptide 13, skeletal muscle OS=Mus musculus OX=10090 GN=Myh13 PE=1 SV=1	2	2	3	1	1	1938	223.4	5.57	8.93	2
FALSE	Master Protein	A0A087WNT1	Elongin-C OS=Mus musculus OX=10090 GN=Eloc PE=1 SV=1	22	2	3	2	1	134	14.9	4.73	8.91	2
FALSE	Master Protein	Q9DBJ1	Phosphoglycerate mutase 1 OS=Mus musculus OX=10090 GN=Pgam1 PE=1 SV=3	24	3	3	3	1	254	28.8	7.18	8.86	3
FALSE	Master Protein	P13595	Neural cell adhesion molecule 1 OS=Mus musculus OX=10090 GN=Ncam1 PE=1 SV=3	2	2	3	2	1	1115	119.4	4.83	8.83	2
FALSE	Master Protein	Q8R5L1	Complement component 1 Q subcomponent-binding protein, mitochondrial OS=Mus musculus OX=10090 GN=C1qbp PE=1 SV=1	12	3	3	3	1	279	31	4.87	8.79	3
FALSE	Master Protein	E9QKY4	FYVE, RhoGEF and PH domain-containing protein 5 OS=Mus musculus OX=10090 GN=Fgd5 PE=1 SV=1	1	1	4	1	1	1514	166.8	4.91	8.76	1
FALSE	Master Protein	G3UW82	MCG140437, isoform CRA_d OS=Mus musculus OX=10090 GN=Myh2 PE=1 SV=1	1	2	3	1	1	1942	223.1	5.77	8.75	2
FALSE	Master Protein	P48962	ADP/ATP translocase 1 OS=Mus musculus OX=10090 GN=Slc25a4 PE=1 SV=4	14	4	4	2	1	298	32.9	9.72	8.75	4
FALSE	Master Protein	Q61739	Integrin alpha-6 OS=Mus musculus OX=10090 GN=Itga6 PE=1 SV=3	4	3	3	3	1	1091	122.1	7.03	8.74	3
FALSE	Master Protein	O54724	Caveolae-associated protein 1 OS=Mus musculus OX=10090 GN=Cavin1 PE=1 SV=1	9	3	3	3	1	392	43.9	5.52	8.7	3
FALSE	Master Protein	Q62470-2	Isoform 2 of Integrin alpha-3 OS=Mus musculus OX=10090 GN=Itga3	4	3	3	3	1	1068	118.8	6.81	8.65	3
FALSE	Master Protein	P17095-1	Isoform HMG-Y of High mobility group protein HMG-I/HMG-Y OS=Mus musculus OX=10090 GN=Hmga1	15	2	3	1	1	96	10.6	10.32	8.64	2
FALSE	Master Protein	P01810	Ig heavy chain V region J539 OS=Mus musculus OX=10090 PE=1 SV=1	33	3	3	2	1	119	13.2	7.96	8.64	3
FALSE	Master Protein	G5E895	Aldo-keto reductase family 1, member B10 (aldose reductase) OS=Mus musculus OX=10090 GN=Akr1b10 PE=1 SV=1	11	1	3	1	1	316	35.8	7.28	8.61	1
FALSE	Master Protein	Q6IFZ9	Keratin, type II cytoskeletal 74 OS=Mus musculus OX=10090 GN=Krt74 PE=3 SV=1	7	2	3	1	1	495	54.7	5.72	8.6	2
FALSE	Master Protein	A0A0A6YVW3	Immunoglobulin heavy variable V1-23 (Fragment) OS=Mus musculus OX=10090 GN=Ighv1-23 PE=4 SV=1	21	2	3	1	1	117	12.9	6.51	8.57	2
FALSE	Master Protein	P97351	40S ribosomal protein S3a OS=Mus musculus OX=10090 GN=Rps3a PE=1 SV=3	17	3	3	3	1	264	29.9	9.73	8.52	3
FALSE	Master Protein	Q8C0T5	Signal-induced proliferation-associated 1-like protein 1 OS=Mus musculus OX=10090 GN=Sipa1l1 PE=1 SV=2	2	3	3	3	1	1782	196.9	8.13	8.49	3
FALSE	Master Protein	E9QKR0	Guanine nucleotide-binding protein G(I)/G(S)/G(T) subunit beta-2 OS=Mus musculus OX=10090 GN=Gnb2 PE=1 SV=1	10	3	4	3	1	382	41.4	6.6	8.43	3
FALSE	Master Protein	P53026	60S ribosomal protein L10a OS=Mus musculus OX=10090 GN=Rpl10a PE=1 SV=3	13	3	3	3	1	217	24.9	9.98	8.38	3
FALSE	Master Protein	Q9QYC0	Alpha-adducin OS=Mus musculus OX=10090 GN=Add1 PE=1 SV=2	6	3	3	3	1	735	80.6	5.9	8.37	3
FALSE	Master Protein	Q9D9V3	Ethylmalonyl-CoA decarboxylase OS=Mus musculus OX=10090 GN=Echdc1 PE=1 SV=2	16	3	3	3	1	322	35.4	7.01	8.28	3
FALSE	Master Protein	Q61789	Laminin subunit alpha-3 OS=Mus musculus OX=10090 GN=Lama3 PE=1 SV=4	2	3	3	3	1	3330	366	6.65	8.26	3
FALSE	Master Protein	P14152	Malate dehydrogenase, cytoplasmic OS=Mus musculus OX=10090 GN=Mdh1 PE=1 SV=3	12	3	3	3	1	334	36.5	6.58	8.11	3
FALSE	Master Protein	Q5EE38-4	Isoform 4 of Adrenocortical dysplasia protein OS=Mus musculus OX=10090 GN=Acd	24	1	3	1	1	163	17.6	6.51	8.06	1
FALSE	Master Protein	P35980	60S ribosomal protein L18 OS=Mus musculus OX=10090 GN=Rpl18 PE=1 SV=3	12	2	3	2	1	188	21.6	11.78	8.03	2
FALSE	Master Protein	E9Q616	AHNAK nucleoprotein (desmoyokin) OS=Mus musculus OX=10090 GN=Ahnak PE=1 SV=1	4	3	4	3	1	5656	603.9	6.3	8.02	3
FALSE	Master Protein	Q9JKK7	Tropomodulin-2 OS=Mus musculus OX=10090 GN=Tmod2 PE=1 SV=2	11	2	3	2	1	351	39.5	5.35	7.99	2
FALSE	Master Protein	E9QPG2	Polycystic kidney disease protein 1-like 2 OS=Mus musculus OX=10090 GN=Pkd1l2 PE=4 SV=1	2	3	3	3	1	2462	272	5.63	7.88	3
FALSE	Master Protein	A0A075B5R2	Immunoglobulin heavy variable 7-3 (Fragment) OS=Mus musculus OX=10090 GN=Ighv7-3 PE=4 SV=2	28	3	3	3	1	120	13.4	8.6	7.87	3
FALSE	Master Protein	P35979	60S ribosomal protein L12 OS=Mus musculus OX=10090 GN=Rpl12 PE=1 SV=2	19	2	2	2	1	165	17.8	9.42	7.82	2
FALSE	Master Protein	Q9EQP2	EH domain-containing protein 4 OS=Mus musculus OX=10090 GN=Ehd4 PE=1 SV=1	4	2	4	1	1	541	61.4	6.76	7.81	2
FALSE	Master Protein	O88492-2	Isoform 2 of Perilipin-4 OS=Mus musculus OX=10090 GN=Plin4	5	3	3	3	1	1002	100.7	7.64	7.77	3
FALSE	Master Protein	K3W4R0	Dynein heavy chain 17, axonemal OS=Mus musculus OX=10090 GN=Dnah17 PE=1 SV=1	0	1	3	1	1	4481	511.1	5.63	7.75	1
FALSE	Master Protein	F8VQF3	Polycystic kidney disease and receptor for egg jelly-related protein OS=Mus musculus OX=10090 GN=Pkdrej PE=4 SV=1	3	3	3	3	1	2126	241.2	8.87	7.75	3
FALSE	Master Protein	P01942	Hemoglobin subunit alpha OS=Mus musculus OX=10090 GN=Hba PE=1 SV=2	11	1	2	1	1	142	15.1	8.22	7.73	1
FALSE	Master Protein	P07901	Heat shock protein HSP 90-alpha OS=Mus musculus OX=10090 GN=Hsp90aa1 PE=1 SV=4	4	3	3	1	1	733	84.7	5.01	7.72	3
FALSE	Master Protein	Q9WUM4	Coronin-1C OS=Mus musculus OX=10090 GN=Coro1c PE=1 SV=2	6	3	3	3	1	474	53.1	7.08	7.6	3
FALSE	Master Protein	P01664	Ig kappa chain V-III region CBPC 101 OS=Mus musculus OX=10090 PE=1 SV=1	22	2	3	1	1	111	12	4.56	7.59	2
FALSE	Master Protein	Q75N62	GTPase IMAP family member 8 OS=Mus musculus OX=10090 GN=Gimap8 PE=1 SV=1	3	1	3	1	1	688	76.8	7.27	7.54	1
FALSE	Master Protein	P51881	ADP/ATP translocase 2 OS=Mus musculus OX=10090 GN=Slc25a5 PE=1 SV=3	11	3	3	1	1	298	32.9	9.73	7.54	3
FALSE	Master Protein	P56395	Cytochrome b5 OS=Mus musculus OX=10090 GN=Cyb5a PE=1 SV=2	34	3	3	3	1	134	15.2	5.07	7.53	3
FALSE	Master Protein	P09103	Protein disulfide-isomerase OS=Mus musculus OX=10090 GN=P4hb PE=1 SV=2	8	3	3	3	1	509	57	4.88	7.51	3
FALSE	Master Protein	O88844	Isocitrate dehydrogenase [NADP] cytoplasmic OS=Mus musculus OX=10090 GN=Idh1 PE=1 SV=2	8	2	2	2	1	414	46.6	7.17	7.49	2
FALSE	Master Protein	Q9R0Q6	Actin-related protein 2/3 complex subunit 1A OS=Mus musculus OX=10090 GN=Arpc1a PE=1 SV=1	11	2	2	1	1	370	41.6	8.18	7.48	2
FALSE	Master Protein	Q3UKW2	Calmodulin-1 OS=Mus musculus OX=10090 GN=Calm1 PE=1 SV=1	14	3	3	3	1	197	21.5	4.35	7.36	3
FALSE	Master Protein	Q3TGW2	Endonuclease/exonuclease/phosphatase family domain-containing protein 1 OS=Mus musculus OX=10090 GN=Eepd1 PE=1 SV=1	3	1	3	1	1	569	62.9	8.35	7.35	1
FALSE	Master Protein	D3Z2X2	Dynein heavy chain domain 1 OS=Mus musculus OX=10090 GN=Dnhd1 PE=1 SV=2	1	3	3	3	1	4750	536.2	7.06	7.33	3
FALSE	Master Protein	E9Q3L4	Interferon-activated gene 207 OS=Mus musculus OX=10090 GN=Ifi207 PE=1 SV=2	2	1	3	1	1	978	104.4	9.35	7.32	1
FALSE	Master Protein	Q8BIG4	F-box only protein 28 OS=Mus musculus OX=10090 GN=Fbxo28 PE=1 SV=1	6	1	3	1	1	368	41	9.54	7.3	1
FALSE	Master Protein	Q3UV17	Keratin, type II cytoskeletal 2 oral OS=Mus musculus OX=10090 GN=Krt76 PE=1 SV=1	5	3	3	1	1	594	62.8	8.43	7.14	3
FALSE	Master Protein	Q6R891	Neurabin-2 OS=Mus musculus OX=10090 GN=Ppp1r9b PE=1 SV=1	4	2	2	2	1	817	89.5	4.92	7.14	2
FALSE	Master Protein	Q9CTN4	Rho-related BTB domain-containing protein 3 OS=Mus musculus OX=10090 GN=Rhobtb3 PE=2 SV=3	7	2	3	2	1	611	69.2	7.06	7.12	2
FALSE	Master Protein	Q80Y19	Rho GTPase-activating protein 11A OS=Mus musculus OX=10090 GN=Arhgap11a PE=1 SV=2	3	2	3	2	1	987	108.4	8.81	7.12	2
FALSE	Master Protein	E9QAQ8	Mucin 5, subtypes A and C, tracheobronchial/gastric OS=Mus musculus OX=10090 GN=Muc5ac PE=1 SV=5	2	3	3	3	1	3455	371.9	5.94	7.03	3
FALSE	Master Protein	Q8BKZ9	Pyruvate dehydrogenase protein X component, mitochondrial OS=Mus musculus OX=10090 GN=Pdhx PE=1 SV=1	3	1	2	1	1	501	54	7.75	7.02	1
FALSE	Master Protein	G3X914	Cullin-5 OS=Mus musculus OX=10090 GN=Cul5 PE=1 SV=1	2	1	3	1	1	855	99	8.79	7	1
FALSE	Master Protein	Q64737	Trifunctional purine biosynthetic protein adenosine-3 OS=Mus musculus OX=10090 GN=Gart PE=1 SV=3	2	1	3	1	1	1010	107.4	6.68	6.97	1
FALSE	Master Protein	P48774	Glutathione S-transferase Mu 5 OS=Mus musculus OX=10090 GN=Gstm5 PE=1 SV=1	13	2	3	1	1	224	26.6	7.21	6.93	2
FALSE	Master Protein	B8JJ53	Tripartite motif-containing protein 26 (Fragment) OS=Mus musculus OX=10090 GN=Trim26 PE=1 SV=1	6	1	3	1	1	195	22.7	9.74	6.92	1
FALSE	Master Protein	P40142	Transketolase OS=Mus musculus OX=10090 GN=Tkt PE=1 SV=1	8	3	3	3	1	623	67.6	7.5	6.91	3
FALSE	Master Protein	Q05793	Basement membrane-specific heparan sulfate proteoglycan core protein OS=Mus musculus OX=10090 GN=Hspg2 PE=1 SV=1	2	3	3	3	1	3707	398	6.32	6.85	3
FALSE	Master Protein	G3UWC8	Otogelin OS=Mus musculus OX=10090 GN=Otog PE=4 SV=1	2	2	3	2	1	2911	313.4	5.68	6.81	2
FALSE	Master Protein	Q3UQI9	Probable ubiquitin carboxyl-terminal hydrolase MINDY-4 OS=Mus musculus OX=10090 GN=Mindy4 PE=1 SV=1	7	3	3	3	1	744	82.9	6.18	6.81	3
FALSE	Master Protein	Q9QYB5	Gamma-adducin OS=Mus musculus OX=10090 GN=Add3 PE=1 SV=2	5	3	3	3	1	706	78.7	5.95	6.8	3
FALSE	Master Protein	Q9QZ39	Alpha-N-acetylgalactosaminide alpha-2,6-sialyltransferase 1 OS=Mus musculus OX=10090 GN=St6galnac1 PE=2 SV=2	3	1	3	1	1	526	60.7	9.76	6.77	1
FALSE	Master Protein	P62751	60S ribosomal protein L23a OS=Mus musculus OX=10090 GN=Rpl23a PE=1 SV=1	7	1	2	1	1	156	17.7	10.45	6.77	1
FALSE	Master Protein	P02463	Collagen alpha-1(IV) chain OS=Mus musculus OX=10090 GN=Col4a1 PE=1 SV=4	5	3	3	3	1	1669	160.6	8.24	6.74	3
FALSE	Master Protein	Q8BVQ9	26S proteasome regulatory subunit 7 OS=Mus musculus OX=10090 GN=Psmc2 PE=1 SV=1	3	1	3	1	1	475	52.8	6.28	6.74	1
FALSE	Master Protein	Q05816	Fatty acid-binding protein 5 OS=Mus musculus OX=10090 GN=Fabp5 PE=1 SV=3	19	2	2	2	1	135	15.1	6.54	6.69	2
FALSE	Master Protein	E9Q0F0	Keratin 78 OS=Mus musculus OX=10090 GN=Krt78 PE=1 SV=1	1	1	2	1	1	1068	112.2	7.97	6.69	1
FALSE	Master Protein	E9QMD3	Zinc finger homeobox protein 3 OS=Mus musculus OX=10090 GN=Zfhx3 PE=1 SV=1	1	3	3	3	1	3723	405.9	6.24	6.59	3
FALSE	Master Protein	P06801	NADP-dependent malic enzyme OS=Mus musculus OX=10090 GN=Me1 PE=1 SV=2	7	2	2	2	1	572	63.9	7.44	6.59	2
FALSE	Master Protein	Q8BMA5	Protein NPAT OS=Mus musculus OX=10090 GN=Npat PE=1 SV=2	4	3	3	3	1	1420	152.1	5.54	6.59	3
FALSE	Master Protein	Q9CZU6	Citrate synthase, mitochondrial OS=Mus musculus OX=10090 GN=Cs PE=1 SV=1	7	3	3	3	1	464	51.7	8.57	6.53	3
FALSE	Master Protein	Q9R269	Periplakin OS=Mus musculus OX=10090 GN=Ppl PE=1 SV=1	3	3	3	3	1	1755	203.9	5.54	6.49	3
FALSE	Master Protein	A0A075B5N9	Immunoglobulin kappa variable 3-7 OS=Mus musculus OX=10090 GN=Igkv3-7 PE=4 SV=7	30	2	2	1	1	99	10.8	6.25	6.49	2
FALSE	Master Protein	P62849	40S ribosomal protein S24 OS=Mus musculus OX=10090 GN=Rps24 PE=1 SV=1	20	2	2	2	1	133	15.4	10.78	6.46	2
FALSE	Master Protein	A0A140T8N3	Immunoglobulin kappa chain variable 13-84 (Fragment) OS=Mus musculus OX=10090 GN=Igkv13-84 PE=4 SV=2	21	2	2	2	1	115	12.6	6.51	6.36	2
FALSE	Master Protein	P10630-2	Isoform 2 of Eukaryotic initiation factor 4A-II OS=Mus musculus OX=10090 GN=Eif4a2	9	3	3	3	1	408	46.5	5.48	6.32	3
FALSE	Master Protein	B7ZNL9	TatD DNase domain-containing 2 OS=Mus musculus OX=10090 GN=Tatdn2 PE=1 SV=1	2	1	3	1	1	783	87.5	8.7	6.32	1
FALSE	Master Protein	P01660	Ig kappa chain V-III region PC 3741/TEPC 111 OS=Mus musculus OX=10090 PE=1 SV=1	26	2	2	1	1	111	12.1	5.38	6.32	2
FALSE	Master Protein	P50404	Pulmonary surfactant-associated protein D OS=Mus musculus OX=10090 GN=Sftpd PE=1 SV=1	16	2	3	2	1	374	37.7	7.65	6.29	2
FALSE	Master Protein	Q3TIU4	2',5'-phosphodiesterase 12 OS=Mus musculus OX=10090 GN=Pde12 PE=1 SV=2	4	1	3	1	1	608	67.5	6.92	6.24	1
FALSE	Master Protein	Q8CJ27	Abnormal spindle-like microcephaly-associated protein homolog OS=Mus musculus OX=10090 GN=Aspm PE=1 SV=2	2	3	3	3	1	3122	364	10.62	6.22	3
FALSE	Master Protein	Q9Z2T6	Keratin, type II cuticular Hb5 OS=Mus musculus OX=10090 GN=Krt85 PE=1 SV=2	10	2	2	1	1	507	55.7	6.42	6.18	2
FALSE	Master Protein	A0A338P6F6	High mobility group protein HMG-I/HMG-Y OS=Mus musculus OX=10090 GN=Hmga1 PE=1 SV=1	21	2	2	1	1	118	13	11.91	6.16	2
FALSE	Master Protein	Q9JLM8	Serine/threonine-protein kinase DCLK1 OS=Mus musculus OX=10090 GN=Dclk1 PE=1 SV=1	4	1	2	1	1	756	84.1	8.87	6.15	1
FALSE	Master Protein	A0A140T8P3	Immunoglobulin kappa chain variable 15-103 (Fragment) OS=Mus musculus OX=10090 GN=Igkv15-103 PE=4 SV=2	10	1	2	1	1	115	12.5	7.8	6.14	1
FALSE	Master Protein	A0A140T8N9	Immunoglobulin kappa variable 6-32 (Fragment) OS=Mus musculus OX=10090 GN=Igkv6-32 PE=4 SV=2	14	2	3	1	1	115	12.6	7.85	6.13	2
FALSE	Master Protein	Q61315	Adenomatous polyposis coli protein OS=Mus musculus OX=10090 GN=Apc PE=1 SV=1	2	2	3	2	1	2845	310.9	7.58	6.01	2
FALSE	Master Protein	Q8K205	Processing of 1, ribonuclease P/MRP family, (S. cerevisiae) OS=Mus musculus OX=10090 GN=Pop1 PE=1 SV=1	4	2	4	2	1	1045	117.3	9.11	5.99	2
FALSE	Master Protein	Q3V3A7	RING finger protein 207 OS=Mus musculus OX=10090 GN=Rnf207 PE=2 SV=2	4	1	3	1	1	635	70.7	6.55	5.97	1
FALSE	Master Protein	P10107	Annexin A1 OS=Mus musculus OX=10090 GN=Anxa1 PE=1 SV=2	9	2	2	2	1	346	38.7	7.37	5.97	2
FALSE	Master Protein	Q5RJG7	D-ribitol-5-phosphate cytidylyltransferase OS=Mus musculus OX=10090 GN=Ispd PE=2 SV=1	5	1	3	1	1	447	49.1	6.4	5.97	1
FALSE	Master Protein	P67778	Prohibitin OS=Mus musculus OX=10090 GN=Phb PE=1 SV=1	11	2	2	2	1	272	29.8	5.76	5.96	2
FALSE	Master Protein	Q9D051	Pyruvate dehydrogenase E1 component subunit beta, mitochondrial OS=Mus musculus OX=10090 GN=Pdhb PE=1 SV=1	8	2	2	2	1	359	38.9	6.87	5.95	2
FALSE	Master Protein	E9QJW0	Microsomal glutathione S-transferase 1 OS=Mus musculus OX=10090 GN=Mgst1 PE=1 SV=1	6	1	2	1	1	229	25.8	9.91	5.95	1
FALSE	Master Protein	Q5XJY5	Coatomer subunit delta OS=Mus musculus OX=10090 GN=Arcn1 PE=1 SV=2	2	1	3	1	1	511	57.2	6.21	5.93	1
FALSE	Master Protein	A0A1B0GS58	Glutaredoxin-3 OS=Mus musculus OX=10090 GN=Glrx3 PE=1 SV=1	7	2	2	2	1	374	41.7	6.54	5.92	2
FALSE	Master Protein	P62748	Hippocalcin-like protein 1 OS=Mus musculus OX=10090 GN=Hpcal1 PE=1 SV=2	10	1	2	1	1	193	22.3	5.5	5.92	1
FALSE	Master Protein	P07724	Serum albumin OS=Mus musculus OX=10090 GN=Alb PE=1 SV=3	4	2	2	2	1	608	68.6	6.07	5.91	2
FALSE	Master Protein	Q99KI0	Aconitate hydratase, mitochondrial OS=Mus musculus OX=10090 GN=Aco2 PE=1 SV=1	4	2	2	2	1	780	85.4	7.93	5.88	2
FALSE	Master Protein	Q8K2B3	Succinate dehydrogenase [ubiquinone] flavoprotein subunit, mitochondrial OS=Mus musculus OX=10090 GN=Sdha PE=1 SV=1	4	2	2	2	1	664	72.5	7.37	5.87	2
FALSE	Master Protein	Q07797	Galectin-3-binding protein OS=Mus musculus OX=10090 GN=Lgals3bp PE=1 SV=1	6	2	2	2	1	577	64.5	5.14	5.85	2
FALSE	Master Protein	Q63918	Caveolae-associated protein 2 OS=Mus musculus OX=10090 GN=Cavin2 PE=1 SV=3	6	2	2	2	1	418	46.7	5.21	5.82	2
FALSE	Master Protein	P97313	DNA-dependent protein kinase catalytic subunit OS=Mus musculus OX=10090 GN=Prkdc PE=1 SV=3	1	1	2	1	1	4128	471.2	7.12	5.8	1
FALSE	Master Protein	P62869	Elongin-B OS=Mus musculus OX=10090 GN=Elob PE=1 SV=1	17	2	2	2	1	118	13.2	5.01	5.78	2
FALSE	Master Protein	P16125	L-lactate dehydrogenase B chain OS=Mus musculus OX=10090 GN=Ldhb PE=1 SV=2	8	2	2	1	1	334	36.5	6.05	5.73	2
FALSE	Master Protein	G5E902	MCG10343, isoform CRA_b OS=Mus musculus OX=10090 GN=Slc25a3 PE=1 SV=1	6	2	2	2	1	358	39.7	9.29	5.69	2
FALSE	Master Protein	A0A0G2JE47	Immunoglobulin kappa variable 8-28 (Fragment) OS=Mus musculus OX=10090 GN=Igkv8-28 PE=1 SV=4	17	2	2	1	1	121	13.1	5.29	5.69	2
FALSE	Master Protein	D3Z4J3	Unconventional myosin-Va OS=Mus musculus OX=10090 GN=Myo5a PE=1 SV=1	2	2	2	2	1	1855	215.4	8.5	5.66	2
FALSE	Master Protein	P19157	Glutathione S-transferase P 1 OS=Mus musculus OX=10090 GN=Gstp1 PE=1 SV=2	16	2	2	2	1	210	23.6	7.87	5.66	2
FALSE	Master Protein	A2AE89	Glutathione S-transferase Mu 1 OS=Mus musculus OX=10090 GN=Gstm1 PE=1 SV=2	11	2	2	1	1	244	28.5	8.19	5.63	2
FALSE	Master Protein	A0A075B5N4	Immunoglobulin kappa chain variable 8-27 OS=Mus musculus OX=10090 GN=Igkv8-27 PE=4 SV=1	27	2	3	1	1	100	11	7.96	5.63	2
FALSE	Master Protein	Q5SWZ5	Myosin phosphatase Rho-interacting protein OS=Mus musculus OX=10090 GN=Mprip PE=1 SV=1	1	2	2	2	1	2269	257.1	5.59	5.6	2
FALSE	Master Protein	P35486	Pyruvate dehydrogenase E1 component subunit alpha, somatic form, mitochondrial OS=Mus musculus OX=10090 GN=Pdha1 PE=1 SV=1	7	2	2	2	1	390	43.2	8.19	5.59	2
FALSE	Master Protein	A0A087WS83	Voltage-dependent R-type calcium channel subunit alpha OS=Mus musculus OX=10090 GN=Cacna1e PE=1 SV=1	1	1	2	1	1	2273	257	8.22	5.59	1
FALSE	Master Protein	Q8BWT1	3-ketoacyl-CoA thiolase, mitochondrial OS=Mus musculus OX=10090 GN=Acaa2 PE=1 SV=3	6	2	2	2	1	397	41.8	8.09	5.58	2
FALSE	Master Protein	A2A9I7	Doublesex- and mab-3-related transcription factor B1 OS=Mus musculus OX=10090 GN=Dmrtb1 PE=1 SV=1	10	1	2	1	1	359	38.4	8.41	5.55	1
FALSE	Master Protein	Q99LC5	Electron transfer flavoprotein subunit alpha, mitochondrial OS=Mus musculus OX=10090 GN=Etfa PE=1 SV=2	7	2	2	2	1	333	35	8.38	5.53	2
FALSE	Master Protein	P51150	Ras-related protein Rab-7a OS=Mus musculus OX=10090 GN=Rab7a PE=1 SV=2	9	2	2	2	1	207	23.5	6.7	5.52	2
FALSE	Master Protein	Q3U962	Collagen alpha-2(V) chain OS=Mus musculus OX=10090 GN=Col5a2 PE=1 SV=1	2	2	2	2	1	1497	144.9	6.7	5.51	2
FALSE	Master Protein	A0A0R4J1X4	ALS2 C-terminal-like protein OS=Mus musculus OX=10090 GN=Als2cl PE=1 SV=1	3	1	2	1	1	952	108.2	6.95	5.51	1
FALSE	Master Protein	P23819-3	Isoform 3 of Glutamate receptor 2 OS=Mus musculus OX=10090 GN=Gria2	2	1	2	1	1	939	104.5	7.87	5.49	1
FALSE	Master Protein	F6R7E8	Predicted gene 2663 OS=Mus musculus OX=10090 GN=Gm2663 PE=3 SV=1	8	1	1	1	1	247	26.6	6.93	5.49	1
FALSE	Master Protein	P03995	Glial fibrillary acidic protein OS=Mus musculus OX=10090 GN=Gfap PE=1 SV=4	6	2	2	1	1	430	49.9	5.34	5.48	2
FALSE	Master Protein	P62852	40S ribosomal protein S25 OS=Mus musculus OX=10090 GN=Rps25 PE=1 SV=1	15	2	2	2	1	125	13.7	10.11	5.47	2
FALSE	Master Protein	P62908	40S ribosomal protein S3 OS=Mus musculus OX=10090 GN=Rps3 PE=1 SV=1	12	2	2	2	1	243	26.7	9.66	5.46	2
FALSE	Master Protein	P38533	Heat shock factor protein 2 OS=Mus musculus OX=10090 GN=Hsf2 PE=2 SV=2	2	1	2	1	1	535	60.2	4.92	5.46	1
FALSE	Master Protein	B7ZC18	Signal transducer and activator of transcription OS=Mus musculus OX=10090 GN=Stat3 PE=1 SV=1	5	1	2	1	1	744	84.8	6.19	5.45	1
FALSE	Master Protein	P10922	Histone H1.0 OS=Mus musculus OX=10090 GN=H1f0 PE=2 SV=4	7	1	2	1	1	194	20.8	10.9	5.44	1
FALSE	Master Protein	Q91V55	40S ribosomal protein S5 OS=Mus musculus OX=10090 GN=Rps5 PE=1 SV=1	11	2	2	2	1	204	22.9	9.72	5.43	2
FALSE	Master Protein	O35227	Disintegrin and metalloproteinase domain-containing protein 7 OS=Mus musculus OX=10090 GN=Adam7 PE=2 SV=2	2	1	2	1	1	789	89.1	6.38	5.42	1
FALSE	Master Protein	Q8BIK6	Transmembrane protease serine 7 OS=Mus musculus OX=10090 GN=Tmprss7 PE=1 SV=3	3	1	2	1	1	829	92.5	8.18	5.4	1
FALSE	Master Protein	P41105	60S ribosomal protein L28 OS=Mus musculus OX=10090 GN=Rpl28 PE=1 SV=2	16	2	2	2	1	137	15.7	12.02	5.4	2
FALSE	Master Protein	Q99MQ1	Protein bicaudal C homolog 1 OS=Mus musculus OX=10090 GN=Bicc1 PE=1 SV=1	2	1	2	1	1	977	105	8.59	5.38	1
FALSE	Master Protein	Q8K3K7	1-acyl-sn-glycerol-3-phosphate acyltransferase beta OS=Mus musculus OX=10090 GN=Agpat2 PE=1 SV=1	10	2	2	2	1	278	31	8.88	5.36	2
FALSE	Master Protein	B1AZR0	Kelch-like 4 OS=Mus musculus OX=10090 GN=Klhl4 PE=4 SV=1	7	2	2	2	1	717	80	7.05	5.36	2
FALSE	Master Protein	E9Q295	Predicted gene 973 OS=Mus musculus OX=10090 GN=Gm973 PE=1 SV=1	4	2	2	2	1	1059	120.9	9.42	5.3	2
FALSE	Master Protein	B2RY58	Hyperpolarization-activated, cyclic nucleotide-gated K+ 4 OS=Mus musculus OX=10090 GN=Hcn4 PE=1 SV=1	5	2	3	2	1	1201	129	9.04	5.27	2
FALSE	Master Protein	Q80YV3	Transformation/transcription domain-associated protein OS=Mus musculus OX=10090 GN=Trrap PE=1 SV=2	1	1	2	1	1	2565	291.4	8.48	5.27	1
FALSE	Master Protein	A0A0A6YX26	60S ribosomal protein L31 OS=Mus musculus OX=10090 GN=Rpl31 PE=1 SV=1	11	1	2	1	1	129	15	10.61	5.25	1
FALSE	Master Protein	P56959	RNA-binding protein FUS OS=Mus musculus OX=10090 GN=Fus PE=1 SV=1	8	2	2	2	1	518	52.6	9.36	5.24	2
FALSE	Master Protein	Q91WA4	CXXC-type zinc finger protein 5 OS=Mus musculus OX=10090 GN=Cxxc5 PE=2 SV=1	4	1	2	1	1	317	32.8	9.1	5.23	1
FALSE	Master Protein	A0A0A0MQ92	Teneurin-2 OS=Mus musculus OX=10090 GN=Tenm2 PE=1 SV=1	1	1	2	1	1	2765	306.5	6.68	5.23	1
FALSE	Master Protein	A0A0R4J083	Long-chain-specific acyl-CoA dehydrogenase, mitochondrial OS=Mus musculus OX=10090 GN=Acadl PE=1 SV=1	4	2	2	2	1	430	47.9	8.15	5.22	2
FALSE	Master Protein	Q80T69	Lysine-specific demethylase 9 OS=Mus musculus OX=10090 GN=Rsbn1 PE=1 SV=3	4	2	2	2	1	795	89.2	8.65	5.21	2
FALSE	Master Protein	P60867	40S ribosomal protein S20 OS=Mus musculus OX=10090 GN=Rps20 PE=1 SV=1	9	1	2	1	1	119	13.4	9.94	5.2	1
FALSE	Master Protein	Q7TR99	Olfactory receptor OS=Mus musculus OX=10090 GN=Olfr1000 PE=3 SV=1	8	1	2	1	1	314	35.4	8.94	5.19	1
FALSE	Master Protein	A8DUK4	Beta-globin OS=Mus musculus OX=10090 GN=Hbb-bs PE=1 SV=1	13	2	2	2	1	147	15.7	7.69	5.18	2
FALSE	Master Protein	A0A0J9YTW6	Sodium channel protein OS=Mus musculus OX=10090 GN=Scn2a PE=1 SV=1	2	2	2	2	1	2006	227.8	5.64	5.17	2
FALSE	Master Protein	E9PW34	Ryanodine receptor 3 OS=Mus musculus OX=10090 GN=Ryr3 PE=1 SV=1	1	2	2	2	1	4888	554.2	5.83	5.11	2
FALSE	Master Protein	Q1EG27-2	Isoform 2 of Myosin-IIIb OS=Mus musculus OX=10090 GN=Myo3b	3	2	2	2	1	1261	143.7	7.93	5.09	2
FALSE	Master Protein	Q9CY58	Plasminogen activator inhibitor 1 RNA-binding protein OS=Mus musculus OX=10090 GN=Serbp1 PE=1 SV=2	8	2	2	2	1	407	44.7	8.54	5.06	2
FALSE	Master Protein	B8JK87	Angiomotin-like protein 2 OS=Mus musculus OX=10090 GN=Amotl2 PE=1 SV=1	4	1	2	1	1	805	88.9	7.43	5.06	1
FALSE	Master Protein	P63168	Dynein light chain 1, cytoplasmic OS=Mus musculus OX=10090 GN=Dynll1 PE=1 SV=1	12	1	2	1	1	89	10.4	7.4	5.03	1
FALSE	Master Protein	Q62219-9	Isoform 9 of Transforming growth factor beta-1-induced transcript 1 protein OS=Mus musculus OX=10090 GN=Tgfb1i1	9	2	2	2	1	399	43.8	8.62	5.03	2
FALSE	Master Protein	Q923W9	Disintegrin and metalloproteinase domain-containing protein 33 OS=Mus musculus OX=10090 GN=Adam33 PE=1 SV=3	2	1	2	1	1	797	86.9	6.79	5.02	1
FALSE	Master Protein	P62301	40S ribosomal protein S13 OS=Mus musculus OX=10090 GN=Rps13 PE=1 SV=2	15	2	2	2	1	151	17.2	10.54	5.01	2
FALSE	Master Protein	Q6V595	Kelch-like protein 6 OS=Mus musculus OX=10090 GN=Klhl6 PE=2 SV=2	3	1	2	1	1	619	70.1	6.34	4.98	1
FALSE	Master Protein	P43277	Histone H1.3 OS=Mus musculus OX=10090 GN=Hist1h1d PE=1 SV=2	10	2	2	1	1	221	22.1	11.03	4.97	2
FALSE	Master Protein	A0A0R4J1W7	CDC23 (Cell division cycle 23, yeast, homolog), isoform CRA_c OS=Mus musculus OX=10090 GN=Cdc23 PE=1 SV=1	2	1	2	1	1	597	68.5	7.05	4.97	1
FALSE	Master Protein	G3X9J0	Signal-induced proliferation-associated 1-like protein 3 OS=Mus musculus OX=10090 GN=Sipa1l3 PE=1 SV=1	1	1	2	1	1	1776	194.9	8.32	4.97	1
FALSE	Master Protein	A3KFM7	Chromodomain-helicase-DNA-binding protein 6 OS=Mus musculus OX=10090 GN=Chd6 PE=1 SV=1	1	1	2	1	1	2711	305.2	6.38	4.94	1
FALSE	Master Protein	Q9JJ28	Protein flightless-1 homolog OS=Mus musculus OX=10090 GN=Flii PE=1 SV=1	2	2	2	2	1	1271	144.7	6.06	4.93	2
FALSE	Master Protein	P60335	Poly(rC)-binding protein 1 OS=Mus musculus OX=10090 GN=Pcbp1 PE=1 SV=1	7	2	2	2	1	356	37.5	7.09	4.93	2
FALSE	Master Protein	Q8CHQ9	N-acetyltransferase family 8 member 2 OS=Mus musculus OX=10090 GN=Nat8f2 PE=1 SV=1	6	1	2	1	1	238	26.4	9.58	4.92	1
FALSE	Master Protein	P08249	Malate dehydrogenase, mitochondrial OS=Mus musculus OX=10090 GN=Mdh2 PE=1 SV=3	7	2	2	2	1	338	35.6	8.68	4.92	2
FALSE	Master Protein	E9QLG3	MAX gene-associated protein OS=Mus musculus OX=10090 GN=Mga PE=1 SV=1	1	2	2	2	1	3042	332.9	7.58	4.91	2
FALSE	Master Protein	A2AWA9	Rab GTPase-activating protein 1 OS=Mus musculus OX=10090 GN=Rabgap1 PE=1 SV=1	2	1	2	1	1	1064	120.7	5.25	4.91	1
FALSE	Master Protein	P58252	Elongation factor 2 OS=Mus musculus OX=10090 GN=Eef2 PE=1 SV=2	3	2	2	2	1	858	95.3	6.83	4.9	2
FALSE	Master Protein	P48967	M-phase inducer phosphatase 3 OS=Mus musculus OX=10090 GN=Cdc25c PE=2 SV=2	4	1	2	1	1	447	50	6.83	4.88	1
FALSE	Master Protein	P97950	Ras-related protein Rab-33A OS=Mus musculus OX=10090 GN=Rab33a PE=2 SV=1	16	2	2	2	1	237	26.5	7.88	4.88	2
FALSE	Master Protein	Q6PB44	Tyrosine-protein phosphatase non-receptor type 23 OS=Mus musculus OX=10090 GN=Ptpn23 PE=1 SV=2	3	2	2	2	1	1692	185.1	6.8	4.87	2
FALSE	Master Protein	B1AXZ5	ELAV-like protein OS=Mus musculus OX=10090 GN=Elavl2 PE=1 SV=1	10	2	2	2	1	389	42.6	9.04	4.86	2
FALSE	Master Protein	A0A1B0GS68	Predicted gene 45713 OS=Mus musculus OX=10090 GN=Gm45713 PE=2 SV=1	4	2	2	2	1	446	50.8	10.23	4.85	2
FALSE	Master Protein	E9Q7G0	Nuclear mitotic apparatus protein 1 OS=Mus musculus OX=10090 GN=Numa1 PE=1 SV=1	1	2	3	2	1	2094	235.5	5.87	4.85	2
FALSE	Master Protein	A0A0N4SW28	Guanine nucleotide-binding protein subunit gamma OS=Mus musculus OX=10090 GN=Gng12 PE=1 SV=1	22	2	2	2	1	83	9.2	9.25	4.84	2
FALSE	Master Protein	A0A075B677	Immunoglobulin kappa variable 4-53 OS=Mus musculus OX=10090 GN=Igkv4-53 PE=1 SV=1	19	1	1	1	1	97	10.4	5.1	4.82	1
FALSE	Master Protein	P43274	Histone H1.4 OS=Mus musculus OX=10090 GN=Hist1h1e PE=1 SV=2	11	2	2	1	1	219	22	11.11	4.8	2
FALSE	Master Protein	A0A140T8M2	Immunoglobulin kappa variable 12-44 (Fragment) OS=Mus musculus OX=10090 GN=Igkv12-44 PE=4 SV=2	19	2	2	2	1	115	12.5	7.87	4.78	2
FALSE	Master Protein	E9Q5M6	Cilia- and flagella-associated protein 44 OS=Mus musculus OX=10090 GN=Cfap44 PE=2 SV=1	1	2	2	2	1	1843	211.4	5.53	4.78	2
FALSE	Master Protein	P11369	LINE-1 retrotransposable element ORF2 protein OS=Mus musculus OX=10090 GN=Pol PE=1 SV=2	2	2	2	2	1	1281	149.5	9.7	4.76	2
FALSE	Master Protein	P56716	Oxygen-regulated protein 1 OS=Mus musculus OX=10090 GN=Rp1 PE=1 SV=2	2	2	2	2	1	2095	234.2	7.53	4.75	2
FALSE	Master Protein	E9Q5R7	NACHT, LRR and PYD domains-containing protein 12 OS=Mus musculus OX=10090 GN=Nlrp12 PE=2 SV=1	5	2	2	2	1	1054	119.2	7.06	4.75	2
FALSE	Master Protein	Q9CW03	Structural maintenance of chromosomes protein 3 OS=Mus musculus OX=10090 GN=Smc3 PE=1 SV=2	2	1	2	1	1	1217	141.5	7.18	4.75	1
FALSE	Master Protein	G3UY31	Predicted gene, 21671 OS=Mus musculus OX=10090 GN=Gm21671 PE=4 SV=2	9	2	2	2	1	267	31.7	6.7	4.73	2
FALSE	Master Protein	Q9D5A0	Sperm equatorial segment protein 1 OS=Mus musculus OX=10090 GN=Spesp1 PE=1 SV=2	7	2	2	2	1	399	44.7	5.3	4.71	2
FALSE	Master Protein	E9Q8S5	Microtubule-associated serine/threonine-protein kinase 3 OS=Mus musculus OX=10090 GN=Mast3 PE=1 SV=2	3	2	2	2	1	1321	144.1	8.44	4.71	2
FALSE	Master Protein	O55230	DNA repair protein RAD51 homolog 4 OS=Mus musculus OX=10090 GN=Rad51d PE=1 SV=1	12	2	2	2	1	329	35.2	7.2	4.71	2
FALSE	Master Protein	P40630	Transcription factor A, mitochondrial OS=Mus musculus OX=10090 GN=Tfam PE=1 SV=2	9	2	2	2	1	243	28	9.69	4.7	2
FALSE	Master Protein	Q9ESN3	Post-GPI attachment to proteins factor 6 OS=Mus musculus OX=10090 GN=Tmem8a PE=2 SV=1	2	1	2	1	1	769	85.3	7.31	4.69	1
FALSE	Master Protein	Q9D992	Membrane-anchored junction protein OS=Mus musculus OX=10090 GN=Majin PE=1 SV=2	13	2	2	2	1	256	29.2	6.9	4.69	2
FALSE	Master Protein	A2APM2	CD44 antigen OS=Mus musculus OX=10090 GN=Cd44 PE=1 SV=1	4	2	2	2	1	780	85.8	5.02	4.69	2
FALSE	Master Protein	D3YUQ5	Gene model 440, (NCBI) OS=Mus musculus OX=10090 GN=Rundc3b PE=1 SV=1	5	1	2	1	1	457	50.8	5.5	4.69	1
FALSE	Master Protein	B1ART2	Vacuolar protein sorting 13D OS=Mus musculus OX=10090 GN=Vps13d PE=1 SV=2	1	2	2	2	1	4390	490.7	6.55	4.68	2
FALSE	Master Protein	A0A0B4J1H9	Immunoglobulin kappa variable 1-132 (Fragment) OS=Mus musculus OX=10090 GN=Igkv1-132 PE=4 SV=1	11	1	2	1	1	120	13.4	5.96	4.68	1
FALSE	Master Protein	E9PV45	Ubiquitin carboxyl-terminal hydrolase 24 OS=Mus musculus OX=10090 GN=Usp24 PE=1 SV=1	1	1	2	1	1	2618	293.9	6.21	4.66	1
FALSE	Master Protein	Q6ZWZ7	60S ribosomal protein L17 OS=Mus musculus OX=10090 GN=Rpl17 PE=1 SV=1	14	2	2	2	1	184	21.4	10.18	4.66	2
FALSE	Master Protein	B5TVM2	Immunoglobulin-like domain-containing receptor 2 OS=Mus musculus OX=10090 GN=Ildr2 PE=1 SV=2	2	1	2	1	1	661	73.2	7.68	4.66	1
FALSE	Master Protein	P07742	Ribonucleoside-diphosphate reductase large subunit OS=Mus musculus OX=10090 GN=Rrm1 PE=1 SV=2	3	2	2	2	1	792	90.2	6.7	4.65	2
FALSE	Master Protein	E9PZ87	Pappalysin 2 OS=Mus musculus OX=10090 GN=Pappa2 PE=1 SV=1	2	2	2	2	1	1789	198.7	5.35	4.61	2
FALSE	Master Protein	Q45VK7-2	Isoform 2 of Cytoplasmic dynein 2 heavy chain 1 OS=Mus musculus OX=10090 GN=Dync2h1	1	2	2	2	1	4313	492.8	6.61	4.6	2
FALSE	Master Protein	D3Z482	Ankyrin repeat domain-containing protein 26 OS=Mus musculus OX=10090 GN=Ankrd26 PE=1 SV=1	2	2	2	2	1	1681	192.1	5.95	4.6	2
FALSE	Master Protein	P43276	Histone H1.5 OS=Mus musculus OX=10090 GN=Hist1h1b PE=1 SV=2	10	2	2	2	1	223	22.6	10.92	4.59	2
FALSE	Master Protein	B7ZNM7	Sept5 protein OS=Mus musculus OX=10090 GN=Sept5 PE=1 SV=1	10	2	2	2	1	381	44.1	6.8	4.58	2
FALSE	Master Protein	P80560	Receptor-type tyrosine-protein phosphatase N2 OS=Mus musculus OX=10090 GN=Ptprn2 PE=1 SV=2	3	2	2	2	1	1001	111.4	5.95	4.58	2
FALSE	Master Protein	E9PV87	Protein TALPID3 OS=Mus musculus OX=10090 GN=Talpid3 PE=1 SV=1	1	1	2	1	1	1520	166.6	6.32	4.58	1
FALSE	Master Protein	Q8BX10	Serine/threonine-protein phosphatase PGAM5, mitochondrial OS=Mus musculus OX=10090 GN=Pgam5 PE=1 SV=1	8	2	2	2	1	288	32	9.04	4.57	2
FALSE	Master Protein	E9PVL3	Interferon-activated gene 214 OS=Mus musculus OX=10090 GN=Ifi214 PE=2 SV=1	7	2	2	2	1	393	43.8	9.47	4.57	2
FALSE	Master Protein	P61022	Calcineurin B homologous protein 1 OS=Mus musculus OX=10090 GN=Chp1 PE=1 SV=2	14	2	2	2	1	195	22.4	5.1	4.56	2
FALSE	Master Protein	Q8BMK4	Cytoskeleton-associated protein 4 OS=Mus musculus OX=10090 GN=Ckap4 PE=1 SV=2	4	2	2	2	1	575	63.7	5.64	4.52	2
FALSE	Master Protein	A0A1Y7VLS7	Pluripotency-associated transcript 25 OS=Mus musculus OX=10090 GN=Platr25 PE=4 SV=1	5	1	2	1	1	312	37	9.5	4.52	1
FALSE	Master Protein	Q9Z2D1	Myotubularin-related protein 2 OS=Mus musculus OX=10090 GN=Mtmr2 PE=1 SV=3	7	2	2	2	1	643	73.2	7.25	4.5	2
FALSE	Master Protein	Q9ESZ8	General transcription factor II-I OS=Mus musculus OX=10090 GN=Gtf2i PE=1 SV=3	3	2	2	2	1	998	112.2	6.55	4.49	2
FALSE	Master Protein	D3Z4K0	Ankyrin repeat domain 36 OS=Mus musculus OX=10090 GN=Ankrd36 PE=1 SV=1	4	2	2	2	1	1415	159.1	5.66	4.45	2
FALSE	Master Protein	E9PX09	Carnosine synthase 1 OS=Mus musculus OX=10090 GN=Carns1 PE=1 SV=1	3	1	2	1	1	947	102.1	5.59	4.44	1
FALSE	Master Protein	E0CZ58	Proteoglycan 4 OS=Mus musculus OX=10090 GN=Prg4 PE=1 SV=1	1	1	2	1	1	1221	134.5	6.86	4.44	1
FALSE	Master Protein	Q9CXP9	Exonuclease V OS=Mus musculus OX=10090 GN=Exo5 PE=2 SV=1	3	1	2	1	1	373	41.6	5.29	4.43	1
FALSE	Master Protein	Q9CZM2	60S ribosomal protein L15 OS=Mus musculus OX=10090 GN=Rpl15 PE=1 SV=4	12	2	2	2	1	204	24.1	11.62	4.43	2
FALSE	Master Protein	P70121	Zinc fingers and homeoboxes protein 1 OS=Mus musculus OX=10090 GN=Zhx1 PE=1 SV=2	2	1	2	1	1	873	97.5	5.99	4.43	1
FALSE	Master Protein	Q8BPP1	Protein mab-21-like 2 OS=Mus musculus OX=10090 GN=Mab21l2 PE=2 SV=1	5	1	2	1	1	359	40.9	8.56	4.41	1
FALSE	Master Protein	P59913	Protein-L-isoaspartate O-methyltransferase domain-containing protein 1 OS=Mus musculus OX=10090 GN=Pcmtd1 PE=1 SV=1	5	2	2	2	1	357	40.7	5.66	4.39	2
FALSE	Master Protein	Q921G6	Leucine-rich repeat and calponin homology domain-containing protein 4 OS=Mus musculus OX=10090 GN=Lrch4 PE=1 SV=1	5	1	2	1	1	680	73.1	7.53	4.39	1
FALSE	Master Protein	Q8R332-2	Isoform 2 of Nucleoporin p58/p45 OS=Mus musculus OX=10090 GN=Nup58	2	1	2	1	1	558	57	8.94	4.38	1
FALSE	Master Protein	A0A3B2WCJ8	Zinc transporter 6 (Fragment) OS=Mus musculus OX=10090 GN=Slc30a6 PE=4 SV=1	14	1	2	1	1	140	16.1	9.25	4.36	1
FALSE	Master Protein	Q99JY0	Trifunctional enzyme subunit beta, mitochondrial OS=Mus musculus OX=10090 GN=Hadhb PE=1 SV=1	4	2	2	2	1	475	51.4	9.38	4.36	2
FALSE	Master Protein	Q8VCL2	Protein SCO2 homolog, mitochondrial OS=Mus musculus OX=10090 GN=Sco2 PE=1 SV=1	11	2	2	2	1	255	28.9	8.29	4.35	2
FALSE	Master Protein	Q8CJF7	Protein ELYS OS=Mus musculus OX=10090 GN=Ahctf1 PE=1 SV=1	1	2	2	2	1	2243	247.5	6.55	4.35	2
FALSE	Master Protein	A0A0N4SVH7	Cilia- and flagella-associated protein 100 OS=Mus musculus OX=10090 GN=Cfap100 PE=4 SV=1	25	1	2	1	1	72	8.3	10.87	4.35	1
FALSE	Master Protein	O54831	Prolactin-7A2 OS=Mus musculus OX=10090 GN=Prl7a2 PE=2 SV=1	6	1	2	1	1	253	28.9	4.81	4.35	1
FALSE	Master Protein	Q5Y4Y6	Gasdermin-A3 OS=Mus musculus OX=10090 GN=Gsdma3 PE=1 SV=1	5	2	2	2	1	464	52	5.71	4.34	2
FALSE	Master Protein	Q6P9R1	ATP-dependent RNA helicase DDX51 OS=Mus musculus OX=10090 GN=Ddx51 PE=1 SV=1	3	1	2	1	1	639	70.3	9.47	4.33	1
FALSE	Master Protein	Q80TA9	Ectopic P granules protein 5 homolog OS=Mus musculus OX=10090 GN=Epg5 PE=1 SV=2	1	2	2	2	1	2572	290.6	6.37	4.32	2
FALSE	Master Protein	E9Q557	Desmoplakin OS=Mus musculus OX=10090 GN=Dsp PE=1 SV=1	1	2	2	2	1	2883	332.7	6.8	4.32	2
FALSE	Master Protein	Q7M6Y5	Deuterosome assembly protein 1 OS=Mus musculus OX=10090 GN=Deup1 PE=1 SV=3	2	1	2	1	1	601	69.6	6.81	4.31	1
FALSE	Master Protein	O08762	Neurotrypsin OS=Mus musculus OX=10090 GN=Prss12 PE=2 SV=1	2	1	2	1	1	761	84.1	8.28	4.31	1
FALSE	Master Protein	Q6NXJ0	Protein WWC2 OS=Mus musculus OX=10090 GN=Wwc2 PE=1 SV=1	3	2	2	2	1	1187	132.5	5.71	4.3	2
FALSE	Master Protein	Q8K284	General transcription factor 3C polypeptide 1 OS=Mus musculus OX=10090 GN=Gtf3c1 PE=1 SV=2	1	1	2	1	1	2101	237.3	7.25	4.3	1
FALSE	Master Protein	B1AQJ2	Ubiquitin carboxyl-terminal hydrolase 36 OS=Mus musculus OX=10090 GN=Usp36 PE=1 SV=1	4	2	2	2	1	1098	119.8	9.82	4.3	2
FALSE	Master Protein	Q148W8	Inactive dual specificity phosphatase 27 OS=Mus musculus OX=10090 GN=Dusp27 PE=1 SV=1	2	2	2	2	1	1138	128.5	5.15	4.29	2
FALSE	Master Protein	A2APS5	Non-specific lipid-transfer protein (Fragment) OS=Mus musculus OX=10090 GN=Scp2 PE=1 SV=1	22	1	2	1	1	110	11.8	5.05	4.29	1
FALSE	Master Protein	P53395	Lipoamide acyltransferase component of branched-chain alpha-keto acid dehydrogenase complex, mitochondrial OS=Mus musculus OX=10090 GN=Dbt PE=1 SV=2	4	2	2	2	1	482	53.2	8.6	4.28	2
FALSE	Master Protein	P61460-2	Isoform 2 of GATOR complex protein DEPDC5 OS=Mus musculus OX=10090 GN=Depdc5	3	2	2	2	1	1569	177.8	6.74	4.28	2
FALSE	Master Protein	Q9Z0S6	Claudin-10 OS=Mus musculus OX=10090 GN=Cldn10 PE=1 SV=2	8	1	2	1	1	231	24.7	7.8	4.27	1
FALSE	Master Protein	Q8CH77	Neuron navigator 1 OS=Mus musculus OX=10090 GN=Nav1 PE=1 SV=2	1	1	2	1	1	1875	202.2	8.06	4.26	1
FALSE	Master Protein	E9PVY8	Microtubule-actin cross-linking factor 1 OS=Mus musculus OX=10090 GN=Macf1 PE=1 SV=2	0	2	2	2	1	7355	831.4	5.41	4.26	2
FALSE	Master Protein	Q91ZS8-2	Isoform 2 of Double-stranded RNA-specific editase 1 OS=Mus musculus OX=10090 GN=Adarb1	3	1	1	1	1	701	76.9	9.01	4.26	1
FALSE	Master Protein	Q9WU62	Inner centromere protein OS=Mus musculus OX=10090 GN=Incenp PE=1 SV=2	1	1	2	1	1	880	101.1	9.55	4.25	1
FALSE	Master Protein	A0A140LJ69	Protein unc-13 homolog B OS=Mus musculus OX=10090 GN=Unc13b PE=1 SV=1	1	2	2	2	1	4390	490.7	5.16	4.25	2
FALSE	Master Protein	Q91ZU6-5	Isoform 5 of Dystonin OS=Mus musculus OX=10090 GN=Dst	1	2	2	2	1	2639	304.6	6.54	4.22	2
FALSE	Master Protein	P61514	60S ribosomal protein L37a OS=Mus musculus OX=10090 GN=Rpl37a PE=1 SV=2	9	1	2	1	1	92	10.3	10.43	4.19	1
FALSE	Master Protein	Q8VBU8	Protein BANP OS=Mus musculus OX=10090 GN=Banp PE=1 SV=1	3	1	2	1	1	548	59.6	5.1	4.19	1
FALSE	Master Protein	P80317	T-complex protein 1 subunit zeta OS=Mus musculus OX=10090 GN=Cct6a PE=1 SV=3	4	1	1	1	1	531	58	7.08	4.19	1
FALSE	Master Protein	A0A0G2JDE1	Immunoglobulin heavy variable V8-12 (Fragment) OS=Mus musculus OX=10090 GN=Ighv8-12 PE=1 SV=1	13	1	1	1	1	119	13.3	9.17	4.17	1
FALSE	Master Protein	Q7TME2	Sperm-associated antigen 5 OS=Mus musculus OX=10090 GN=Spag5 PE=1 SV=1	1	1	2	1	1	1165	129.9	4.96	4.17	1
FALSE	Master Protein	Q8K440	ATP-binding cassette sub-family A member 8-B OS=Mus musculus OX=10090 GN=Abca8b PE=1 SV=2	1	1	2	1	1	1620	182.9	7.18	4.15	1
FALSE	Master Protein	Q9Z2Z9	Glutamine--fructose-6-phosphate aminotransferase [isomerizing] 2 OS=Mus musculus OX=10090 GN=Gfpt2 PE=1 SV=3	2	1	2	1	1	682	77	7.15	4.15	1
FALSE	Master Protein	P54103	DnaJ homolog subfamily C member 2 OS=Mus musculus OX=10090 GN=Dnajc2 PE=1 SV=2	3	1	2	1	1	621	71.7	8.7	4.15	1
FALSE	Master Protein	F8VPX6	Spermatogenesis-associated glutamate (E)-rich protein 4A OS=Mus musculus OX=10090 GN=Speer4a PE=4 SV=1	13	2	3	2	1	267	31.6	6.74	4.14	2
FALSE	Master Protein	Q80Y84	Lysine-specific demethylase 5B OS=Mus musculus OX=10090 GN=Kdm5b PE=1 SV=1	2	2	2	2	1	1544	175.4	6.43	4.13	2
FALSE	Master Protein	Q3TCH7	Cullin-4A OS=Mus musculus OX=10090 GN=Cul4a PE=1 SV=1	2	1	2	1	1	759	87.7	8.35	4.13	1
FALSE	Master Protein	Q3V1V3	ESF1 homolog OS=Mus musculus OX=10090 GN=Esf1 PE=1 SV=1	4	2	2	2	1	845	98	5.05	4.13	2
FALSE	Master Protein	Q9Z0W3	Nuclear pore complex protein Nup160 OS=Mus musculus OX=10090 GN=Nup160 PE=1 SV=2	2	2	2	2	1	1402	158.1	5.52	4.13	2
FALSE	Master Protein	D3Z6P9	DEAD (Asp-Glu-Ala-Asp) box polypeptide 43 OS=Mus musculus OX=10090 GN=Ddx43 PE=1 SV=1	2	1	2	1	1	646	72.2	9.11	4.12	1
FALSE	Master Protein	G3X9V4	Glutamate receptor ionotropic, NMDA 2B OS=Mus musculus OX=10090 GN=Grin2b PE=1 SV=1	1	1	2	1	1	1482	165.9	6.87	4.11	1
FALSE	Master Protein	A2A5K6	Zinc finger protein 335 OS=Mus musculus OX=10090 GN=Znf335 PE=1 SV=1	2	2	2	2	1	1337	145.5	6.38	4.1	2
FALSE	Master Protein	B1APX2	RIKEN cDNA 5031439G07 gene OS=Mus musculus OX=10090 GN=5031439G07Rik PE=1 SV=1	4	1	2	1	1	447	50.2	8.09	4.1	1
FALSE	Master Protein	A2AQA1	Zinc finger protein 345 OS=Mus musculus OX=10090 GN=Zfp345 PE=2 SV=1	3	1	2	1	1	561	66	9.28	4.09	1
FALSE	Master Protein	Q9QXN0	Protein Shroom3 OS=Mus musculus OX=10090 GN=Shroom3 PE=1 SV=2	1	1	2	1	1	1986	214.8	7.97	4.09	1
FALSE	Master Protein	G3X9P9	MCG1048453 OS=Mus musculus OX=10090 GN=AF366264 PE=4 SV=1	3	1	2	1	1	502	57	7.64	4.09	1
FALSE	Master Protein	V9GWU7	Serine/threonine-protein kinase WNK3 OS=Mus musculus OX=10090 GN=Wnk3 PE=1 SV=1	2	2	2	2	1	1789	197.6	6.05	4.08	2
FALSE	Master Protein	A0A0A6YXQ0	Immunoglobulin heavy variable 8-8 (Fragment) OS=Mus musculus OX=10090 GN=Ighv8-8 PE=4 SV=1	13	1	1	1	1	119	13.2	8.84	4.07	1
FALSE	Master Protein	Q69ZN7-3	Isoform 3 of Myoferlin OS=Mus musculus OX=10090 GN=Myof	7	1	2	1	1	292	32.4	7.44	4.07	1
FALSE	Master Protein	P18524	Ig heavy chain V region RF OS=Mus musculus OX=10090 PE=1 SV=1	18	2	2	1	1	117	12.9	9.29	4.07	2
FALSE	Master Protein	E9QM61	DNA repair protein-complementing XP-G cells homolog OS=Mus musculus OX=10090 GN=Ercc5 PE=1 SV=1	1	1	2	1	1	1170	130.7	5.35	4.06	1
FALSE	Master Protein	Q0VBL3	RNA-binding protein 15 OS=Mus musculus OX=10090 GN=Rbm15 PE=1 SV=1	3	2	2	2	1	962	105.7	10.08	4.06	2
FALSE	Master Protein	D3YW42	Coiled-coil domain-containing protein 9 OS=Mus musculus OX=10090 GN=Ccdc9 PE=1 SV=2	2	1	2	1	1	589	65.9	4.94	4.05	1
FALSE	Master Protein	Q5SWU9-2	Isoform 2 of Acetyl-CoA carboxylase 1 OS=Mus musculus OX=10090 GN=Acaca	0	1	2	1	1	2383	269.8	6.51	4.05	1
FALSE	Master Protein	Q811P8	Rho GTPase-activating protein 32 OS=Mus musculus OX=10090 GN=Arhgap32 PE=1 SV=2	1	1	2	1	1	2089	229.6	6.86	4.04	1
FALSE	Master Protein	Q80UU9	Membrane-associated progesterone receptor component 2 OS=Mus musculus OX=10090 GN=Pgrmc2 PE=1 SV=2	8	1	2	1	1	217	23.3	5.15	4.03	1
FALSE	Master Protein	Q8VG90	Olfactory receptor 983 OS=Mus musculus OX=10090 GN=Olfr983 PE=3 SV=1	4	1	2	1	1	315	35.1	8.54	4.03	1
FALSE	Master Protein	E9Q9C3	Afadin OS=Mus musculus OX=10090 GN=Afdn PE=1 SV=1	1	2	2	2	1	1827	207.2	6.23	4.02	2
FALSE	Master Protein	Q5BJ29	F-box/LRR-repeat protein 7 OS=Mus musculus OX=10090 GN=Fbxl7 PE=1 SV=1	3	1	2	1	1	491	54.6	8.28	4	1
FALSE	Master Protein	Q7TT37	Elongator complex protein 1 OS=Mus musculus OX=10090 GN=Elp1 PE=1 SV=2	1	2	2	2	1	1333	149.5	6	3.99	2
FALSE	Master Protein	E9Q9F7	Coiled-coil domain-containing 146 OS=Mus musculus OX=10090 GN=Ccdc146 PE=1 SV=1	2	1	2	1	1	977	115	6.84	3.99	1
FALSE	Master Protein	I7HPW8	Myosin XVB OS=Mus musculus OX=10090 GN=Myo15b PE=1 SV=2	1	1	2	1	1	3033	332.8	7.99	3.99	1
FALSE	Master Protein	Q3TUQ5	Pinin OS=Mus musculus OX=10090 GN=Pnn PE=1 SV=1	4	2	2	2	1	726	82.5	7.01	3.99	2
FALSE	Master Protein	F8WGF2	Nitric oxide synthase, brain OS=Mus musculus OX=10090 GN=Nos1 PE=1 SV=1	1	1	2	1	1	1463	164.2	7.24	3.99	1
FALSE	Master Protein	Q8CGC6	RNA-binding protein 28 OS=Mus musculus OX=10090 GN=Rbm28 PE=1 SV=4	2	1	2	1	1	750	84.2	9.54	3.98	1
FALSE	Master Protein	Q8VHE6	Dynein heavy chain 5, axonemal OS=Mus musculus OX=10090 GN=Dnah5 PE=1 SV=2	0	1	2	1	1	4621	527.2	6.15	3.98	1
FALSE	Master Protein	A0A1L1SQ51	Talin-2 OS=Mus musculus OX=10090 GN=Tln2 PE=1 SV=1	1	2	2	2	1	2544	271.8	5.57	3.98	2
FALSE	Master Protein	E9Q7R9	Cilia- and flagella-associated protein 43 OS=Mus musculus OX=10090 GN=Cfap43 PE=1 SV=1	0	1	2	1	1	1682	193.3	5.62	3.98	1
FALSE	Master Protein	D3YWQ0	Diacylglycerol kinase OS=Mus musculus OX=10090 GN=Dgki PE=1 SV=1	2	1	2	1	1	1071	118.1	7.91	3.97	1
FALSE	Master Protein	Q8VCR7	Protein ABHD14B OS=Mus musculus OX=10090 GN=Abhd14b PE=1 SV=1	10	1	2	1	1	210	22.4	6.27	3.97	1
FALSE	Master Protein	Q3U4X8	DNA ligase OS=Mus musculus OX=10090 GN=Lig1 PE=1 SV=1	3	2	2	2	1	932	104	7.09	3.96	2
FALSE	Master Protein	P0DOV2	Interferon-activable protein 204 OS=Mus musculus OX=10090 GN=Ifi204 PE=1 SV=1	6	2	2	2	1	619	69.4	8.69	3.95	2
FALSE	Master Protein	B2RQ80	Tnik protein OS=Mus musculus OX=10090 GN=Tnik PE=1 SV=1	2	2	2	2	1	1360	154.9	7.09	3.95	2
FALSE	Master Protein	Q80XB4	Nebulin-related-anchoring protein OS=Mus musculus OX=10090 GN=Nrap PE=1 SV=3	2	2	2	2	1	1728	195.6	9.31	3.94	2
FALSE	Master Protein	Q8K0V4	CCR4-NOT transcription complex subunit 3 OS=Mus musculus OX=10090 GN=Cnot3 PE=1 SV=1	2	1	2	1	1	751	81.9	6.2	3.94	1
FALSE	Master Protein	P62911	60S ribosomal protein L32 OS=Mus musculus OX=10090 GN=Rpl32 PE=1 SV=2	10	1	1	1	1	135	15.9	11.33	3.92	1
FALSE	Master Protein	Q6PZE0	Mucin-19 OS=Mus musculus OX=10090 GN=Muc19 PE=2 SV=2	0	2	2	2	1	7524	693.1	5.54	3.91	2
FALSE	Master Protein	Q70FJ1	A-kinase anchor protein 9 OS=Mus musculus OX=10090 GN=Akap9 PE=1 SV=2	1	2	2	2	1	3797	435.9	5.03	3.9	2
FALSE	Master Protein	E9Q1U1-2	Isoform 2 of Coiled-coil domain-containing protein 171 OS=Mus musculus OX=10090 GN=Ccdc171	2	2	2	2	1	1332	153.1	6.76	3.88	2
FALSE	Master Protein	Q9QXY6	EH domain-containing protein 3 OS=Mus musculus OX=10090 GN=Ehd3 PE=1 SV=2	5	2	2	1	1	535	60.8	6.46	3.87	2
FALSE	Master Protein	A0A0G2JGN3	Immunoglobulin heavy variable 1-78 (Fragment) OS=Mus musculus OX=10090 GN=Ighv1-78 PE=1 SV=1	14	1	1	1	1	117	13.2	7.99	3.87	1
FALSE	Master Protein	Q8R0A7	Uncharacterized protein KIAA0513 OS=Mus musculus OX=10090 GN=Kiaa0513 PE=1 SV=1	2	1	2	1	1	407	46.3	5.02	3.86	1
FALSE	Master Protein	A0A1D5RLL4	Transformation/transcription domain-associated protein OS=Mus musculus OX=10090 GN=Trrap PE=1 SV=1	1	2	2	2	1	3859	437.1	8.18	3.84	2
FALSE	Master Protein	A2A6A1	G patch domain-containing protein 8 OS=Mus musculus OX=10090 GN=Gpatch8 PE=1 SV=1	1	1	2	1	1	1505	164.9	7.64	3.83	1
FALSE	Master Protein	A0A075B5T5	Immunoglobulin heavy variable V1-5 OS=Mus musculus OX=10090 GN=Ighv1-5 PE=4 SV=1	19	1	1	1	1	98	10.8	9.07	3.82	1
FALSE	Master Protein	E9Q309	Centrosome-associated protein 350 OS=Mus musculus OX=10090 GN=Cep350 PE=1 SV=1	1	2	2	2	1	3095	346.2	6.35	3.82	2
FALSE	Master Protein	O08575	Eyes absent homolog 2 OS=Mus musculus OX=10090 GN=Eya2 PE=1 SV=1	4	2	2	2	1	532	58.2	6.11	3.81	2
FALSE	Master Protein	A2ARP8	Microtubule-associated protein 1A OS=Mus musculus OX=10090 GN=Map1a PE=1 SV=1	0	2	2	2	1	3014	325.7	5.01	3.81	2
FALSE	Master Protein	P62960	Nuclease-sensitive element-binding protein 1 OS=Mus musculus OX=10090 GN=Ybx1 PE=1 SV=3	5	1	1	1	1	322	35.7	9.88	3.78	1
FALSE	Master Protein	Q9CRB9	MICOS complex subunit Mic19 OS=Mus musculus OX=10090 GN=Chchd3 PE=1 SV=1	7	1	1	1	1	227	26.3	8.37	3.74	1
FALSE	Master Protein	P09541	Myosin light chain 4 OS=Mus musculus OX=10090 GN=Myl4 PE=1 SV=3	7	1	1	1	1	193	21.1	5.03	3.72	1
FALSE	Master Protein	A0A0B4J1I1	Immunoglobulin kappa variable 16-104 (Fragment) OS=Mus musculus OX=10090 GN=Igkv16-104 PE=4 SV=1	14	1	1	1	1	116	12.9	7.08	3.71	1
FALSE	Master Protein	A0A075B5S6	Immunoglobulin heavy variable 3-1 (Fragment) OS=Mus musculus OX=10090 GN=Ighv3-1 PE=4 SV=1	14	1	1	1	1	116	13.1	8.02	3.7	1
FALSE	Master Protein	G3UW71	Vomeronasal type-1 receptor OS=Mus musculus OX=10090 GN=Vmn1r167 PE=3 SV=1	13	1	1	1	1	315	35.4	9.16	3.68	1
FALSE	Master Protein	A2APZ7	Paired mesoderm homeobox protein 2 OS=Mus musculus OX=10090 GN=Prrx2 PE=2 SV=1	5	1	1	1	1	247	26.4	9.98	3.68	1
FALSE	Master Protein	P62264	40S ribosomal protein S14 OS=Mus musculus OX=10090 GN=Rps14 PE=1 SV=3	9	1	1	1	1	151	16.3	10.05	3.63	1
FALSE	Master Protein	B0V2N1	Receptor-type tyrosine-protein phosphatase S OS=Mus musculus OX=10090 GN=Ptprs PE=1 SV=1	1	1	1	1	1	1907	211.8	7.23	3.61	1
FALSE	Master Protein	A0A0G2JGK2	Immunoglobulin heavy variable V1-74 (Fragment) OS=Mus musculus OX=10090 GN=Ighv1-74 PE=4 SV=1	10	1	1	1	1	117	12.9	8.88	3.58	1
FALSE	Master Protein	Q8BUR3	Forkhead box protein J3 OS=Mus musculus OX=10090 GN=Foxj3 PE=1 SV=1	5	1	1	1	1	623	68.9	7.02	3.57	1
FALSE	Master Protein	Q5EBP8	Heterogeneous nuclear ribonucleoprotein A1 OS=Mus musculus OX=10090 GN=Hnrnpa1 PE=1 SV=1	3	1	1	1	1	373	38.8	9.13	3.53	1
FALSE	Master Protein	E9QA45	GTP-binding protein 2 OS=Mus musculus OX=10090 GN=Gtpbp2 PE=1 SV=1	5	1	1	1	1	604	65.8	7.42	3.48	1
FALSE	Master Protein	Q9CQA3	Succinate dehydrogenase [ubiquinone] iron-sulfur subunit, mitochondrial OS=Mus musculus OX=10090 GN=Sdhb PE=1 SV=1	5	1	1	1	1	282	31.8	8.68	3.48	1
FALSE	Master Protein	P21956	Lactadherin OS=Mus musculus OX=10090 GN=Mfge8 PE=1 SV=3	2	1	1	1	1	463	51.2	6.52	3.45	1
FALSE	Master Protein	A0A075B5K6	Immunoglobulin kappa variable 2-109 (Fragment) OS=Mus musculus OX=10090 GN=Igkv2-109 PE=4 SV=4	11	1	1	1	1	120	13	7.12	3.44	1
FALSE	Master Protein	Q9D0E1	Heterogeneous nuclear ribonucleoprotein M OS=Mus musculus OX=10090 GN=Hnrnpm PE=1 SV=3	4	1	1	1	1	729	77.6	8.63	3.43	1
FALSE	Master Protein	A0A0B4J1P4	Immunoglobulin heavy variable 5-16 (Fragment) OS=Mus musculus OX=10090 GN=Ighv5-16 PE=1 SV=1	9	1	1	1	1	117	13.3	7.81	3.41	1
FALSE	Master Protein	O88870	Bestrophin-1 OS=Mus musculus OX=10090 GN=Best1 PE=2 SV=3	5	1	1	1	1	551	63.6	7.96	3.41	1
FALSE	Master Protein	Q9WVP9	Interferon-induced GTP-binding protein Mx2 OS=Mus musculus OX=10090 GN=Mx2 PE=2 SV=2	4	1	1	1	1	655	74.2	5.43	3.35	1
FALSE	Master Protein	P62889	60S ribosomal protein L30 OS=Mus musculus OX=10090 GN=Rpl30 PE=1 SV=2	14	1	1	1	1	115	12.8	9.63	3.35	1
FALSE	Master Protein	P09411	Phosphoglycerate kinase 1 OS=Mus musculus OX=10090 GN=Pgk1 PE=1 SV=4	4	1	1	1	1	417	44.5	7.9	3.33	1
FALSE	Master Protein	P02802	Metallothionein-1 OS=Mus musculus OX=10090 GN=Mt1 PE=1 SV=1	20	1	1	1	1	61	6	7.96	3.32	1
FALSE	Master Protein	P61205	ADP-ribosylation factor 3 OS=Mus musculus OX=10090 GN=Arf3 PE=2 SV=2	8	1	1	1	1	181	20.6	7.43	3.32	1
FALSE	Master Protein	A0A0B4J1I8	Immunoglobulin kappa variable 4-59 (Fragment) OS=Mus musculus OX=10090 GN=Igkv4-59 PE=4 SV=1	7	1	1	1	1	117	12.7	7.97	3.3	1
FALSE	Master Protein	B2RT14	UDP-glucuronosyltransferase OS=Mus musculus OX=10090 GN=Ugt1a5 PE=1 SV=1	4	1	1	1	1	529	60	8.09	3.28	1
FALSE	Master Protein	P56581-2	Isoform 2 of G/T mismatch-specific thymine DNA glycosylase OS=Mus musculus OX=10090 GN=Tdg	12	1	1	1	1	397	44.1	7.46	3.25	1
FALSE	Master Protein	P63143	Voltage-gated potassium channel subunit beta-1 OS=Mus musculus OX=10090 GN=Kcnab1 PE=1 SV=2	11	1	1	1	1	401	44.7	9.32	3.25	1
FALSE	Master Protein	P01680	Ig kappa chain V-IV region S107B OS=Mus musculus OX=10090 PE=4 SV=1	9	1	1	1	1	129	13.8	8.47	3.23	1
FALSE	Master Protein	Q9EST3	Eukaryotic translation initiation factor 4E transporter OS=Mus musculus OX=10090 GN=Eif4enif1 PE=1 SV=2	4	1	1	1	1	983	107.9	7.74	3.23	1
FALSE	Master Protein	A0A075B5Q5	Immunoglobulin heavy variable 2-9 (Fragment) OS=Mus musculus OX=10090 GN=Ighv2-9 PE=4 SV=1	14	1	1	1	1	116	12.5	8.16	3.22	1
FALSE	Master Protein	Q5GIG6	Serine/threonine-protein kinase TNNI3K OS=Mus musculus OX=10090 GN=Tnni3k PE=2 SV=4	5	1	1	1	1	834	92.5	6.65	3.22	1
FALSE	Master Protein	A0N8I8	Immunoglobulin kappa chain variable 4-51 (Fragment) OS=Mus musculus OX=10090 GN=Igkv4-51 PE=4 SV=1	13	1	1	1	1	119	12.8	5.87	3.21	1
FALSE	Master Protein	A0A075B5J6	Predicted gene, 20730 OS=Mus musculus OX=10090 GN=Gm20730 PE=4 SV=7	11	1	1	1	1	119	13.1	5.96	3.2	1
FALSE	Master Protein	A0A0G2JEI7	Immunoglobulin kappa chain variable 12-38 (Fragment) OS=Mus musculus OX=10090 GN=Igkv12-38 PE=4 SV=4	11	1	1	1	1	115	12.5	4.72	3.18	1
FALSE	Master Protein	A0A075B5Y6	Immunoglobulin heavy variable 1-85 (Fragment) OS=Mus musculus OX=10090 GN=Ighv1-85 PE=4 SV=1	13	1	1	1	1	117	13	8.43	3.18	1
FALSE	Master Protein	Q99JN2-2	Isoform 2 of Kelch-like protein 22 OS=Mus musculus OX=10090 GN=Klhl22	2	1	1	1	1	653	73.9	5.77	3.18	1
FALSE	Master Protein	P14206	40S ribosomal protein SA OS=Mus musculus OX=10090 GN=Rpsa PE=1 SV=4	4	1	1	1	1	295	32.8	4.87	3.18	1
FALSE	Master Protein	E9QL26	Calpain-12 OS=Mus musculus OX=10090 GN=Capn12 PE=3 SV=1	3	1	1	1	1	720	80.6	6.32	3.17	1
FALSE	Master Protein	Q8CCB4-2	Isoform 2 of Vacuolar protein sorting-associated protein 53 homolog OS=Mus musculus OX=10090 GN=Vps53	4	1	1	1	1	655	73.7	6.61	3.16	1
FALSE	Master Protein	E9Q3T0	Predicted pseudogene 10073 OS=Mus musculus OX=10090 GN=Gm10073 PE=1 SV=1	14	1	1	1	1	114	11.4	4.36	3.15	1
FALSE	Master Protein	Q8R2S1	Ribosomal protein S6 kinase-like 1 OS=Mus musculus OX=10090 GN=Rps6kl1 PE=1 SV=1	4	1	1	1	1	544	60.2	8.12	3.14	1
FALSE	Master Protein	P14131	40S ribosomal protein S16 OS=Mus musculus OX=10090 GN=Rps16 PE=1 SV=4	8	1	1	1	1	146	16.4	10.21	3.14	1
FALSE	Master Protein	Q99K48	Non-POU domain-containing octamer-binding protein OS=Mus musculus OX=10090 GN=Nono PE=1 SV=3	3	1	1	1	1	473	54.5	8.95	3.13	1
FALSE	Master Protein	P82976	Homeobox protein GBX-1 OS=Mus musculus OX=10090 GN=Gbx1 PE=2 SV=2	10	1	1	1	1	418	43.7	8.41	3.13	1
FALSE	Master Protein	Q8CD19	LanC-like protein 3 OS=Mus musculus OX=10090 GN=Lancl3 PE=2 SV=2	9	1	1	1	1	420	46.4	7.05	3.11	1
FALSE	Master Protein	A0A140T8P4	Immunoglobulin kappa variable 3-9 (Fragment) OS=Mus musculus OX=10090 GN=Igkv3-9 PE=4 SV=2	9	1	1	1	1	119	12.9	4.3	3.1	1
FALSE	Master Protein	Q8K1S6	Protein spire homolog 2 OS=Mus musculus OX=10090 GN=Spire2 PE=1 SV=1	4	1	1	1	1	718	80.2	7.37	3.09	1
FALSE	Master Protein	Q6NSP9	High mobility group protein HMGI-C OS=Mus musculus OX=10090 GN=Hmga2 PE=1 SV=1	9	1	1	1	1	129	14	11	3.08	1
FALSE	Master Protein	Q69ZL1	FYVE, RhoGEF and PH domain-containing protein 6 OS=Mus musculus OX=10090 GN=Fgd6 PE=1 SV=2	2	1	1	1	1	1399	155.1	7.87	3.08	1
FALSE	Master Protein	P02798	Metallothionein-2 OS=Mus musculus OX=10090 GN=Mt2 PE=1 SV=2	20	1	1	1	1	61	6.1	7.83	3.08	1
FALSE	Master Protein	P47962	60S ribosomal protein L5 OS=Mus musculus OX=10090 GN=Rpl5 PE=1 SV=3	5	1	1	1	1	297	34.4	9.77	3.07	1
FALSE	Master Protein	O55082	Tyrosine-protein phosphatase non-receptor type 20 OS=Mus musculus OX=10090 GN=Ptpn20 PE=1 SV=1	7	1	1	1	1	426	49.1	6.62	3.05	1
FALSE	Master Protein	O88569	Heterogeneous nuclear ribonucleoproteins A2/B1 OS=Mus musculus OX=10090 GN=Hnrnpa2b1 PE=1 SV=2	3	1	1	1	1	353	37.4	8.95	3.05	1
FALSE	Master Protein	P62311	U6 snRNA-associated Sm-like protein LSm3 OS=Mus musculus OX=10090 GN=Lsm3 PE=1 SV=2	36	1	1	1	1	102	11.8	4.7	3.04	1
FALSE	Master Protein	A0A0R4J187	X-ray repair cross-complementing protein 6 OS=Mus musculus OX=10090 GN=Xrcc6 PE=1 SV=1	2	1	1	1	1	608	69.4	6.52	3.04	1
FALSE	Master Protein	Q9QYJ3	DnaJ homolog subfamily B member 1 OS=Mus musculus OX=10090 GN=Dnajb1 PE=1 SV=3	4	1	1	1	1	340	38.1	8.63	3.04	1
FALSE	Master Protein	A4Q9F6	Tubulin polyglutamylase TTLL13 OS=Mus musculus OX=10090 GN=Ttll13 PE=2 SV=1	3	1	1	1	1	804	93.4	8.84	3.04	1
FALSE	Master Protein	P63058	Thyroid hormone receptor alpha OS=Mus musculus OX=10090 GN=Thra PE=1 SV=2	3	1	1	1	1	492	55	7.24	3.03	1
FALSE	Master Protein	Q7TR04	Olfactory receptor OS=Mus musculus OX=10090 GN=Olfr1219 PE=3 SV=1	11	1	1	1	1	311	35.1	8.46	3.02	1
FALSE	Master Protein	E9QNY3	Myosin regulatory light chain 10 OS=Mus musculus OX=10090 GN=Myl10 PE=1 SV=1	7	1	1	1	1	147	16.9	4.7	3.02	1
FALSE	Master Protein	Q8VCB2-3	Isoform 3 of Mediator of RNA polymerase II transcription subunit 25 OS=Mus musculus OX=10090 GN=Med25	4	1	1	1	1	822	86.5	8.46	3.01	1
FALSE	Master Protein	P62843	40S ribosomal protein S15 OS=Mus musculus OX=10090 GN=Rps15 PE=1 SV=2	8	1	1	1	1	145	17	10.39	3.01	1
FALSE	Master Protein	Q3UEB3	Poly(U)-binding-splicing factor PUF60 OS=Mus musculus OX=10090 GN=Puf60 PE=1 SV=2	7	1	1	1	1	564	60.2	5.29	2.99	1
FALSE	Master Protein	A0A0R4J1A1	Rab proteins geranylgeranyltransferase component A OS=Mus musculus OX=10090 GN=Chml PE=1 SV=1	6	1	1	1	1	621	70	5.19	2.99	1
FALSE	Master Protein	Q07409	Contactin-3 OS=Mus musculus OX=10090 GN=Cntn3 PE=1 SV=2	3	1	1	1	1	1028	113.2	6.23	2.99	1
FALSE	Master Protein	P35564	Calnexin OS=Mus musculus OX=10090 GN=Canx PE=1 SV=1	3	1	1	1	1	591	67.2	4.64	2.98	1
FALSE	Master Protein	P42125	Enoyl-CoA delta isomerase 1, mitochondrial OS=Mus musculus OX=10090 GN=Eci1 PE=1 SV=2	5	1	1	1	1	289	32.2	8.98	2.98	1
FALSE	Master Protein	Q60625	Intercellular adhesion molecule 5 OS=Mus musculus OX=10090 GN=Icam5 PE=1 SV=2	3	1	1	1	1	917	96.9	6.32	2.98	1
FALSE	Master Protein	Q792Y8	MCG15081 OS=Mus musculus OX=10090 GN=Gm10334 PE=3 SV=1	8	1	1	1	1	246	26.1	4.92	2.97	1
FALSE	Master Protein	Q91Y06	Protocadherin beta 13 OS=Mus musculus OX=10090 GN=Pcdhb13 PE=2 SV=1	3	1	1	1	1	796	87.5	4.86	2.96	1
FALSE	Master Protein	P70445	Eukaryotic translation initiation factor 4E-binding protein 2 OS=Mus musculus OX=10090 GN=Eif4ebp2 PE=1 SV=1	25	1	1	1	1	120	12.9	6.52	2.95	1
FALSE	Master Protein	Q60886	Olfactory receptor 147 OS=Mus musculus OX=10090 GN=Olfr147 PE=3 SV=2	12	1	1	1	1	317	35.3	8.43	2.94	1
FALSE	Master Protein	A0A140LIA5	Mucin 16 (Fragment) OS=Mus musculus OX=10090 GN=Muc16 PE=4 SV=1	5	1	1	1	1	366	40.6	7.37	2.93	1
FALSE	Master Protein	P50289	Acrosomal protein SP-10 OS=Mus musculus OX=10090 GN=Acrv1 PE=1 SV=2	11	1	2	1	1	261	27.9	4.5	2.93	1
FALSE	Master Protein	A0A0R4J1C3	RIKEN cDNA 4933427D14 gene OS=Mus musculus OX=10090 GN=4933427D14Rik PE=1 SV=1	2	1	1	1	1	959	108.7	8.07	2.93	1
FALSE	Master Protein	Q10470	Beta-1,4-mannosyl-glycoprotein 4-beta-N-acetylglucosaminyltransferase OS=Mus musculus OX=10090 GN=Mgat3 PE=1 SV=2	3	1	1	1	1	538	62	8.15	2.93	1
FALSE	Master Protein	Q6IFX4	Keratin, type I cytoskeletal 39 OS=Mus musculus OX=10090 GN=Krt39 PE=2 SV=2	6	1	1	1	1	482	54.3	5.24	2.93	1
FALSE	Master Protein	Q6PFD7	Nuclear apoptosis-inducing factor 1 OS=Mus musculus OX=10090 GN=Naif1 PE=2 SV=1	13	1	1	1	1	327	35.1	7.85	2.92	1
FALSE	Master Protein	Q14BJ1	Protein FAM89A OS=Mus musculus OX=10090 GN=Fam89a PE=2 SV=2	12	1	1	1	1	175	18.7	5.8	2.92	1
FALSE	Master Protein	E9Q5L6	Collagen alpha-1(XXV) chain OS=Mus musculus OX=10090 GN=Col25a1 PE=4 SV=1	6	1	1	1	1	640	62.6	8.84	2.92	1
FALSE	Master Protein	O09126	Semaphorin-4D OS=Mus musculus OX=10090 GN=Sema4d PE=1 SV=2	5	1	1	1	1	861	95.6	7.81	2.92	1
FALSE	Master Protein	Q6RHR9	Membrane-associated guanylate kinase, WW and PDZ domain-containing protein 1 OS=Mus musculus OX=10090 GN=Magi1 PE=1 SV=1	1	1	1	1	1	1471	161.9	7.36	2.91	1
FALSE	Master Protein	P48379	DNA-binding protein RFX2 OS=Mus musculus OX=10090 GN=Rfx2 PE=1 SV=2	6	1	1	1	1	717	79.1	6.87	2.9	1
FALSE	Master Protein	Q61010	E3 ubiquitin-protein ligase DTX1 OS=Mus musculus OX=10090 GN=Dtx1 PE=1 SV=2	5	1	1	1	1	627	68.1	9.55	2.9	1
FALSE	Master Protein	Q8K3W0-1	Isoform 1 of BRISC and BRCA1-A complex member 2 OS=Mus musculus OX=10090 GN=Babam2	5	1	1	1	1	420	48.1	6.47	2.9	1
FALSE	Master Protein	Q8BV57	Soluble scavenger receptor cysteine-rich domain-containing protein SSC5D OS=Mus musculus OX=10090 GN=Ssc5d PE=1 SV=1	2	1	1	1	1	1371	144.5	5.68	2.89	1
FALSE	Master Protein	F6WIU1	Protein KRI1 homolog OS=Mus musculus OX=10090 GN=Kri1 PE=1 SV=2	3	1	1	1	1	705	82.2	5.15	2.89	1
FALSE	Master Protein	A2AQR3	Zinc finger protein 64 OS=Mus musculus OX=10090 GN=Zfp64 PE=1 SV=1	3	1	1	1	1	643	71.7	8.41	2.89	1
FALSE	Master Protein	A0A0R4J140	Clustered mitochondria protein homolog OS=Mus musculus OX=10090 GN=Cluh PE=1 SV=1	1	1	1	1	1	1353	151.7	6.02	2.89	1
FALSE	Master Protein	A0A1W2P6R9	Rho guanine nucleotide exchange factor 25 OS=Mus musculus OX=10090 GN=Arhgef25 PE=1 SV=1	9	1	1	1	1	579	64.1	6.55	2.88	1
FALSE	Master Protein	E9QKC6	Tripartite motif-containing protein 2 OS=Mus musculus OX=10090 GN=Trim2 PE=1 SV=1	3	1	1	1	1	770	84.3	7.47	2.87	1
FALSE	Master Protein	P35285	Ras-related protein Rab-22A OS=Mus musculus OX=10090 GN=Rab22a PE=1 SV=2	12	1	1	1	1	194	21.8	8.15	2.87	1
FALSE	Master Protein	Q8K0T7	Protein unc-13 homolog C OS=Mus musculus OX=10090 GN=Unc13c PE=1 SV=3	2	1	1	1	1	2210	249.7	6.07	2.87	1
FALSE	Master Protein	Q76LL6	FH1/FH2 domain-containing protein 3 OS=Mus musculus OX=10090 GN=Fhod3 PE=1 SV=1	2	1	1	1	1	1578	175.5	5.55	2.87	1
FALSE	Master Protein	Q8R0K2	E3 ubiquitin-protein ligase TRIM31 OS=Mus musculus OX=10090 GN=Trim31 PE=1 SV=1	5	1	1	1	1	507	57.1	7.85	2.86	1
FALSE	Master Protein	G3UW63	MCG1037962 OS=Mus musculus OX=10090 GN=Rad51ap2 PE=4 SV=1	2	1	1	1	1	976	112.1	8.1	2.85	1
FALSE	Master Protein	O35452	Tenascin X OS=Mus musculus OX=10090 GN=Tnxb PE=1 SV=1	0	1	1	1	1	4006	435.2	5.22	2.85	1
FALSE	Master Protein	Q9DB20	ATP synthase subunit O, mitochondrial OS=Mus musculus OX=10090 GN=Atp5po PE=1 SV=1	5	1	1	1	1	213	23.3	9.99	2.84	1
FALSE	Master Protein	Q5XJV5	Nuclear receptor coactivator 6 OS=Mus musculus OX=10090 GN=Ncoa6 PE=1 SV=1	2	1	1	1	1	2069	219.8	9.35	2.84	1
FALSE	Master Protein	E9Q980	Zinc finger protein 788 OS=Mus musculus OX=10090 GN=Zfp788 PE=4 SV=1	5	1	1	1	1	884	102.9	9.03	2.84	1
FALSE	Master Protein	P10639	Thioredoxin OS=Mus musculus OX=10090 GN=Txn PE=1 SV=3	12	1	1	1	1	105	11.7	4.92	2.83	1
FALSE	Master Protein	Q8VI95	Inactive 2'-5'-oligoadenylate synthase 1D OS=Mus musculus OX=10090 GN=Oas1d PE=1 SV=1	9	1	1	1	1	361	42.8	6.2	2.82	1
FALSE	Master Protein	E9PYT0	Rho GTPase-activating protein 5 OS=Mus musculus OX=10090 GN=Arhgap5 PE=1 SV=1	2	1	1	1	1	1503	172.4	6.55	2.81	1
FALSE	Master Protein	Q3UTJ2	Sorbin and SH3 domain-containing protein 2 OS=Mus musculus OX=10090 GN=Sorbs2 PE=1 SV=2	2	1	1	1	1	1180	132.3	8.53	2.81	1
FALSE	Master Protein	Q9WVK8	Cholesterol 24-hydroxylase OS=Mus musculus OX=10090 GN=Cyp46a1 PE=1 SV=1	4	1	1	1	1	500	56.8	8.82	2.81	1
FALSE	Master Protein	Q8R0V5	Indoleamine 2,3-dioxygenase 2 OS=Mus musculus OX=10090 GN=Ido2 PE=1 SV=3	6	1	2	1	1	405	45.2	6.68	2.8	1
FALSE	Master Protein	B9EKI3	TATA element modulatory factor OS=Mus musculus OX=10090 GN=Tmf1 PE=1 SV=2	2	1	1	1	1	1091	121.7	4.87	2.8	1
FALSE	Master Protein	A0A1N9MDH9	Probable G-protein-coupled receptor 19 OS=Mus musculus OX=10090 GN=Gpr19 PE=4 SV=1	2	1	1	1	1	501	57.7	9.57	2.8	1
FALSE	Master Protein	Q8BXQ2	GPI transamidase component PIG-T OS=Mus musculus OX=10090 GN=Pigt PE=1 SV=2	5	1	1	1	1	582	65.7	8.4	2.79	1
FALSE	Master Protein	D3YV00	Phospholipid-transporting ATPase OS=Mus musculus OX=10090 GN=Atp9b PE=1 SV=2	3	1	1	1	1	1146	129	7.71	2.79	1
FALSE	Master Protein	E9PYY5	WD repeat-containing protein 78 OS=Mus musculus OX=10090 GN=Wdr78 PE=1 SV=1	4	1	1	1	1	807	90.1	5.45	2.78	1
FALSE	Master Protein	E9PYL9	Predicted gene 10036 OS=Mus musculus OX=10090 GN=Gm10036 PE=3 SV=1	8	1	1	1	1	178	20.3	9.51	2.78	1
FALSE	Master Protein	Q5S006	Leucine-rich repeat serine/threonine-protein kinase 2 OS=Mus musculus OX=10090 GN=Lrrk2 PE=1 SV=2	2	1	1	1	1	2527	284.5	6.83	2.78	1
FALSE	Master Protein	Q9CWE0	Mitochondrial fission regulator 1-like OS=Mus musculus OX=10090 GN=Mtfr1l PE=1 SV=1	6	1	1	1	1	289	31.7	6.1	2.78	1
FALSE	Master Protein	Q09M02-4	Isoform 4 of Cytosolic carboxypeptidase-like protein 5 OS=Mus musculus OX=10090 GN=Agbl5	3	1	1	1	1	808	89.3	8.78	2.78	1
FALSE	Master Protein	Q9EPK5-2	Isoform 2 of WW domain-containing transcription regulator protein 1 OS=Mus musculus OX=10090 GN=Wwtr1	5	1	1	1	1	452	49.8	6.84	2.77	1
FALSE	Master Protein	Q99LB4	Capping protein (Actin filament), gelsolin-like OS=Mus musculus OX=10090 GN=Capg PE=1 SV=1	10	1	1	1	1	349	38.7	6.95	2.76	1
FALSE	Master Protein	E9Q7L0	Oxoglutarate dehydrogenase-like OS=Mus musculus OX=10090 GN=Ogdhl PE=1 SV=1	3	1	1	1	1	1029	116.5	6.84	2.76	1
FALSE	Master Protein	A0A1W2P6U8	RIKEN cDNA 4932415D10 gene OS=Mus musculus OX=10090 GN=4932415D10Rik PE=4 SV=1	0	1	1	1	1	4986	551.5	8	2.76	1
FALSE	Master Protein	O88322	Nidogen-2 OS=Mus musculus OX=10090 GN=Nid2 PE=1 SV=2	1	1	1	1	1	1403	153.8	5.38	2.76	1
FALSE	Master Protein	F2Z461	E3 ISG15--protein ligase Herc6 OS=Mus musculus OX=10090 GN=Herc6 PE=2 SV=1	3	1	1	1	1	1003	112.9	7.52	2.76	1
FALSE	Master Protein	P60202	Myelin proteolipid protein OS=Mus musculus OX=10090 GN=Plp1 PE=1 SV=2	4	1	1	1	1	277	30.1	8.35	2.76	1
FALSE	Master Protein	Q0QWG9	Delphilin OS=Mus musculus OX=10090 GN=Grid2ip PE=1 SV=1	4	1	1	1	1	1203	131.9	7.02	2.76	1
FALSE	Master Protein	Q8BVD5	MAGUK p55 subfamily member 7 OS=Mus musculus OX=10090 GN=Mpp7 PE=1 SV=2	6	1	1	1	1	576	65.5	7.3	2.75	1
FALSE	Master Protein	Q8BHW9	Schlafen-like protein 1 OS=Mus musculus OX=10090 GN=Slfnl1 PE=2 SV=1	4	1	1	1	1	410	45.6	8.66	2.75	1
FALSE	Master Protein	Q9DB77	Cytochrome b-c1 complex subunit 2, mitochondrial OS=Mus musculus OX=10090 GN=Uqcrc2 PE=1 SV=1	2	1	1	1	1	453	48.2	9.25	2.75	1
FALSE	Master Protein	Q9Z1A1	TFG protein OS=Mus musculus OX=10090 GN=Tfg PE=1 SV=1	4	1	1	1	1	397	43	5.1	2.74	1
FALSE	Master Protein	Q6ZWV7	60S ribosomal protein L35 OS=Mus musculus OX=10090 GN=Rpl35 PE=1 SV=1	8	1	1	1	1	123	14.5	11.05	2.74	1
FALSE	Master Protein	E9PV66	Myosin XVIIIb OS=Mus musculus OX=10090 GN=Myo18b PE=1 SV=1	1	1	1	1	1	2605	288.7	6.67	2.74	1
FALSE	Master Protein	Q3UP14	Growth hormone receptor OS=Mus musculus OX=10090 GN=Ghr PE=1 SV=1	3	1	1	1	1	650	72.6	4.83	2.73	1
FALSE	Master Protein	Q8CE90	Dual specificity mitogen-activated protein kinase kinase 7 OS=Mus musculus OX=10090 GN=Map2k7 PE=1 SV=1	5	1	1	1	1	535	59.3	9.11	2.73	1
FALSE	Master Protein	Q9JJG9	Nitric oxide-associated protein 1 OS=Mus musculus OX=10090 GN=Noa1 PE=1 SV=1	2	1	1	1	1	693	77.3	8.12	2.72	1
FALSE	Master Protein	O35544	Excitatory amino acid transporter 4 OS=Mus musculus OX=10090 GN=Slc1a6 PE=1 SV=1	6	1	1	1	1	561	60.7	8.75	2.72	1
FALSE	Master Protein	O54825	Bystin OS=Mus musculus OX=10090 GN=Bysl PE=1 SV=3	5	1	1	1	1	436	49.8	7.78	2.72	1
FALSE	Master Protein	A9JTY7	MCG119409 OS=Mus musculus OX=10090 GN=Sprr2b PE=2 SV=1	9	1	1	1	1	98	10.7	7.49	2.71	1
FALSE	Master Protein	A2A9M4	Dedicator of cytokinesis protein 7 OS=Mus musculus OX=10090 GN=Dock7 PE=1 SV=2	1	1	1	1	1	2130	241.3	6.76	2.71	1
FALSE	Master Protein	A0A0B4J1F1	Stomatin-like protein 1 OS=Mus musculus OX=10090 GN=Stoml1 PE=1 SV=1	7	1	1	1	1	399	42.9	5.74	2.71	1
FALSE	Master Protein	A0A0A6YWH6	Immunoglobulin heavy variable 9-4 (Fragment) OS=Mus musculus OX=10090 GN=Ighv9-4 PE=4 SV=1	9	1	1	1	1	117	13.1	8.79	2.7	1
FALSE	Master Protein	Q0GE24	GLIS3 OS=Mus musculus OX=10090 GN=Glis3 PE=1 SV=1	2	1	1	1	1	935	99.7	8.4	2.7	1
FALSE	Master Protein	Q61045	Single-minded homolog 1 OS=Mus musculus OX=10090 GN=Sim1 PE=1 SV=3	2	1	1	1	1	765	85.5	7.43	2.7	1
FALSE	Master Protein	F8WIV2	Serine (or cysteine) peptidase inhibitor, clade B, member 6a OS=Mus musculus OX=10090 GN=Serpinb6a PE=1 SV=1	4	1	1	1	1	399	44.7	6.38	2.7	1
FALSE	Master Protein	Q3UPQ4	F-box and WD-40 domain protein 28 OS=Mus musculus OX=10090 GN=Fbxw28 PE=2 SV=1	5	1	1	1	1	453	52.7	7.84	2.7	1
FALSE	Master Protein	Q9QZZ6	Dermatopontin OS=Mus musculus OX=10090 GN=Dpt PE=1 SV=1	6	1	1	1	1	201	24	4.83	2.69	1
FALSE	Master Protein	Q8N7N6	TRAF3-interacting protein 2 OS=Mus musculus OX=10090 GN=Traf3ip2 PE=1 SV=1	5	1	1	1	1	555	62.4	6.58	2.69	1
FALSE	Master Protein	A2A9V9	BTB/POZ domain-containing protein KCTD2 OS=Mus musculus OX=10090 GN=Kctd2 PE=1 SV=1	9	1	1	1	1	338	36.1	5.9	2.69	1
FALSE	Master Protein	Q8VIC9	Vomeronasal type-1 receptor 43 OS=Mus musculus OX=10090 GN=Vmn1r43 PE=2 SV=1	10	1	1	1	1	329	37.6	9.35	2.69	1
FALSE	Master Protein	Q9EP97	Sentrin-specific protease 3 OS=Mus musculus OX=10090 GN=Senp3 PE=1 SV=1	3	1	1	1	1	568	64.4	8.75	2.68	1
FALSE	Master Protein	G3UW83	Nuclear factor of kappa light polypeptide gene enhancer in B-cells inhibitor-like 2 OS=Mus musculus OX=10090 GN=Tonsl PE=1 SV=1	2	1	1	1	1	1363	151	6.05	2.68	1
FALSE	Master Protein	E9Q4Z2	Acetyl-CoA carboxylase 2 OS=Mus musculus OX=10090 GN=Acacb PE=1 SV=1	1	1	1	1	1	2448	275.6	6.32	2.68	1
FALSE	Master Protein	Q3UT54	Oocyte-specific homeobox 3 OS=Mus musculus OX=10090 GN=Obox3 PE=2 SV=1	13	1	1	1	1	335	37.8	5.44	2.68	1
FALSE	Master Protein	Q3UPL5	Uncharacterized protein C11orf96 homolog OS=Mus musculus OX=10090 GN=Ag2 PE=1 SV=2	12	1	1	1	1	249	27.1	10.89	2.68	1
FALSE	Master Protein	P09671	Superoxide dismutase [Mn], mitochondrial OS=Mus musculus OX=10090 GN=Sod2 PE=1 SV=3	7	1	1	1	1	222	24.6	8.62	2.68	1
FALSE	Master Protein	Q3U0L2	Ankyrin repeat domain-containing protein 33B OS=Mus musculus OX=10090 GN=Ankrd33b PE=1 SV=1	3	1	1	1	1	486	53.2	8.68	2.68	1
FALSE	Master Protein	Q9WTW5	Solute carrier family 22 member 3 OS=Mus musculus OX=10090 GN=Slc22a3 PE=2 SV=1	4	1	1	1	1	551	61	8.15	2.68	1
FALSE	Master Protein	A0A3B2W864	RPS10-NUDT3 readthrough OS=Mus musculus OX=10090 PE=4 SV=1	3	1	1	1	1	287	32.7	9.22	2.67	1
FALSE	Master Protein	Q8K1C0	Protein angel homolog 2 OS=Mus musculus OX=10090 GN=Angel2 PE=1 SV=1	3	1	1	1	1	544	62.4	8.21	2.67	1
FALSE	Master Protein	E9Q4S1	High affinity cAMP-specific and IBMX-insensitive 3',5'-cyclic phosphodiesterase 8B OS=Mus musculus OX=10090 GN=Pde8b PE=1 SV=1	2	1	1	1	1	865	96.7	6.86	2.67	1
FALSE	Master Protein	Q61362	Chitinase-3-like protein 1 OS=Mus musculus OX=10090 GN=Chi3l1 PE=1 SV=3	6	1	1	1	1	389	43.9	8.57	2.67	1
FALSE	Master Protein	Q61937	Nucleophosmin OS=Mus musculus OX=10090 GN=Npm1 PE=1 SV=1	4	1	1	1	1	292	32.5	4.77	2.67	1
FALSE	Master Protein	Q60651	Killer cell lectin-like receptor 4 OS=Mus musculus OX=10090 GN=Klra4 PE=2 SV=2	6	1	1	1	1	263	30.9	8.66	2.67	1
FALSE	Master Protein	P11247	Myeloperoxidase OS=Mus musculus OX=10090 GN=Mpo PE=1 SV=2	6	1	1	1	1	718	81.1	9.55	2.67	1
FALSE	Master Protein	V9GXV7	Regulator of G-protein-signaling-like 1 OS=Mus musculus OX=10090 GN=Rgsl1 PE=4 SV=1	2	1	1	1	1	970	113	9.13	2.67	1
FALSE	Master Protein	H7BX48	NTPase KAP family P-loop domain-containing protein 1 OS=Mus musculus OX=10090 GN=Nkpd1 PE=4 SV=1	2	1	1	1	1	825	91.4	9.03	2.67	1
FALSE	Master Protein	Q9JI74	Kelch-like protein 1 OS=Mus musculus OX=10090 GN=Klhl1 PE=2 SV=2	1	1	1	1	1	751	82.8	6.42	2.66	1
FALSE	Master Protein	D3YTU0	Vesicle-associated membrane protein 1 OS=Mus musculus OX=10090 GN=Vamp1 PE=1 SV=1	15	1	1	1	1	171	18.7	9.22	2.66	1
FALSE	Master Protein	A0A286YD65	Protein FAM217A OS=Mus musculus OX=10090 GN=Fam217a PE=4 SV=1	4	1	1	1	1	662	74	6.65	2.66	1
FALSE	Master Protein	D3Z3J7	RIKEN cDNA 2610020H08, isoform CRA_h OS=Mus musculus OX=10090 GN=Rexo5 PE=1 SV=1	7	1	1	1	1	445	50.2	6.35	2.66	1
FALSE	Master Protein	P14719	Interleukin-1 receptor-like 1 OS=Mus musculus OX=10090 GN=Il1rl1 PE=1 SV=2	4	1	1	1	1	567	64.8	8.22	2.66	1
FALSE	Master Protein	E9Q357	HEAT repeat-containing 4 OS=Mus musculus OX=10090 GN=Heatr4 PE=4 SV=2	4	1	1	1	1	955	109.6	9.16	2.66	1
FALSE	Master Protein	Q8BYA0	Tubulin-specific chaperone D OS=Mus musculus OX=10090 GN=Tbcd PE=1 SV=1	3	1	1	1	1	1196	133.2	6.51	2.66	1
FALSE	Master Protein	Q80YQ8	E3 ubiquitin-protein ligase RMND5A OS=Mus musculus OX=10090 GN=Rmnd5a PE=1 SV=2	6	1	1	1	1	391	44	6.06	2.65	1
FALSE	Master Protein	Q60875	Rho guanine nucleotide exchange factor 2 OS=Mus musculus OX=10090 GN=Arhgef2 PE=1 SV=4	2	1	1	1	1	985	111.9	7.25	2.65	1
FALSE	Master Protein	Q3U1U4	Predicted gene, 49368 OS=Mus musculus OX=10090 GN=Gm49368 PE=1 SV=1	2	1	1	1	1	1232	135.9	8.21	2.65	1
FALSE	Master Protein	Q63870	Collagen alpha-1(VII) chain OS=Mus musculus OX=10090 GN=Col7a1 PE=1 SV=3	1	1	1	1	1	2944	295.1	6.34	2.65	1
FALSE	Master Protein	A0A0U1RPB6	Nuclear protein 1 OS=Mus musculus OX=10090 GN=Nupr1 PE=4 SV=1	100	1	1	1	1	43	4.8	4.55	2.65	1
FALSE	Master Protein	Q9JMH9-4	Isoform 4 of Unconventional myosin-XVIIIa OS=Mus musculus OX=10090 GN=Myo18a	1	1	1	1	1	1998	226.2	6.16	2.65	1
FALSE	Master Protein	Q7TR17	Olfactory receptor OS=Mus musculus OX=10090 GN=Olfr1182 PE=3 SV=1	11	1	1	1	1	305	35	8.07	2.64	1
FALSE	Master Protein	Q8VDD8	WASH complex subunit 1 OS=Mus musculus OX=10090 GN=Washc1 PE=1 SV=1	4	1	1	1	1	475	51.6	5.44	2.64	1
FALSE	Master Protein	A0A286YCH6	Receptor-type tyrosine-protein phosphatase gamma (Fragment) OS=Mus musculus OX=10090 GN=Ptprg PE=4 SV=1	15	1	1	1	1	156	18.3	12.25	2.63	1
FALSE	Master Protein	A0A0N4SV63	Dysferlin OS=Mus musculus OX=10090 GN=Dysf PE=1 SV=1	1	1	1	1	1	2120	241	5.67	2.63	1
FALSE	Master Protein	O88532	Zinc finger RNA-binding protein OS=Mus musculus OX=10090 GN=Zfr PE=1 SV=2	1	1	1	1	1	1074	116.8	9.04	2.62	1
FALSE	Master Protein	A0A1B0GS41	GRB2-associated-binding protein 1 OS=Mus musculus OX=10090 GN=Gab1 PE=1 SV=1	2	1	1	1	1	725	80.1	6.07	2.62	1
FALSE	Master Protein	Q8BGW0	Protein THEMIS OS=Mus musculus OX=10090 GN=Themis PE=1 SV=1	4	1	1	1	1	636	72.7	6.13	2.62	1
FALSE	Master Protein	Q6NZP2	Vasculin-like protein 1 OS=Mus musculus OX=10090 GN=Gpbp1l1 PE=1 SV=1	5	1	1	1	1	473	51.9	7.28	2.62	1
FALSE	Master Protein	P01637	Ig kappa chain V-V region T1 OS=Mus musculus OX=10090 PE=4 SV=1	12	1	1	1	1	128	14.4	8.59	2.62	1
FALSE	Master Protein	A0A1D5RLM8	Predicted gene 11639 OS=Mus musculus OX=10090 GN=Gm11639 PE=1 SV=1	0	1	1	1	1	5808	653.8	5.4	2.61	1
FALSE	Master Protein	P34821-2	Isoform 2 of Bone morphogenetic protein 8A OS=Mus musculus OX=10090 GN=Bmp8a	9	1	1	1	1	412	46.1	8.37	2.61	1
FALSE	Master Protein	Q925T4	PLAGL2 OS=Mus musculus OX=10090 GN=Plagl2 PE=1 SV=1	4	1	1	1	1	496	54.5	8.65	2.61	1
FALSE	Master Protein	O55029	Coatomer subunit beta' OS=Mus musculus OX=10090 GN=Copb2 PE=1 SV=2	2	1	1	1	1	905	102.4	5.3	2.61	1
FALSE	Master Protein	Q8BMQ2	General transcription factor 3C polypeptide 4 OS=Mus musculus OX=10090 GN=Gtf3c4 PE=1 SV=2	3	1	1	1	1	817	91.6	6.73	2.61	1
FALSE	Master Protein	A0A087WSN5	Phosphatidylinositol-glycan biosynthesis class X protein OS=Mus musculus OX=10090 GN=Pigx PE=1 SV=1	17	1	1	1	1	252	28.4	6.4	2.6	1
FALSE	Master Protein	Q9ESU7	Amino acid transporter OS=Mus musculus OX=10090 GN=Slc1a5 PE=1 SV=1	2	1	1	1	1	555	58.4	7.12	2.6	1
FALSE	Master Protein	A0A0R4J049	Protein arginine N-methyltransferase 5 OS=Mus musculus OX=10090 GN=Prmt5 PE=1 SV=1	3	1	1	1	1	637	72.7	6.34	2.6	1
FALSE	Master Protein	A0A1W2P8A8	Receptor expression-enhancing protein OS=Mus musculus OX=10090 GN=Reep3 PE=1 SV=1	10	1	1	1	1	267	30.6	9.26	2.6	1
FALSE	Master Protein	Q64163-3	Isoform Gamma of Transcription factor Dp-2 OS=Mus musculus OX=10090 GN=Tfdp2	12	1	1	1	1	370	40.9	5.49	2.6	1
FALSE	Master Protein	E9QML5	Zinc finger protein 638 OS=Mus musculus OX=10090 GN=Zfp638 PE=1 SV=2	1	1	1	1	1	1960	218	6.89	2.59	1
FALSE	Master Protein	Q5SV06	Spermatogenesis-associated protein 22 OS=Mus musculus OX=10090 GN=Spata22 PE=1 SV=1	6	1	1	1	1	358	40.1	9.58	2.59	1
FALSE	Master Protein	Q62240	Lysine-specific demethylase 5D OS=Mus musculus OX=10090 GN=Kdm5d PE=2 SV=2	1	1	1	1	1	1548	176.9	6.16	2.59	1
FALSE	Master Protein	H3BKP8	RIKEN cDNA 9930021J03 gene OS=Mus musculus OX=10090 GN=9930021J03Rik PE=1 SV=1	1	1	1	1	1	2027	218.8	9.04	2.58	1
FALSE	Master Protein	Q8C147	Dedicator of cytokinesis protein 8 OS=Mus musculus OX=10090 GN=Dock8 PE=1 SV=4	1	1	1	1	1	2100	238.8	6.96	2.58	1
FALSE	Master Protein	O08547	Vesicle-trafficking protein SEC22b OS=Mus musculus OX=10090 GN=Sec22b PE=1 SV=3	7	1	1	1	1	215	24.7	8.51	2.57	1
FALSE	Master Protein	P28301	Protein-lysine 6-oxidase OS=Mus musculus OX=10090 GN=Lox PE=1 SV=1	4	1	1	1	1	411	46.7	8.43	2.57	1
FALSE	Master Protein	Q04891	Transcription factor SOX-13 OS=Mus musculus OX=10090 GN=Sox13 PE=2 SV=4	3	1	1	1	1	613	68.1	6.46	2.57	1
FALSE	Master Protein	F8VPL2	Phosphatidylinositol 4-phosphate 3-kinase C2 domain-containing subunit alpha OS=Mus musculus OX=10090 GN=Pik3c2a PE=1 SV=1	1	1	1	1	1	1686	190.6	8.02	2.57	1
FALSE	Master Protein	A0A2I3BQJ3	Receptor expression-enhancing protein OS=Mus musculus OX=10090 GN=Reep4 PE=1 SV=1	10	1	1	1	1	293	33.8	9.94	2.57	1
FALSE	Master Protein	P86176	T-cell immunoreceptor with Ig and ITIM domains OS=Mus musculus OX=10090 GN=Tigit PE=3 SV=1	8	1	1	1	1	249	26.9	5.01	2.57	1
FALSE	Master Protein	Q02257	Junction plakoglobin OS=Mus musculus OX=10090 GN=Jup PE=1 SV=3	2	1	1	1	1	745	81.7	6.14	2.57	1
FALSE	Master Protein	E9Q622	Protocadherin 11 X-linked OS=Mus musculus OX=10090 GN=Pcdh11x PE=1 SV=1	1	1	1	1	1	1334	146.9	5.15	2.57	1
FALSE	Master Protein	D3YUZ0	Coiled-coil domain containing 83, isoform CRA_c OS=Mus musculus OX=10090 GN=Ccdc83 PE=4 SV=1	6	1	1	1	1	408	48	5.44	2.57	1
FALSE	Master Protein	P09470	Angiotensin-converting enzyme OS=Mus musculus OX=10090 GN=Ace PE=1 SV=3	1	1	1	1	1	1312	150.8	6.55	2.57	1
FALSE	Master Protein	Q61553	Fascin OS=Mus musculus OX=10090 GN=Fscn1 PE=1 SV=4	3	1	1	1	1	493	54.5	6.89	2.56	1
FALSE	Master Protein	P58069	Ras GTPase-activating protein 2 OS=Mus musculus OX=10090 GN=Rasa2 PE=1 SV=2	3	1	1	1	1	847	96.3	7.59	2.56	1
FALSE	Master Protein	A0A1W2P6X3	Formin-like protein 1 OS=Mus musculus OX=10090 GN=Fmnl1 PE=1 SV=1	2	1	1	1	1	1100	122.6	5.88	2.56	1
FALSE	Master Protein	Q9ES00	Ubiquitin conjugation factor E4 B OS=Mus musculus OX=10090 GN=Ube4b PE=1 SV=3	2	1	1	1	1	1173	133.2	6.07	2.56	1
FALSE	Master Protein	Q5SSZ5	Tensin-3 OS=Mus musculus OX=10090 GN=Tns3 PE=1 SV=1	2	1	1	1	1	1440	155.5	6.65	2.56	1
FALSE	Master Protein	Q8R2F2	Sphingolipid delta(4)-desaturase/C4-monooxygenase DES2 OS=Mus musculus OX=10090 GN=Degs2 PE=1 SV=1	8	1	1	1	1	323	37.5	8.94	2.56	1
FALSE	Master Protein	B1ARA9	Platelet endothelial cell adhesion molecule (Fragment) OS=Mus musculus OX=10090 GN=Pecam1 PE=1 SV=2	11	1	1	1	1	317	35.9	6.73	2.55	1
FALSE	Master Protein	Q9D3D9	ATP synthase subunit delta, mitochondrial OS=Mus musculus OX=10090 GN=Atp5f1d PE=1 SV=1	5	1	1	1	1	168	17.6	5.08	2.55	1
FALSE	Master Protein	H3BK67	Homeobox containing 1, isoform CRA_a OS=Mus musculus OX=10090 GN=Hmbox1 PE=1 SV=1	2	1	1	1	1	405	45.9	6.33	2.55	1
FALSE	Master Protein	Q8R0W5	Carboxylesterase 4A OS=Mus musculus OX=10090 GN=Ces4a PE=2 SV=2	2	1	1	1	1	563	62.8	8.54	2.55	1
FALSE	Master Protein	Q99JR1	Sideroflexin-1 OS=Mus musculus OX=10090 GN=Sfxn1 PE=1 SV=3	3	1	1	1	1	322	35.6	9.23	2.55	1
FALSE	Master Protein	Q9D5U8	Cyclic nucleotide-binding domain-containing protein 2 OS=Mus musculus OX=10090 GN=Cnbd2 PE=1 SV=2	3	1	1	1	1	673	77.8	8.94	2.55	1
FALSE	Master Protein	O35973	Period circadian protein homolog 1 OS=Mus musculus OX=10090 GN=Per1 PE=1 SV=2	1	1	1	1	1	1291	136.3	6.13	2.54	1
FALSE	Master Protein	E9PUU4	Gem-associated protein 5 OS=Mus musculus OX=10090 GN=Gemin5 PE=1 SV=1	2	1	1	1	1	1503	166.6	6.74	2.54	1
FALSE	Master Protein	O09106	Histone deacetylase 1 OS=Mus musculus OX=10090 GN=Hdac1 PE=1 SV=1	2	1	1	1	1	482	55	5.48	2.54	1
FALSE	Master Protein	Q91YD4	Transient receptor potential cation channel subfamily M member 2 OS=Mus musculus OX=10090 GN=Trpm2 PE=1 SV=2	1	1	1	1	1	1506	172.1	7.56	2.53	1
FALSE	Master Protein	P61358	60S ribosomal protein L27 OS=Mus musculus OX=10090 GN=Rpl27 PE=1 SV=2	7	1	1	1	1	136	15.8	10.56	2.53	1
FALSE	Master Protein	A0A2K6EDP7	WD repeat and HMG-box DNA-binding protein 1 OS=Mus musculus OX=10090 GN=Wdhd1 PE=1 SV=1	2	1	1	1	1	1118	124.3	5.6	2.53	1
FALSE	Master Protein	O88602	Voltage-dependent calcium channel gamma-2 subunit OS=Mus musculus OX=10090 GN=Cacng2 PE=1 SV=1	7	1	1	1	1	323	35.9	8.98	2.52	1
FALSE	Master Protein	Q3TFI6	GTPase IMAP family member 1 OS=Mus musculus OX=10090 GN=Gimap1 PE=1 SV=1	13	1	1	1	1	300	33.3	8.69	2.52	1
FALSE	Master Protein	Q8K135	Dyslexia-associated protein KIAA0319-like protein OS=Mus musculus OX=10090 GN=Kiaa0319l PE=1 SV=1	1	1	1	1	1	1048	115.2	6.16	2.52	1
FALSE	Master Protein	Q9CU65	Zinc finger MYM-type protein 2 OS=Mus musculus OX=10090 GN=Zmym2 PE=1 SV=3	1	1	1	1	1	1376	154.5	6.37	2.52	1
FALSE	Master Protein	O89023	Tripeptidyl-peptidase 1 OS=Mus musculus OX=10090 GN=Tpp1 PE=1 SV=2	4	1	1	1	1	562	61.3	6.57	2.52	1
FALSE	Master Protein	Q9CQD7	phospholipase A2 inhibitor and Ly6/PLAUR domain-containing protein OS=Mus musculus OX=10090 GN=Pinlyp PE=2 SV=1	9	1	1	1	1	212	22.8	8.16	2.52	1
FALSE	Master Protein	B2RXS4	Plexin-B2 OS=Mus musculus OX=10090 GN=Plxnb2 PE=1 SV=1	1	1	1	1	1	1842	206.1	5.87	2.52	1
FALSE	Master Protein	Q8CIR4	Transient receptor potential cation channel subfamily M member 6 OS=Mus musculus OX=10090 GN=Trpm6 PE=2 SV=1	1	1	1	1	1	2028	232.7	8.27	2.52	1
FALSE	Master Protein	P09925	Surfeit locus protein 1 OS=Mus musculus OX=10090 GN=Surf1 PE=1 SV=3	5	1	1	1	1	306	34.8	9.72	2.51	1
FALSE	Master Protein	Q99LE6	ATP-binding cassette sub-family F member 2 OS=Mus musculus OX=10090 GN=Abcf2 PE=1 SV=1	1	1	1	1	1	628	71.7	7.05	2.51	1
FALSE	Master Protein	E9PWE2	Transcription factor E2-alpha OS=Mus musculus OX=10090 GN=Tcf3 PE=1 SV=1	4	1	1	1	1	653	67.9	6.38	2.51	1
FALSE	Master Protein	A0A140LJ72	Mucin 16 OS=Mus musculus OX=10090 GN=Muc16 PE=4 SV=1	0	1	1	1	1	8478	908.2	6.04	2.51	1
FALSE	Master Protein	E0CYX8	F-box only protein 9 (Fragment) OS=Mus musculus OX=10090 GN=Fbxo9 PE=4 SV=1	21	1	1	1	1	68	7.7	7.2	2.51	1
FALSE	Master Protein	Q05921	2-5A-dependent ribonuclease OS=Mus musculus OX=10090 GN=Rnasel PE=1 SV=2	3	1	1	1	1	735	83.2	6.55	2.51	1
FALSE	Master Protein	Q6QLQ4	C-type lectin domain family 7 member A OS=Mus musculus OX=10090 GN=Clec7a PE=1 SV=3	7	1	1	1	1	244	27.4	6.73	2.51	1
FALSE	Master Protein	P62962	Profilin-1 OS=Mus musculus OX=10090 GN=Pfn1 PE=1 SV=2	11	1	1	1	1	140	14.9	8.28	2.5	1
FALSE	Master Protein	Q7TQC7	G patch domain-containing protein 2 OS=Mus musculus OX=10090 GN=Gpatch2 PE=1 SV=2	4	1	1	1	1	527	58.2	9.44	2.5	1
FALSE	Master Protein	Q3TDN2	FAS-associated factor 2 OS=Mus musculus OX=10090 GN=Faf2 PE=1 SV=2	4	1	1	1	1	445	52.4	5.47	2.5	1
FALSE	Master Protein	P33174	Chromosome-associated kinesin KIF4 OS=Mus musculus OX=10090 GN=Kif4 PE=1 SV=3	1	1	1	1	1	1231	139.4	6.68	2.5	1
FALSE	Master Protein	Q3UYV9	Nuclear cap-binding protein subunit 1 OS=Mus musculus OX=10090 GN=Ncbp1 PE=1 SV=2	5	1	1	1	1	790	91.9	6.64	2.5	1
FALSE	Master Protein	O35393	Ephrin-B3 OS=Mus musculus OX=10090 GN=Efnb3 PE=1 SV=1	9	1	1	1	1	340	35.9	8.25	2.5	1
FALSE	Master Protein	Q8R2S8	CD177 antigen OS=Mus musculus OX=10090 GN=Cd177 PE=2 SV=1	3	1	1	1	1	817	87	5.67	2.5	1
FALSE	Master Protein	Q8BVG4	Dipeptidyl peptidase 9 OS=Mus musculus OX=10090 GN=Dpp9 PE=1 SV=2	2	1	1	1	1	862	97.9	6.65	2.49	1
FALSE	Master Protein	H3BJZ7	Protein unc-13 homolog A OS=Mus musculus OX=10090 GN=Unc13a PE=1 SV=1	1	1	1	1	1	1731	195.7	5.26	2.49	1
FALSE	Master Protein	B9EJU1	Gene model 1141, (NCBI) OS=Mus musculus OX=10090 GN=Gm1141 PE=1 SV=1	5	1	1	1	1	475	52.2	4.82	2.49	1
FALSE	Master Protein	Q8C827	Zinc finger protein 62 OS=Mus musculus OX=10090 GN=Zfp62 PE=1 SV=1	2	1	1	1	1	914	104.7	8.85	2.49	1
FALSE	Master Protein	Q9DBG6	Dolichyl-diphosphooligosaccharide--protein glycosyltransferase subunit 2 OS=Mus musculus OX=10090 GN=Rpn2 PE=1 SV=1	2	1	1	1	1	631	69	5.81	2.49	1
FALSE	Master Protein	Q70KF4	Cardiomyopathy-associated protein 5 OS=Mus musculus OX=10090 GN=Cmya5 PE=1 SV=2	1	1	1	1	1	3739	412.8	4.75	2.49	1
FALSE	Master Protein	Q9JI57	General transcription factor II-I repeat domain-containing protein 1 OS=Mus musculus OX=10090 GN=Gtf2ird1 PE=2 SV=2	2	1	1	1	1	1104	123.4	7.09	2.48	1
FALSE	Master Protein	Q91VR2	ATP synthase subunit gamma, mitochondrial OS=Mus musculus OX=10090 GN=Atp5f1c PE=1 SV=1	3	1	1	1	1	298	32.9	9.01	2.48	1
FALSE	Master Protein	G3UZH5	Trafficking protein, kinesin-binding 2 (Fragment) OS=Mus musculus OX=10090 GN=Trak2 PE=4 SV=1	31	1	1	1	1	52	5.9	5.74	2.48	1
FALSE	Master Protein	Q80TY5	Vacuolar protein sorting-associated protein 13B OS=Mus musculus OX=10090 GN=Vps13b PE=1 SV=3	0	1	1	1	1	3993	443.7	6.46	2.48	1
FALSE	Master Protein	A0A140LIS8	Predicted gene 4756 OS=Mus musculus OX=10090 GN=Gm4756 PE=3 SV=1	5	1	1	1	1	335	37.8	7.69	2.48	1
FALSE	Master Protein	A1L3T7	RIPOR family member 3 OS=Mus musculus OX=10090 GN=Ripor3 PE=1 SV=1	2	1	1	1	1	938	104.1	6.79	2.48	1
FALSE	Master Protein	Q61474	RNA-binding protein Musashi homolog 1 OS=Mus musculus OX=10090 GN=Msi1 PE=1 SV=1	4	1	1	1	1	362	39.1	7.87	2.48	1
FALSE	Master Protein	L0N7N1	Kinesin-like protein KIF14 OS=Mus musculus OX=10090 GN=Kif14 PE=1 SV=1	2	1	1	1	1	1674	186.3	7.84	2.48	1
FALSE	Master Protein	Q8K1N1	Calcium-independent phospholipase A2-gamma OS=Mus musculus OX=10090 GN=Pnpla8 PE=1 SV=1	3	1	1	1	1	776	87.3	9.23	2.47	1
FALSE	Master Protein	Q9CYR0	Single-stranded DNA-binding protein, mitochondrial OS=Mus musculus OX=10090 GN=Ssbp1 PE=1 SV=1	23	1	1	1	1	152	17.3	9.92	2.47	1
FALSE	Master Protein	Q9CX97	WD repeat-containing protein 55 OS=Mus musculus OX=10090 GN=Wdr55 PE=1 SV=2	9	1	1	1	1	388	42.6	4.89	2.47	1
FALSE	Master Protein	Q3TML0	Protein disulfide-isomerase A6 OS=Mus musculus OX=10090 GN=Pdia6 PE=1 SV=1	3	1	1	1	1	445	48.7	5.19	2.47	1
FALSE	Master Protein	Q9D9N5	Calcium and integrin-binding family member 4 OS=Mus musculus OX=10090 GN=Cib4 PE=2 SV=1	18	1	1	1	1	185	21.6	4.67	2.47	1
FALSE	Master Protein	Q61646	Haptoglobin OS=Mus musculus OX=10090 GN=Hp PE=1 SV=1	5	1	1	1	1	347	38.7	6.29	2.47	1
FALSE	Master Protein	Q9QY93	dCTP pyrophosphatase 1 OS=Mus musculus OX=10090 GN=Dctpp1 PE=1 SV=1	11	1	1	1	1	170	18.8	5.03	2.47	1
FALSE	Master Protein	Q9CPR6	Keratin 88 OS=Mus musculus OX=10090 GN=Krt88 PE=2 SV=1	15	1	1	1	1	171	18.2	7.83	2.47	1
FALSE	Master Protein	Q99LQ1	MAP3K12-binding inhibitory protein 1 OS=Mus musculus OX=10090 GN=Mbip PE=1 SV=1	4	1	1	1	1	341	38.3	7.12	2.46	1
FALSE	Master Protein	A0A1Y7VM91	Fukutin OS=Mus musculus OX=10090 GN=Fktn PE=1 SV=1	4	1	1	1	1	500	58.2	8.41	2.46	1
FALSE	Master Protein	Q8R3H7	Heparan sulfate 2-O-sulfotransferase 1 OS=Mus musculus OX=10090 GN=Hs2st1 PE=1 SV=2	5	1	1	1	1	356	41.8	8.57	2.46	1
FALSE	Master Protein	G3X9T7	Galectin OS=Mus musculus OX=10090 GN=Lgals9 PE=1 SV=1	2	1	1	1	1	353	40	9.31	2.46	1
FALSE	Master Protein	P84309-2	Isoform 2 of Adenylate cyclase type 5 OS=Mus musculus OX=10090 GN=Adcy5	2	1	2	1	1	1348	148.3	7.55	2.46	1
FALSE	Master Protein	Q5DTT1	Neurite extension and migration factor OS=Mus musculus OX=10090 GN=Nexmif PE=2 SV=3	2	1	1	1	1	1515	167	5.97	2.46	1
FALSE	Master Protein	Q8BGB2	Tetratricopeptide repeat protein 7A OS=Mus musculus OX=10090 GN=Ttc7a PE=1 SV=1	2	1	1	1	1	858	96.1	6.2	2.46	1
FALSE	Master Protein	A2APX8	Sodium channel protein type 1 subunit alpha OS=Mus musculus OX=10090 GN=Scn1a PE=1 SV=1	1	1	1	1	1	2009	228.7	5.87	2.46	1
FALSE	Master Protein	Q99LJ1	Tissue alpha-L-fucosidase OS=Mus musculus OX=10090 GN=Fuca1 PE=1 SV=1	4	1	1	1	1	452	52.2	6.95	2.45	1
FALSE	Master Protein	A0A0R4J1L9	Microtubule-associated tumor suppressor 1 homolog OS=Mus musculus OX=10090 GN=Mtus1 PE=1 SV=1	1	1	1	1	1	1210	134.3	6.86	2.45	1
FALSE	Master Protein	Q9Z2X8	Kelch-like ECH-associated protein 1 OS=Mus musculus OX=10090 GN=Keap1 PE=1 SV=1	3	1	1	1	1	624	69.5	6.44	2.45	1
FALSE	Master Protein	Q0VF58	Collagen alpha-1(XIX) chain OS=Mus musculus OX=10090 GN=Col19a1 PE=2 SV=2	2	1	1	1	1	1136	114.1	8.41	2.45	1
FALSE	Master Protein	O88783	Coagulation factor V OS=Mus musculus OX=10090 GN=F5 PE=1 SV=1	0	1	1	1	1	2183	247.1	6.05	2.45	1
FALSE	Master Protein	Q7TPD0	Integrator complex subunit 3 OS=Mus musculus OX=10090 GN=Ints3 PE=1 SV=2	3	1	1	1	1	1041	117.9	5.8	2.45	1
FALSE	Master Protein	P09066	Homeobox protein engrailed-2 OS=Mus musculus OX=10090 GN=En2 PE=2 SV=2	5	1	1	1	1	324	33.8	9.42	2.45	1
FALSE	Master Protein	A6X935	Inter alpha-trypsin inhibitor, heavy chain 4 OS=Mus musculus OX=10090 GN=Itih4 PE=1 SV=2	3	1	1	1	1	942	104.6	6.4	2.45	1
FALSE	Master Protein	Q99MB2	Mitochondrial fission regulator 1 OS=Mus musculus OX=10090 GN=Mtfr1 PE=1 SV=1	6	1	1	1	1	328	35.9	8.5	2.44	1
FALSE	Master Protein	E9Q1M1	PDZ domain-containing 2 OS=Mus musculus OX=10090 GN=Pdzd2 PE=1 SV=1	1	1	1	1	1	2796	296.5	7.65	2.44	1
FALSE	Master Protein	Q3TML4	Gene model 773, (NCBI) OS=Mus musculus OX=10090 GN=Gm773 PE=2 SV=1	7	1	1	1	1	206	24	6.18	2.44	1
FALSE	Master Protein	Q6H1V1	Bestrophin-3 OS=Mus musculus OX=10090 GN=Best3 PE=2 SV=1	3	1	1	1	1	669	76.4	7.18	2.44	1
FALSE	Master Protein	Q9DCX2	ATP synthase subunit d, mitochondrial OS=Mus musculus OX=10090 GN=Atp5pd PE=1 SV=3	6	1	1	1	1	161	18.7	5.69	2.44	1
FALSE	Master Protein	Q71MR7	Formyl peptide receptor-related sequence 7 OS=Mus musculus OX=10090 GN=Fpr-rs7 PE=2 SV=2	4	1	1	1	1	338	38.1	8.03	2.44	1
FALSE	Master Protein	Q9QX96	Sal-like protein 2 OS=Mus musculus OX=10090 GN=Sall2 PE=1 SV=2	1	1	1	1	1	1004	104.9	6.28	2.44	1
FALSE	Master Protein	Q62167	ATP-dependent RNA helicase DDX3X OS=Mus musculus OX=10090 GN=Ddx3x PE=1 SV=3	2	1	1	1	1	662	73.1	7.18	2.44	1
FALSE	Master Protein	Q5SRX1-3	Isoform 3 of TOM1-like protein 2 OS=Mus musculus OX=10090 GN=Tom1l2	4	1	1	1	1	440	48.4	5.11	2.43	1
FALSE	Master Protein	Q8C3S2	Transport and Golgi organization protein 6 homolog OS=Mus musculus OX=10090 GN=Tango6 PE=1 SV=1	3	1	1	1	1	1079	118.7	6.32	2.43	1
FALSE	Master Protein	Q8CGC7	Bifunctional glutamate/proline--tRNA ligase OS=Mus musculus OX=10090 GN=Eprs PE=1 SV=4	1	1	1	1	1	1512	170	7.66	2.43	1
FALSE	Master Protein	A0A2I3BPI0	Coiled-coil domain-containing protein 187 OS=Mus musculus OX=10090 GN=Ccdc187 PE=1 SV=1	0	1	1	1	1	2202	239.3	6.61	2.43	1
FALSE	Master Protein	P62918	60S ribosomal protein L8 OS=Mus musculus OX=10090 GN=Rpl8 PE=1 SV=2	4	1	1	1	1	257	28	11.03	2.43	1
FALSE	Master Protein	Q6DFV6	Fibronectin type III domain containing protein 3C1 OS=Mus musculus OX=10090 GN=Fndc3c1 PE=2 SV=1	1	1	1	1	1	1356	149.6	7.77	2.43	1
FALSE	Master Protein	Q8R4K8-2	Isoform 2 of Pappalysin-1 OS=Mus musculus OX=10090 GN=Pappa	1	1	1	1	1	1653	184.7	6.55	2.43	1
FALSE	Master Protein	D3YYU8	Obscurin-like protein 1 OS=Mus musculus OX=10090 GN=Obsl1 PE=1 SV=1	1	1	1	1	1	1804	197.8	5.41	2.43	1
FALSE	Master Protein	Q6PCQ0	IQ domain-containing protein E OS=Mus musculus OX=10090 GN=Iqce PE=1 SV=1	5	1	1	1	1	778	86.3	7.18	2.43	1
FALSE	Master Protein	P35762	CD81 antigen OS=Mus musculus OX=10090 GN=Cd81 PE=1 SV=2	8	1	1	1	1	236	25.8	5.83	2.43	1
FALSE	Master Protein	Q8C0V1-2	Isoform 2 of Telomere repeats-binding bouquet formation protein 1 OS=Mus musculus OX=10090 GN=Terb1	3	1	1	1	1	705	79.2	8.1	2.43	1
FALSE	Master Protein	Q9DBJ3	Brain-specific angiogenesis inhibitor 1-associated protein 2-like protein 1 OS=Mus musculus OX=10090 GN=Baiap2l1 PE=1 SV=1	3	1	1	1	1	514	57.2	8.75	2.43	1
FALSE	Master Protein	E9Q5I3	Mucin 5, subtype B, tracheobronchial OS=Mus musculus OX=10090 GN=Muc5b PE=1 SV=1	1	1	1	1	1	4800	515.1	5.73	2.42	1
FALSE	Master Protein	Q8K363	ATP-dependent RNA helicase DDX18 OS=Mus musculus OX=10090 GN=Ddx18 PE=1 SV=1	5	1	1	1	1	660	74.1	9.52	2.42	1
FALSE	Master Protein	Q6PIJ4	Nuclear factor related to kappa-B-binding protein OS=Mus musculus OX=10090 GN=Nfrkb PE=1 SV=1	2	1	1	1	1	1296	138.7	9.22	2.42	1
FALSE	Master Protein	A0A0G2JF55	Methylcytosine dioxygenase TET2 OS=Mus musculus OX=10090 GN=Tet2 PE=1 SV=1	1	1	1	1	1	1920	212.9	7.96	2.42	1
FALSE	Master Protein	Q80U35-2	Isoform 2 of Rho guanine nucleotide exchange factor 17 OS=Mus musculus OX=10090 GN=Arhgef17	2	1	1	1	1	1048	114.3	5.36	2.42	1
FALSE	Master Protein	Q9R0T8	Inhibitor of nuclear factor kappa-B kinase subunit epsilon OS=Mus musculus OX=10090 GN=Ikbke PE=1 SV=2	4	1	1	1	1	717	80.9	6.81	2.42	1
FALSE	Master Protein	P24270	Catalase OS=Mus musculus OX=10090 GN=Cat PE=1 SV=4	3	1	1	1	1	527	59.8	7.88	2.42	1
FALSE	Master Protein	Q3UED7	Interferon-gamma-inducible GTPase Ifgga2 protein OS=Mus musculus OX=10090 GN=Gm4951 PE=1 SV=1	5	1	1	1	1	406	47.2	5.71	2.42	1
FALSE	Master Protein	Q04857	Collagen alpha-1(VI) chain OS=Mus musculus OX=10090 GN=Col6a1 PE=1 SV=1	1	1	1	1	1	1025	108.4	5.36	2.42	1
FALSE	Master Protein	Q8BJ71	Nuclear pore complex protein Nup93 OS=Mus musculus OX=10090 GN=Nup93 PE=1 SV=1	3	1	1	1	1	819	93.2	5.72	2.41	1
FALSE	Master Protein	Q9CQ62	2,4-dienoyl-CoA reductase, mitochondrial OS=Mus musculus OX=10090 GN=Decr1 PE=1 SV=1	3	1	1	1	1	335	36.2	8.95	2.41	1
FALSE	Master Protein	K3W4Q5	Family with sequence similarity 186, member A OS=Mus musculus OX=10090 GN=Fam186a PE=4 SV=1	1	1	1	1	1	3035	331.3	7.46	2.41	1
FALSE	Master Protein	Q6XPS7	L-threonine aldolase OS=Mus musculus OX=10090 GN=Tha1 PE=1 SV=1	3	1	1	1	1	400	43.5	7.2	2.41	1
FALSE	Master Protein	O55203	LIM domain-binding protein 2 OS=Mus musculus OX=10090 GN=Ldb2 PE=1 SV=2	6	1	1	1	1	373	42.7	6.93	2.41	1
FALSE	Master Protein	P55098	Peroxisome biogenesis factor 2 OS=Mus musculus OX=10090 GN=Pex2 PE=2 SV=1	4	1	1	1	1	305	34.7	8.46	2.41	1
FALSE	Master Protein	Q5RL51-3	Isoform 3 of Glutathione S-transferase C-terminal domain-containing protein OS=Mus musculus OX=10090 GN=Gstcd	14	1	1	1	1	256	28.4	8.13	2.41	1
FALSE	Master Protein	Q5SS80	Dehydrogenase/reductase SDR family member 13 OS=Mus musculus OX=10090 GN=Dhrs13 PE=1 SV=1	5	1	1	1	1	376	40.7	7.93	2.41	1
FALSE	Master Protein	A2AQJ6	Transmembrane protein 87A OS=Mus musculus OX=10090 GN=Tmem87a PE=1 SV=1	3	1	1	1	1	560	63.8	7.12	2.41	1
FALSE	Master Protein	P08032	Spectrin alpha chain, erythrocytic 1 OS=Mus musculus OX=10090 GN=Spta1 PE=1 SV=3	1	1	1	1	1	2415	279.7	5.03	2.4	1
FALSE	Master Protein	Q8VBV4	F-box/WD repeat-containing protein 7 OS=Mus musculus OX=10090 GN=Fbxw7 PE=1 SV=2	5	1	1	1	1	710	79.8	5.73	2.4	1
FALSE	Master Protein	P22682	E3 ubiquitin-protein ligase CBL OS=Mus musculus OX=10090 GN=Cbl PE=1 SV=3	2	1	1	1	1	913	100.5	6.67	2.4	1
FALSE	Master Protein	F6X4N5	Syntaxin-16 OS=Mus musculus OX=10090 GN=Stx16 PE=1 SV=1	10	1	1	1	1	327	37.1	5.86	2.4	1
FALSE	Master Protein	Q6DFW5	Phospholipid-transporting ATPase OS=Mus musculus OX=10090 GN=Atp11b PE=1 SV=1	2	1	1	1	1	1175	133.5	6.92	2.4	1
FALSE	Master Protein	O88855	Leukotriene B4 receptor 1 OS=Mus musculus OX=10090 GN=Ltb4r PE=2 SV=1	7	1	1	1	1	351	38.2	10.7	2.4	1
FALSE	Master Protein	Q8CHW4	Translation initiation factor eIF-2B subunit epsilon OS=Mus musculus OX=10090 GN=Eif2b5 PE=1 SV=1	2	1	1	1	1	717	80	5.07	2.4	1
FALSE	Master Protein	P53690	Matrix metalloproteinase-14 OS=Mus musculus OX=10090 GN=Mmp14 PE=2 SV=3	3	1	1	1	1	582	65.9	8.03	2.4	1
FALSE	Master Protein	D3YVW2	Golgi integral membrane protein 4 OS=Mus musculus OX=10090 GN=Golim4 PE=1 SV=1	4	1	1	1	1	683	79.9	4.86	2.4	1
FALSE	Master Protein	E9Q573	Predicted gene 609 OS=Mus musculus OX=10090 GN=Gm609 PE=4 SV=1	11	1	1	1	1	300	33.3	7.14	2.4	1
FALSE	Master Protein	Q3V0Q1	Dynein heavy chain 12, axonemal OS=Mus musculus OX=10090 GN=Dnah12 PE=1 SV=2	1	1	1	1	1	3086	356	6.06	2.4	1
FALSE	Master Protein	Q80WE4	Kinesin-like protein KIF20B OS=Mus musculus OX=10090 GN=Kif20b PE=1 SV=3	1	1	1	1	1	1774	203.4	5.78	2.4	1
FALSE	Master Protein	A0A087WQI7	RIKEN cDNA B020011L13 gene OS=Mus musculus OX=10090 GN=B020011L13Rik PE=4 SV=1	6	1	1	1	1	412	48	9.22	2.4	1
FALSE	Master Protein	Q8BKI2	Trinucleotide repeat-containing gene 6B protein OS=Mus musculus OX=10090 GN=Tnrc6b PE=1 SV=2	1	1	1	1	1	1810	191.8	6.3	2.39	1
FALSE	Master Protein	Q8C405	Nuclear autoantigen Sp-100 OS=Mus musculus OX=10090 GN=Sp100 PE=1 SV=1	3	1	1	1	1	591	68.1	9.31	2.39	1
FALSE	Master Protein	H3BLF4	RIKEN cDNA 1700037C18 gene OS=Mus musculus OX=10090 GN=1700037C18Rik PE=4 SV=1	9	1	1	1	1	175	18.6	9.36	2.39	1
FALSE	Master Protein	A8C756	Thyroid adenoma-associated protein homolog OS=Mus musculus OX=10090 GN=Thada PE=1 SV=1	2	1	1	1	1	1938	217.2	6.25	2.39	1
FALSE	Master Protein	Q9Z2V5	Histone deacetylase 6 OS=Mus musculus OX=10090 GN=Hdac6 PE=1 SV=3	1	1	1	1	1	1149	125.7	5.78	2.39	1
FALSE	Master Protein	F6UU42	RIKEN cDNA 4430402I18 gene OS=Mus musculus OX=10090 GN=4430402I18Rik PE=1 SV=1	3	1	1	1	1	401	46	9.5	2.39	1
FALSE	Master Protein	P27659	60S ribosomal protein L3 OS=Mus musculus OX=10090 GN=Rpl3 PE=1 SV=3	3	1	1	1	1	403	46.1	10.21	2.39	1
FALSE	Master Protein	Q8BP18	Zinc finger protein 101 OS=Mus musculus OX=10090 GN=Zfp101 PE=1 SV=1	3	1	1	1	1	612	70.4	8.05	2.39	1
FALSE	Master Protein	Q5PRF0	HEAT repeat-containing protein 5A OS=Mus musculus OX=10090 GN=Heatr5a PE=1 SV=2	1	1	1	1	1	2038	219.8	6.76	2.39	1
FALSE	Master Protein	Q8C725	Fas-activated serine/threonine kinase OS=Mus musculus OX=10090 GN=Fastk PE=1 SV=1	7	1	1	1	1	545	61.3	9.79	2.39	1
FALSE	Master Protein	Q0VGY8	Protein TANC1 OS=Mus musculus OX=10090 GN=Tanc1 PE=1 SV=2	1	1	1	1	1	1856	200.7	8.35	2.39	1
FALSE	Master Protein	Q9EQF6	Dihydropyrimidinase-related protein 5 OS=Mus musculus OX=10090 GN=Dpysl5 PE=1 SV=1	4	1	1	1	1	564	61.5	7.09	2.39	1
FALSE	Master Protein	O88451	Retinol dehydrogenase 7 OS=Mus musculus OX=10090 GN=Rdh7 PE=1 SV=1	5	1	1	1	1	316	35.6	8.09	2.39	1
FALSE	Master Protein	A0A075B6A0	Immunoglobulin heavy constant mu (Fragment) OS=Mus musculus OX=10090 GN=Ighm PE=1 SV=2	3	1	1	1	1	476	52.6	6.39	2.38	1
FALSE	Master Protein	Q9DCV3	Diacylglycerol O-acyltransferase 2 OS=Mus musculus OX=10090 GN=Dgat2 PE=1 SV=1	4	1	1	1	1	388	43.7	9.48	2.38	1
FALSE	Master Protein	P13516	Acyl-CoA desaturase 1 OS=Mus musculus OX=10090 GN=Scd1 PE=1 SV=2	4	1	1	1	1	355	41	9.07	2.38	1
FALSE	Master Protein	A0A0R4J0Q6	E3 ubiquitin-protein ligase TRIM56 OS=Mus musculus OX=10090 GN=Trim56 PE=1 SV=1	4	1	1	1	1	734	79.5	7.88	2.38	1
FALSE	Master Protein	Q9CPU0	Lactoylglutathione lyase OS=Mus musculus OX=10090 GN=Glo1 PE=1 SV=3	15	1	1	1	1	184	20.8	5.47	2.38	1
FALSE	Master Protein	Q8C3U9	Zinc finger and BTB domain-containing 37 OS=Mus musculus OX=10090 GN=Zbtb37 PE=1 SV=1	3	1	1	1	1	504	56.1	6.8	2.38	1
FALSE	Master Protein	V9GX74	Zinc finger transcription factor Trps1 OS=Mus musculus OX=10090 GN=Trps1 PE=1 SV=1	2	1	1	1	1	1285	141.3	7.64	2.38	1
FALSE	Master Protein	A0A1L1SRX2	AMP deaminase OS=Mus musculus OX=10090 GN=Ampd3 PE=1 SV=1	3	1	1	1	1	775	89.5	7.14	2.38	1
FALSE	Master Protein	B1AR17	Chromodomain helicase DNA-binding protein 3 OS=Mus musculus OX=10090 GN=Chd3 PE=1 SV=1	1	1	1	1	1	2055	232.6	6.27	2.38	1
FALSE	Master Protein	P0CL69	Zinc finger protein 703 OS=Mus musculus OX=10090 GN=Znf703 PE=1 SV=1	2	1	1	1	1	594	58.7	8.79	2.38	1
FALSE	Master Protein	P46737	Lys-63-specific deubiquitinase BRCC36 OS=Mus musculus OX=10090 GN=Brcc3 PE=1 SV=1	3	1	1	1	1	291	33.3	5.83	2.38	1
FALSE	Master Protein	Q8VHP9	Ankyrin repeat and SOCS box protein 17 OS=Mus musculus OX=10090 GN=Asb17 PE=2 SV=1	5	1	1	1	1	295	34.4	8.79	2.37	1
FALSE	Master Protein	A0A0R4J0R3	Interferon-stimulated 20 kDa exonuclease-like 2 OS=Mus musculus OX=10090 GN=Isg20l2 PE=1 SV=1	7	1	1	1	1	368	41	9.98	2.37	1
FALSE	Master Protein	F8VPN2-2	Isoform 2 of Testis-expressed protein 15 OS=Mus musculus OX=10090 GN=Tex15	1	1	1	1	1	3035	339.5	6.6	2.37	1
FALSE	Master Protein	Q61735-2	Isoform 2 of Leukocyte surface antigen CD47 OS=Mus musculus OX=10090 GN=Cd47	5	1	1	1	1	324	35.3	8.25	2.37	1
FALSE	Master Protein	Q7TSY8	Shugoshin 2 OS=Mus musculus OX=10090 GN=Sgo2 PE=1 SV=1	2	1	1	1	1	1164	130.2	8.76	2.37	1
FALSE	Master Protein	E9Q774	A kinase (PRKA) anchor protein 11 OS=Mus musculus OX=10090 GN=Akap11 PE=1 SV=2	1	1	1	1	1	1895	208.7	5.36	2.37	1
FALSE	Master Protein	Q8C341-2	Isoform 2 of SUN domain-containing ossification factor OS=Mus musculus OX=10090 GN=Suco	2	1	1	1	1	1254	139.4	5.02	2.37	1
FALSE	Master Protein	A2AFQ2	3-hydroxyacyl-CoA dehydrogenase type-2 OS=Mus musculus OX=10090 GN=Hsd17b10 PE=1 SV=1	7	1	1	1	1	271	28.4	8.76	2.37	1
FALSE	Master Protein	Q3UUQ7	GPI inositol-deacylase OS=Mus musculus OX=10090 GN=Pgap1 PE=1 SV=3	2	1	1	1	1	922	104.5	8.91	2.37	1
FALSE	Master Protein	G5E8H3	DNA-binding protein Ikaros OS=Mus musculus OX=10090 GN=Ikzf1 PE=1 SV=1	4	1	1	1	1	515	57.2	6.49	2.37	1
FALSE	Master Protein	B1AUH1	Receptor-type tyrosine-protein phosphatase U OS=Mus musculus OX=10090 GN=Ptpru PE=1 SV=1	2	1	1	1	1	1446	162.4	6.86	2.37	1
FALSE	Master Protein	G3X9Y9	Myosin Vb, isoform CRA_a OS=Mus musculus OX=10090 GN=Myo5b PE=1 SV=1	1	1	1	1	1	1844	213.3	6.95	2.37	1
FALSE	Master Protein	Q64511	DNA topoisomerase 2-beta OS=Mus musculus OX=10090 GN=Top2b PE=1 SV=2	1	1	1	1	1	1612	181.8	8.29	2.36	1
FALSE	Master Protein	Q717B4	TD and POZ domain-containing protein 3 OS=Mus musculus OX=10090 GN=Tdpoz3 PE=2 SV=2	6	1	1	1	1	365	41.5	6.42	2.36	1
FALSE	Master Protein	B7ZCI2	Nebulette OS=Mus musculus OX=10090 GN=Nebl PE=1 SV=1	2	1	1	1	1	1014	115.9	8.51	2.36	1
FALSE	Master Protein	P11214	Tissue-type plasminogen activator OS=Mus musculus OX=10090 GN=Plat PE=1 SV=3	5	1	1	1	1	559	63.1	8.15	2.36	1
FALSE	Master Protein	Q08EB5	CLIP-associating protein 2 OS=Mus musculus OX=10090 GN=Clasp2 PE=1 SV=1	2	1	1	1	1	1304	142.4	8.63	2.36	1
FALSE	Master Protein	A0A0R4J046	CCAAT/enhancer-binding protein zeta OS=Mus musculus OX=10090 GN=Cebpz PE=1 SV=1	3	1	1	1	1	1052	120.3	5.71	2.36	1
FALSE	Master Protein	P41230	Lysine-specific demethylase 5C OS=Mus musculus OX=10090 GN=Kdm5c PE=1 SV=4	1	1	1	1	1	1554	175.2	5.44	2.36	1
FALSE	Master Protein	P48744	Norrin OS=Mus musculus OX=10090 GN=Ndp PE=1 SV=1	11	1	1	1	1	131	14.7	8.7	2.36	1
FALSE	Master Protein	Q8BUM9-2	Isoform 2 of Ubiquitin carboxyl-terminal hydrolase 43 OS=Mus musculus OX=10090 GN=Usp43	2	1	1	1	1	1137	124.3	9.42	2.36	1
FALSE	Master Protein	Q9QUK4	Baculoviral IAP repeat-containing protein 1b OS=Mus musculus OX=10090 GN=Naip2 PE=1 SV=2	1	1	1	1	1	1447	164	6.51	2.36	1
FALSE	Master Protein	D3Z2N1	Ankyrin repeat domain-containing protein 9 OS=Mus musculus OX=10090 GN=Ankrd9 PE=1 SV=1	7	1	1	1	1	359	38.9	8.35	2.36	1
FALSE	Master Protein	K4DI67	Condensin-2 complex subunit D3 OS=Mus musculus OX=10090 GN=Ncapd3 PE=1 SV=1	1	1	1	1	1	1506	169.3	7.15	2.36	1
FALSE	Master Protein	E0CXF0	E2F-associated phosphoprotein OS=Mus musculus OX=10090 GN=Eapp PE=1 SV=1	12	1	1	1	1	156	17.4	4.48	2.36	1
FALSE	Master Protein	A0A0A0MQL0	Tomoregulin-1 (Fragment) OS=Mus musculus OX=10090 GN=Tmeff1 PE=1 SV=1	8	1	1	1	1	346	37.4	6.7	2.36	1
FALSE	Master Protein	A0A0N4SVF6	Max dimerization protein 1 (Fragment) OS=Mus musculus OX=10090 GN=Mxd1 PE=4 SV=1	21	1	1	1	1	121	14	10.21	2.36	1
FALSE	Master Protein	Q9JL99	C-type lectin domain family 1 member B OS=Mus musculus OX=10090 GN=Clec1b PE=1 SV=1	6	1	1	1	1	229	26.2	8.72	2.36	1
FALSE	Master Protein	Q6PGF5	BMS1 homolog, ribosome assembly protein (Yeast) OS=Mus musculus OX=10090 GN=Bms1 PE=1 SV=1	1	1	1	1	1	1284	145.3	6.27	2.36	1
FALSE	Master Protein	Q9D1D4	Transmembrane emp24 domain-containing protein 10 OS=Mus musculus OX=10090 GN=Tmed10 PE=1 SV=1	5	1	1	1	1	219	24.9	6.7	2.36	1
FALSE	Master Protein	Q6A028	Switch-associated protein 70 OS=Mus musculus OX=10090 GN=Swap70 PE=1 SV=2	3	1	1	1	1	585	69	6.05	2.35	1
FALSE	Master Protein	E9Q0G0	RIKEN cDNA 4932415D10 gene OS=Mus musculus OX=10090 GN=4932415D10Rik PE=4 SV=1	2	1	1	1	1	563	63.7	10.02	2.35	1
FALSE	Master Protein	O35379	Multidrug resistance-associated protein 1 OS=Mus musculus OX=10090 GN=Abcc1 PE=1 SV=1	1	1	1	1	1	1528	171.1	7.36	2.35	1
FALSE	Master Protein	Q02395	Metal-response element-binding transcription factor 2 OS=Mus musculus OX=10090 GN=Mtf2 PE=1 SV=2	3	1	1	1	1	593	66.9	8.68	2.35	1
FALSE	Master Protein	E9Q3I3	Spermatogenesis-associated protein 13 OS=Mus musculus OX=10090 GN=Spata13 PE=1 SV=1	2	1	1	1	1	1244	138	7.44	2.35	1
FALSE	Master Protein	Q7TPH6	E3 ubiquitin-protein ligase MYCBP2 OS=Mus musculus OX=10090 GN=Mycbp2 PE=1 SV=3	0	1	1	1	1	4749	520.9	7.09	2.35	1
FALSE	Master Protein	Q8K2J4	Coiled-coil domain-containing protein 14 OS=Mus musculus OX=10090 GN=Ccdc14 PE=2 SV=3	2	1	1	1	1	934	102.6	7.23	2.35	1
FALSE	Master Protein	Q8R0Z6	Angiopoietin-related protein 6 OS=Mus musculus OX=10090 GN=Angptl6 PE=2 SV=1	3	1	1	1	1	457	51.1	9	2.35	1
FALSE	Master Protein	A2AHT3	Calsenilin isoform 4 OS=Mus musculus OX=10090 GN=Kcnip3 PE=1 SV=1	3	1	1	1	1	284	32.1	5.4	2.35	1
FALSE	Master Protein	A0A2R8VJW7	Gametocyte-specific factor 2 OS=Mus musculus OX=10090 GN=Gtsf2 PE=4 SV=1	24	1	1	1	1	83	9.8	10.21	2.35	1
FALSE	Master Protein	Q03717	Potassium voltage-gated channel subfamily B member 1 OS=Mus musculus OX=10090 GN=Kcnb1 PE=1 SV=2	3	1	1	1	1	857	95.5	8.16	2.35	1
FALSE	Master Protein	Q9D964	Glycine amidinotransferase, mitochondrial OS=Mus musculus OX=10090 GN=Gatm PE=1 SV=1	3	1	1	1	1	423	48.3	7.88	2.35	1
FALSE	Master Protein	Q642K5	40S ribosomal protein S30 OS=Mus musculus OX=10090 GN=Fau PE=1 SV=1	8	1	1	1	1	133	14.4	10.05	2.35	1
FALSE	Master Protein	Q9Z0I6	Schlafen 2 OS=Mus musculus OX=10090 GN=Slfn2 PE=1 SV=1	3	1	1	1	1	378	42.4	6.38	2.35	1
FALSE	Master Protein	O35738	Krueppel-like factor 12 OS=Mus musculus OX=10090 GN=Klf12 PE=1 SV=2	5	1	1	1	1	402	44.1	9.7	2.35	1
FALSE	Master Protein	Q6XE40	MAGUK p55 subfamily member 3 OS=Mus musculus OX=10090 GN=Mpp3 PE=1 SV=1	6	1	1	1	1	585	66.4	6.47	2.35	1
FALSE	Master Protein	J3QN94	Tripartite motif-containing protein 26 OS=Mus musculus OX=10090 GN=Trim26 PE=1 SV=1	6	1	1	1	1	545	62.7	5.07	2.35	1
FALSE	Master Protein	Q8BZA9	Fructose-2,6-bisphosphatase TIGAR OS=Mus musculus OX=10090 GN=Tigar PE=1 SV=1	7	1	1	1	1	269	29.2	8.18	2.35	1
FALSE	Master Protein	E9QP00	Transformer-2 protein homolog alpha OS=Mus musculus OX=10090 GN=Tra2a PE=1 SV=1	12	1	1	1	1	282	32.6	11.27	2.35	1
FALSE	Master Protein	Q8BUI3	Leucine-rich repeat and WD repeat-containing protein 1 OS=Mus musculus OX=10090 GN=LRWD1 PE=2 SV=1	3	1	1	1	1	648	71.5	7.87	2.35	1
FALSE	Master Protein	E0CZ22	Maestro heat-like repeat family member 1 OS=Mus musculus OX=10090 GN=Mroh1 PE=1 SV=1	1	1	1	1	1	1640	181.7	6.39	2.34	1
FALSE	Master Protein	O08749	Dihydrolipoyl dehydrogenase, mitochondrial OS=Mus musculus OX=10090 GN=Dld PE=1 SV=2	2	1	1	1	1	509	54.2	7.9	2.34	1
FALSE	Master Protein	Q9ES63	Ubiquitin carboxyl-terminal hydrolase 29 OS=Mus musculus OX=10090 GN=Usp29 PE=2 SV=2	2	1	1	1	1	869	97.8	5.6	2.34	1
FALSE	Master Protein	Q62388	Serine-protein kinase ATM OS=Mus musculus OX=10090 GN=Atm PE=1 SV=2	1	1	1	1	1	3066	349.2	6.86	2.34	1
FALSE	Master Protein	Q8C854	Myelin expression factor 2 OS=Mus musculus OX=10090 GN=Myef2 PE=1 SV=1	3	1	1	1	1	591	63.3	8.87	2.34	1
FALSE	Master Protein	Q80ZX0	Sec24-related gene family, member B (S. cerevisiae) OS=Mus musculus OX=10090 GN=Sec24b PE=1 SV=1	2	1	1	1	1	1251	135.5	6.96	2.34	1
FALSE	Master Protein	Q9WVH4	Forkhead box protein O3 OS=Mus musculus OX=10090 GN=Foxo3 PE=1 SV=1	4	1	1	1	1	672	71	5.12	2.34	1
FALSE	Master Protein	B7ZCC9	Adhesion G-protein coupled receptor G4 OS=Mus musculus OX=10090 GN=Adgrg4 PE=3 SV=1	1	1	1	1	1	3073	334	6.62	2.34	1
FALSE	Master Protein	O08736	Caspase-12 OS=Mus musculus OX=10090 GN=Casp12 PE=1 SV=1	5	1	1	1	1	419	47.8	6.37	2.34	1
FALSE	Master Protein	F8VQC1	Signal recognition particle subunit SRP72 OS=Mus musculus OX=10090 GN=Srp72 PE=1 SV=1	1	1	1	1	1	671	74.6	9.23	2.34	1
FALSE	Master Protein	Q91WG1	Insulin-induced gene 2 protein OS=Mus musculus OX=10090 GN=Insig2 PE=1 SV=1	12	1	1	1	1	225	24.9	8.18	2.34	1
FALSE	Master Protein	F6VUT6	Predicted gene 8251 OS=Mus musculus OX=10090 GN=Gm8251 PE=4 SV=1	1	1	1	1	1	1994	225.8	9.74	2.34	1
FALSE	Master Protein	E9Q0P6	Lys-63-specific deubiquitinase BRCC36 (Fragment) OS=Mus musculus OX=10090 GN=Brcc3 PE=1 SV=1	24	1	1	1	1	50	5.8	9.69	2.34	1
FALSE	Master Protein	B1ASP2	Tyrosine-protein kinase OS=Mus musculus OX=10090 GN=Jak1 PE=1 SV=1	1	1	1	1	1	1153	133.3	7.53	2.34	1
FALSE	Master Protein	Q922V4	Pleiotropic regulator 1 OS=Mus musculus OX=10090 GN=Plrg1 PE=1 SV=1	3	1	1	1	1	513	56.9	9.17	2.34	1
FALSE	Master Protein	Q3TZX8	Polynucleotide 5'-hydroxyl-kinase NOL9 OS=Mus musculus OX=10090 GN=Nol9 PE=1 SV=1	3	1	1	1	1	714	80.8	9.45	2.34	1
FALSE	Master Protein	Q60755	Calcitonin receptor OS=Mus musculus OX=10090 GN=Calcr PE=2 SV=2	6	1	1	1	1	533	62.4	8.43	2.34	1
FALSE	Master Protein	P16014	Secretogranin-1 OS=Mus musculus OX=10090 GN=Chgb PE=1 SV=2	3	1	1	1	1	677	77.9	5.07	2.33	1
FALSE	Master Protein	A0A0N4SUP4	Ephrin type-A receptor 1 OS=Mus musculus OX=10090 GN=Epha1 PE=1 SV=1	3	1	1	1	1	945	104.8	6.43	2.33	1
FALSE	Master Protein	Q9WU60	Attractin OS=Mus musculus OX=10090 GN=Atrn PE=1 SV=3	1	1	1	1	1	1428	158	7.27	2.33	1
FALSE	Master Protein	Q5XKE0	Myosin-binding protein C, fast-type OS=Mus musculus OX=10090 GN=Mybpc2 PE=1 SV=1	1	1	1	1	1	1136	127.3	6.35	2.33	1
FALSE	Master Protein	Q8BGA9	Mitochondrial inner membrane protein OXA1L OS=Mus musculus OX=10090 GN=Oxa1l PE=1 SV=1	3	1	1	1	1	433	48.2	9.61	2.33	1
FALSE	Master Protein	A0A1D5RLC3	Metallothionein-2 OS=Mus musculus OX=10090 GN=Mt2 PE=4 SV=1	28	1	1	1	1	76	7.8	11.78	2.33	1
FALSE	Master Protein	Q9D516	Coiled-coil domain-containing protein 130 OS=Mus musculus OX=10090 GN=Ccdc130 PE=2 SV=1	3	1	1	1	1	385	43.9	8.09	2.33	1
FALSE	Master Protein	H3BJD6	Protein phosphatase 1, regulatory subunit 9A OS=Mus musculus OX=10090 GN=Ppp1r9a PE=1 SV=1	1	1	1	1	1	1292	144.3	5.55	2.33	1
FALSE	Master Protein	Z4YL23	Fer-1-like protein 4 OS=Mus musculus OX=10090 GN=Fer1l4 PE=4 SV=1	1	1	1	1	1	1994	224	6.1	2.33	1
FALSE	Master Protein	F8VQJ3	Laminin subunit gamma-1 OS=Mus musculus OX=10090 GN=Lamc1 PE=1 SV=1	2	1	1	1	1	1607	177.1	5.19	2.33	1
FALSE	Master Protein	Q6WQJ1	Sn1-specific diacylglycerol lipase alpha OS=Mus musculus OX=10090 GN=Dagla PE=1 SV=2	2	1	1	1	1	1044	115.3	6.42	2.33	1
FALSE	Master Protein	Q8R262	Vomeronasal type-1 receptor OS=Mus musculus OX=10090 GN=Vmn1r201 PE=3 SV=1	8	1	1	1	1	300	33.9	9.73	2.33	1
FALSE	Master Protein	Q4U2R1	E3 ubiquitin-protein ligase HERC2 OS=Mus musculus OX=10090 GN=Herc2 PE=1 SV=3	0	1	1	1	1	4836	527.1	6.27	2.33	1
FALSE	Master Protein	Q3UH53	Protein sidekick-1 OS=Mus musculus OX=10090 GN=Sdk1 PE=1 SV=1	1	1	1	1	1	2193	240.2	6.77	2.33	1
FALSE	Master Protein	P13597	Intercellular adhesion molecule 1 OS=Mus musculus OX=10090 GN=Icam1 PE=1 SV=1	2	1	1	1	1	537	58.8	6.13	2.33	1
FALSE	Master Protein	E9Q5L4	RIKEN cDNA C530008M17 gene OS=Mus musculus OX=10090 GN=C530008M17Rik PE=1 SV=1	2	1	1	1	1	1291	142.8	5.31	2.33	1
FALSE	Master Protein	E9Q5R8	T-box transcription factor TBX22 OS=Mus musculus OX=10090 GN=Tbx22 PE=4 SV=1	4	1	1	1	1	531	59.8	6.39	2.33	1
FALSE	Master Protein	Q9DCE9	Interferon gamma-induced GTPase OS=Mus musculus OX=10090 GN=Igtp PE=1 SV=1	7	1	1	1	1	423	48.5	7.77	2.32	1
FALSE	Master Protein	O54749	Cytochrome P450 2J5 OS=Mus musculus OX=10090 GN=Cyp2j5 PE=1 SV=1	4	1	1	1	1	501	57.7	8.73	2.32	1
FALSE	Master Protein	Q99L27	GMP reductase 2 OS=Mus musculus OX=10090 GN=Gmpr2 PE=1 SV=2	9	1	1	1	1	348	38	7.44	2.32	1
FALSE	Master Protein	P47915	60S ribosomal protein L29 OS=Mus musculus OX=10090 GN=Rpl29 PE=1 SV=2	6	1	1	1	1	160	17.6	11.84	2.32	1
FALSE	Master Protein	A0A075B5X4	Immunoglobulin heavy variable V8-11 (Fragment) OS=Mus musculus OX=10090 GN=Ighv8-11 PE=4 SV=2	13	1	1	1	1	119	13.1	8.48	2.32	1
FALSE	Master Protein	D3Z643	Ankyrin repeat domain 50 OS=Mus musculus OX=10090 GN=Ankrd50 PE=1 SV=1	5	1	1	1	1	276	30	7.62	2.32	1
FALSE	Master Protein	B2CKC6	EF-hand domain containing 1 OS=Mus musculus OX=10090 GN=Efhc1 PE=1 SV=1	3	1	1	1	1	648	75	6.05	2.32	1
FALSE	Master Protein	P51432	1-phosphatidylinositol 4,5-bisphosphate phosphodiesterase beta-3 OS=Mus musculus OX=10090 GN=Plcb3 PE=1 SV=2	2	1	1	1	1	1234	139.4	5.94	2.32	1
FALSE	Master Protein	A0A0A0MQE5	Calmodulin-regulated spectrin-associated protein 1 OS=Mus musculus OX=10090 GN=Camsap1 PE=1 SV=1	1	1	1	1	1	1582	175.9	6.9	2.32	1
FALSE	Master Protein	Q9QZB7	Actin-related protein 10 OS=Mus musculus OX=10090 GN=Actr10 PE=1 SV=2	6	1	1	1	1	417	46.2	7.61	2.31	1
FALSE	Master Protein	A2AWA9-2	Isoform 2 of Rab GTPase-activating protein 1 OS=Mus musculus OX=10090 GN=Rabgap1	2	1	1	1	1	809	91	5.19	2.31	1
FALSE	Master Protein	A0A140LJ04	Zinc finger ZZ-type and EF-hand domain-containing protein 1 OS=Mus musculus OX=10090 GN=Zzef1 PE=1 SV=1	1	1	1	1	1	2953	331.1	6.07	2.31	1
FALSE	Master Protein	Q6NVE8	WD repeat-containing protein 44 OS=Mus musculus OX=10090 GN=Wdr44 PE=1 SV=1	2	1	1	1	1	915	101.5	5.24	2.31	1
FALSE	Master Protein	Q8CET2	RIKEN cDNA 4921504E06 gene OS=Mus musculus OX=10090 GN=4921504E06Rik PE=2 SV=1	3	1	1	1	1	560	65.2	6.32	2.31	1
FALSE	Master Protein	P59900	EMILIN-3 OS=Mus musculus OX=10090 GN=Emilin3 PE=2 SV=1	2	1	1	1	1	758	82.3	6.93	2.31	1
FALSE	Master Protein	A2ANY6	Midasin OS=Mus musculus OX=10090 GN=Mdn1 PE=1 SV=1	0	1	1	1	1	5589	629.9	5.72	2.31	1
FALSE	Master Protein	Q3UR91	Pumilio homolog 2 OS=Mus musculus OX=10090 GN=Pum2 PE=1 SV=1	2	1	1	1	1	1064	114	7.08	2.31	1
FALSE	Master Protein	Q811D0-3	Isoform 3 of Disks large homolog 1 OS=Mus musculus OX=10090 GN=Dlg1	2	1	1	1	1	927	102.9	5.96	2.31	1
FALSE	Master Protein	P00688	Pancreatic alpha-amylase OS=Mus musculus OX=10090 GN=Amy2 PE=1 SV=2	4	1	1	1	1	508	57.3	7.28	2.31	1
FALSE	Master Protein	Q8C9M8	Zinc finger protein 446 OS=Mus musculus OX=10090 GN=Zfp446 PE=1 SV=1	4	1	1	1	1	523	57.9	7.84	2.31	1
FALSE	Master Protein	G3UW57	RAB11 family interacting protein 2 (Class I), isoform CRA_a OS=Mus musculus OX=10090 GN=Rab11fip2 PE=1 SV=1	5	1	1	1	1	370	41.7	9.35	2.31	1
FALSE	Master Protein	Q8R059	UDP-glucose 4-epimerase OS=Mus musculus OX=10090 GN=Gale PE=1 SV=1	10	1	1	1	1	347	38.2	6.74	2.3	1
FALSE	Master Protein	Q3UH60	Disco-interacting protein 2 homolog B OS=Mus musculus OX=10090 GN=Dip2b PE=1 SV=1	1	1	1	1	1	1574	171	8.09	2.3	1
FALSE	Master Protein	Q61171	Peroxiredoxin-2 OS=Mus musculus OX=10090 GN=Prdx2 PE=1 SV=3	9	1	1	1	1	198	21.8	5.41	2.3	1
FALSE	Master Protein	S4R1Q8	Phosphoinositide phospholipase C OS=Mus musculus OX=10090 GN=Plce1 PE=1 SV=1	1	1	1	1	1	2296	256.3	6.1	2.3	1
FALSE	Master Protein	Q9EQC5	N-terminal kinase-like protein OS=Mus musculus OX=10090 GN=Scyl1 PE=1 SV=1	2	1	1	1	1	806	89.1	6.44	2.3	1
FALSE	Master Protein	F6XLV1	Ciliary rootlet coiled-coil, rootletin family member 2 OS=Mus musculus OX=10090 GN=Crocc2 PE=1 SV=2	1	1	1	1	1	1638	186.5	6.13	2.3	1
FALSE	Master Protein	Q8BH95	Enoyl-CoA hydratase, mitochondrial OS=Mus musculus OX=10090 GN=Echs1 PE=1 SV=1	4	1	1	1	1	290	31.5	8.48	2.3	1
FALSE	Master Protein	Q6NV99	HAUS augmin-like complex, subunit 6 OS=Mus musculus OX=10090 GN=Haus6 PE=1 SV=1	3	1	1	1	1	933	105.5	6.67	2.3	1
FALSE	Master Protein	P25322	G1/S-specific cyclin-D1 OS=Mus musculus OX=10090 GN=Ccnd1 PE=1 SV=1	10	1	1	1	1	295	33.4	5.11	2.3	1
FALSE	Master Protein	Q5RKZ7	Molybdenum cofactor biosynthesis protein 1 OS=Mus musculus OX=10090 GN=Mocs1 PE=1 SV=2	1	1	1	1	1	636	69.8	9.14	2.3	1
FALSE	Master Protein	P26039	Talin-1 OS=Mus musculus OX=10090 GN=Tln1 PE=1 SV=2	1	1	1	1	1	2541	269.7	6.18	2.3	1
FALSE	Master Protein	Q6PDI5	Proteasome adapter and scaffold protein ECM29 OS=Mus musculus OX=10090 GN=Ecpas PE=1 SV=3	1	1	1	1	1	1840	203.6	7.06	2.3	1
FALSE	Master Protein	D3Z3F9	Leucine-rich repeat-containing protein 18 OS=Mus musculus OX=10090 GN=Lrrc18 PE=1 SV=1	4	1	1	1	1	309	34.8	9.32	2.3	1
FALSE	Master Protein	A0A140LIY5	CD209 antigen-like protein C OS=Mus musculus OX=10090 GN=Cd209c PE=4 SV=1	21	1	1	1	1	48	5.7	10.1	2.3	1
FALSE	Master Protein	A0A338P774	ATP-binding cassette sub-family F member 3 (Fragment) OS=Mus musculus OX=10090 GN=Abcf3 PE=1 SV=1	9	1	1	1	1	192	22.5	7.27	2.3	1
FALSE	Master Protein	G5E893	Ankyrin repeat domain 12 OS=Mus musculus OX=10090 GN=Ankrd12 PE=1 SV=1	1	1	1	1	1	2041	232.8	7.02	2.29	1
FALSE	Master Protein	O88904	Homeodomain-interacting protein kinase 1 OS=Mus musculus OX=10090 GN=Hipk1 PE=1 SV=2	1	1	1	1	1	1210	130.6	8.22	2.29	1
FALSE	Master Protein	E9Q2E4	HECT domain E3 ubiquitin protein ligase 4 OS=Mus musculus OX=10090 GN=Hectd4 PE=1 SV=2	0	1	1	1	1	4418	483.8	6.06	2.29	1
FALSE	Master Protein	O89032	SH3 and PX domain-containing protein 2A OS=Mus musculus OX=10090 GN=Sh3pxd2a PE=1 SV=2	1	1	1	1	1	1124	124.1	8.75	2.29	1
FALSE	Master Protein	Q921T2	Torsin-1A-interacting protein 1 OS=Mus musculus OX=10090 GN=Tor1aip1 PE=1 SV=3	2	1	1	1	1	595	66.7	7.05	2.29	1
FALSE	Master Protein	Q9D1P2	Histone acetyltransferase KAT8 OS=Mus musculus OX=10090 GN=Kat8 PE=1 SV=1	4	1	1	1	1	458	52.5	8.38	2.29	1
FALSE	Master Protein	F8VPT6	Ecotropic viral integration site 5 protein OS=Mus musculus OX=10090 GN=Evi5 PE=1 SV=1	2	1	1	1	1	809	92.8	6.16	2.29	1
FALSE	Master Protein	Q80U44	Zinc finger FYVE domain-containing protein 16 OS=Mus musculus OX=10090 GN=Zfyve16 PE=1 SV=2	1	1	1	1	1	1528	166.6	4.78	2.28	1
FALSE	Master Protein	A3KGA4	Transcription elongation factor A protein-like 7 OS=Mus musculus OX=10090 GN=Tceal7 PE=3 SV=1	13	1	1	1	1	98	11.7	6.2	2.28	1
FALSE	Master Protein	P39689	Cyclin-dependent kinase inhibitor 1 OS=Mus musculus OX=10090 GN=Cdkn1a PE=1 SV=4	8	1	1	1	1	159	17.8	8.94	2.28	1
FALSE	Master Protein	Q9D2K4	IQ domain-containing protein H OS=Mus musculus OX=10090 GN=Iqch PE=2 SV=3	2	1	1	1	1	1071	122.5	9	2.28	1
FALSE	Master Protein	Q8BMA3	Connector enhancer of kinase suppressor of ras 3 OS=Mus musculus OX=10090 GN=Cnksr3 PE=1 SV=1	3	1	1	1	1	555	61.8	9.01	2.28	1
FALSE	Master Protein	Q91Y44	Bromodomain testis-specific protein OS=Mus musculus OX=10090 GN=Brdt PE=1 SV=3	1	1	1	1	1	956	107.2	8.97	2.28	1
FALSE	Master Protein	P48776	Tryptophan 2,3-dioxygenase OS=Mus musculus OX=10090 GN=Tdo2 PE=1 SV=2	5	1	1	1	1	406	47.7	6.81	2.28	1
FALSE	Master Protein	Q9D9C6	Coiled-coil domain-containing protein 182 OS=Mus musculus OX=10090 GN=Ccdc182 PE=2 SV=1	9	1	1	1	1	152	17.5	7.99	2.28	1
FALSE	Master Protein	Q8C3Q9	Caspase-9 OS=Mus musculus OX=10090 GN=Casp9 PE=1 SV=1	3	1	1	1	1	454	49.9	6.83	2.27	1
FALSE	Master Protein	A0A140LIM8	Serine--tRNA ligase, mitochondrial OS=Mus musculus OX=10090 GN=Sars2 PE=1 SV=1	10	1	1	1	1	154	17.7	8.9	2.27	1
FALSE	Master Protein	P49891	Estrogen sulfotransferase, testis isoform OS=Mus musculus OX=10090 GN=Sult1e1 PE=1 SV=2	3	1	1	1	1	295	35.6	7.01	2.27	1
FALSE	Master Protein	Q76EC5	Carbohydrate sulfotransferase 9 OS=Mus musculus OX=10090 GN=Chst9 PE=2 SV=1	3	1	1	1	1	413	48	9.45	2.27	1
FALSE	Master Protein	Q8QZW7	Gamma-aminobutyric acid receptor subunit pi OS=Mus musculus OX=10090 GN=Gabrp PE=2 SV=1	4	1	1	1	1	440	50.4	7.88	2.27	1
FALSE	Master Protein	E9QMN1	Harmonin OS=Mus musculus OX=10090 GN=Ush1c PE=1 SV=1	1	1	1	1	1	910	102.2	7.34	2.27	1
FALSE	Master Protein	Q99MR3	Solute carrier family 12 member 9 OS=Mus musculus OX=10090 GN=Slc12a9 PE=1 SV=2	2	1	1	1	1	914	96.3	7.02	2.26	1
FALSE	Master Protein	A0A0R4J288	DOM-3 homolog Z (C. elegans), isoform CRA_a OS=Mus musculus OX=10090 GN=Dxo PE=1 SV=1	5	1	1	1	1	397	45.3	8.06	2.26	1
FALSE	Master Protein	P01831	Thy-1 membrane glycoprotein OS=Mus musculus OX=10090 GN=Thy1 PE=1 SV=1	9	1	1	1	1	162	18.1	8.97	2.26	1
FALSE	Master Protein	E9PV22	Leucine-rich repeat-containing protein 47 OS=Mus musculus OX=10090 GN=Lrrc47 PE=1 SV=1	4	1	1	1	1	603	65.9	8.76	2.26	1
FALSE	Master Protein	E9PXX8	Metastasis-associated in colon cancer 1 OS=Mus musculus OX=10090 GN=Macc1 PE=1 SV=1	2	1	1	1	1	851	96.8	8.19	2.26	1
FALSE	Master Protein	P62897	Cytochrome c, somatic OS=Mus musculus OX=10090 GN=Cycs PE=1 SV=2	10	1	1	1	1	105	11.6	9.58	2.25	1
FALSE	Master Protein	P62754	40S ribosomal protein S6 OS=Mus musculus OX=10090 GN=Rps6 PE=1 SV=1	4	1	1	1	1	249	28.7	10.84	2.25	1
FALSE	Master Protein	E9QM77	Ataxin-2 OS=Mus musculus OX=10090 GN=Atxn2 PE=1 SV=1	1	1	1	1	1	1286	136.4	9.54	2.25	1
[truncated: 522 more rows]

## Sheet: WT replicate-2
Checked	Master	Accession	Description	Coverage [%]	# Peptides	# PSMs	# Unique Peptides	# Protein Groups	# AAs	MW [kDa]	calc. pI	Score Sequest HT: Sequest HT	# Peptides (by Search Engine): Sequest HT
[truncated: 520 more rows]

[truncated: 3 more sheets: TA replicate-1, TA replicate-2, MisT scores]
