# Supplementary material for: FGF2 Mediated USP42‐PPARγ Axis Activation Ameliorates Liver Oxidative Damage and Promotes Regeneration
Source: Adv Sci (Weinh). 2025 Mar 17;12(18):2408724. doi: 10.1002/advs.202408724 (PMC12079552; doi:10.1002/advs.202408724)
Supplement: Supplementary file 3 — Supplementary Table2 [file ADVS-12-2408724-s005.xlsx]

## Sheet: Sheet1
Q-PCR Primers	Forward primer	Reverse primer
PPARg	TTTTCCGAAGAACCATCCGATT	ATGGCATTGTGAGACATCCCC
USP42	TAAACACCGGGATCGAGAAAGC	GCATCAGAGTATGCTCCTGAAAA
PCNA	TTTGAGGCACGCCTGATCC	GGAGACGTGAGACGAGTCCAT
SOD1	AACCAGTTGTGTTGTCAGGAC	CCACCATGTTTCTTAGAGTGAGG
SOD2	CAGACCTGCCTTACGACTATGG	CTCGGTGGCGTTGAGATTGTT
SOD3	CCTTCTTGTTCTACGGCTTGC	TCGCCTATCTTCTCAACCAGG
Gpx1	AGTCCACCGTGTATGCCTTCT	GAGACGCGACATTCTCAATGA
Gpx3	TTTGTGCCTAATTTCCAGCTCTT	GTCCATCTTGACGTTGCTGAC
Gpx4	GCCTGGATAAGTACAGGGGTT	CATGCAGATCGACTAGCTGAG
Nrf2	TAGATGACCATGAGTCGCTTGC	GCCAAACTTGCTCCATGTCC
Cyclin A	GCCTTCACCATTCATGTGGAT	TTGCTCCGGGTAAAGAGACAG
Cyclin B	AAGGTGCCTGTGTGTGAACC	GTCAGCCCCATCATCTGCG
Cyclin D	GCGTACCCTGACACCAATCTC	CTCCTCTTCGCACTTCTGCTC
FGF1 F(M)	GGGGAGATCACAACCTTCGC	GTCCCTTGTCCCATCCACG
FGF2 F(M)	GCGACCCACACGTCAAACTA	CCGTCCATCTTCCTTCATAGC
FGF3 F(M)	TACAACGCAGAGTGTGAGTTTG	CACCGACACGTACCAAGGTC
FGF4 F(M)	TACCCCGGTATGTTCATGGC	TTACCTTCATGGTAGGCGACA
FGF5 F(M)	GTACGTGGCCCTGAACAAGA	CGGTGAAGGAAAGTTCCGGT
FGF6 F(M)	CAGGCTCTCGTCTTCTTAGGC	AATAGCCGCTTTCCCAATTCA
FGF7 F(M)	ACCTGAGGATTGACAAACGAGG	CCACGGTCCTGATTTCCATGA
FGF8 F(M)	GGAACCCAGCTGACACTCTC	TCTTCTGCCATGGCGTTGAT
FGF9 F(M)	ATGGCTCCCTTAGGTGAAGTT	TCCGCCTGAGAATCCCCTTT
FGF10 F(M)	TTTGGTGTCTTCGTTCCCTGT	TAGCTCCGCACATGCCTTC
FGF15 F(M)	GAAGACGATTGCCATCAAGGA	CGAATCAGCCCGTATATCTTGC
FGF16 F(M)	GTGTTTTCCGGGAACAGTTTGA	GGTGAGCCGTCTTTATTCAGG
FGF17 F(M)	CAAATCCGTGAATACCAGCTCT	CTTGGCGAACTTGTTGCCAT
FGF18 F(M)	GCCCTGATGTCTGCCAAGTA	CCCTTGGGGTAACGCTTCAT
FGF21 F(M)	GTGTCAAAGCCTCTAGGTTTCTT	GGTACACATTGTAACCGTCCTC
FGF22 F(M)	GGAGATCCGTTCTGTCCGTG	TCCCGGAACCGACCCAT
FGF23 F(M)	ATGCTAGGGACCTGCCTTAGA	AGCCAAGCAATGGGGAAGTG
