# Supplementary material for: FGF2 Mediated USP42‐PPARγ Axis Activation Ameliorates Liver Oxidative Damage and Promotes Regeneration
Source: Adv Sci (Weinh). 2025 Mar 17;12(18):2408724. doi: 10.1002/advs.202408724 (PMC12079552; doi:10.1002/advs.202408724)
Supplement: Supplementary file 4 — Supplementary Table3 [file ADVS-12-2408724-s001.xlsx]

## Sheet: Sheet1
siRNA Number	Sense strand	Antisense strand	Target
siRNA-1	CCAUCAGUAUUCACAACAATT	UUGUUGUGAAUACUGAUGGTT	USP42
siRNA-2	GGAUGUUGAGAUGCGUUUATT	UAAACGCAUCUCAACAUCCTT	USP42
siRNA-3	GGUGCUGUAGUUUAUUCUATT	UAGAAUAAACUACAGCACCTT	USP42
siRNA-4	CCAGUGAAAGACACACCAATT	UUGGUGUGUCUUUCACUGGTT	USP42
siNC	UUCUCCGAACGUGUCACGUTT	ACGUGACACGUUCGGAGAATT	Non-target
