# Supplementary material for: FGF2 Mediated USP42‐PPARγ Axis Activation Ameliorates Liver Oxidative Damage and Promotes Regeneration
Source: Adv Sci (Weinh). 2025 Mar 17;12(18):2408724. doi: 10.1002/advs.202408724 (PMC12079552; doi:10.1002/advs.202408724)
Supplement: Supplementary file 5 — Supplementary Table4 [file ADVS-12-2408724-s003.xlsx]

## Sheet: sheet1
Number	Organisation type	Organ	Gender	Age	Whether or not it is a primary organ	Disease Staging	Pathological classification	Lesion site	Pathologic T	Pathologic N	Pathologic M	History of liver diseases
D19A2799	hepatocellular carcinoma(HCC)/paracancer tissues(adjacent)	liver	femal	50	yes	hepatocellular carcinoma	Class I	liver	T2	N0	M0
D19A0927	hepatocellular carcinoma(HCC)/paracancer tissues(adjacent)	liver	male	56	yes	hepatocellular carcinoma	Class II	the right anterior lobe of the liver		N0	M0
D19A1298	hepatocellular carcinoma(HCC)/paracancer tissues(adjacent)	liver	femal	54	yes	hepatocellular carcinoma	Class II	liver		N0	M0
D19A1531	hepatocellular carcinoma(HCC)/paracancer tissues(adjacent)	liver	male	61	yes	hepatocellular carcinoma	Class II	the right anterior lobe of the liver	T3	N0	M0	Cirrhosis, hepatitis B
D19A1541	hepatocellular carcinoma(HCC)/paracancer tissues(adjacent)	liver	male	41	yes	hepatocellular carcinoma	Class II	the posterior right lobe of the liver	T2	N0	M0	Cirrhosis, hepatitis B
D19A1545	hepatocellular carcinoma(HCC)/paracancer tissues(adjacent)	liver	male	53	yes	hepatocellular carcinoma	Class II	the right anterior lobe of the liver	T3	N0	M0	Cirrhosis, hepatitis B
D19A1754	hepatocellular carcinoma(HCC)/paracancer tissues(adjacent)	liver	femal	23	yes	hepatocellular carcinoma	Class II	the right lower lobe of the liver		N0	M0
D19A2384	hepatocellular carcinoma(HCC)/paracancer tissues(adjacent)	liver	male	70	yes	hepatocellular carcinoma	Class II	segment IV, with partial involvement of segments II and III	T3	N0	M0	Cirrhosis, hepatitis B
D19A2388	hepatocellular carcinoma(HCC)/paracancer tissues(adjacent)	liver	male	62	yes	hepatocellular carcinoma	Class II	the junction of segments V and VIII, with partial involvement of segment VII	T2	N0	M0	Cirrhosis, hepatitis B
D19A2411	hepatocellular carcinoma(HCC)/paracancer tissues(adjacent)	liver	male	42	yes	hepatocellular carcinoma	Class II	the junction of segments VII and VIII	T2	N0	M0	Cirrhosis, hepatitis B
729531/12-44	hepatocellular carcinoma(HCC)/paracancer tissues(adjacent)	liver	male	64	yes	hepatocellular carcinoma	Class II	the middle lobe of the liver	T3	N0	M0
942674	hepatocellular carcinoma(HCC)/paracancer tissues(adjacent)	liver	male	62	yes	hepatocellular carcinoma	Class II	the right lobe of the liver		N0	M0
D19A1144	hepatocellular carcinoma(HCC)/paracancer tissues(adjacent)	liver	male	47	yes	hepatocellular carcinoma	Class II-III	the left lobe of the liver		N0	M0	hepatitis B
D19A1163	hepatocellular carcinoma(HCC)/paracancer tissues(adjacent)	liver	male	51	yes	hepatocellular carcinoma	Class II-III	the left lateral liver lobe of the liver		N0	M0
D19A1212	hepatocellular carcinoma(HCC)/paracancer tissues(adjacent)	liver	male	59	yes	hepatocellular carcinoma	Class II-III	the right anterior lobe of the liver (segment VIII）		N0	M0
D19A1370	hepatocellular carcinoma(HCC)/paracancer tissues(adjacent)	liver	male	41	yes	hepatocellular carcinoma	Class II-III	liver		N0	M0
D19A1525	hepatocellular carcinoma(HCC)/paracancer tissues(adjacent)	liver	male	68	yes	hepatocellular carcinoma	Class II-III	segment V	T2	N0	M0	Cirrhosis, hepatitis B
D19A1532	hepatocellular carcinoma(HCC)/paracancer tissues(adjacent)	liver	male	62	yes	hepatocellular carcinoma	Class II-III	right lobe of the liver at the apex of the diaphragm (segment VIII)	T2	N0	M0	Cirrhosis, hepatitis B
D19A2079	hepatocellular carcinoma(HCC)/paracancer tissues(adjacent)	liver	male	53	yes	hepatocellular carcinoma	Class II-III	bare area of the liver on the diaphragmatic surface of the right lobe of the liver	T3	N0	M0	Cirrhosis, hepatitis B
D19A2091	hepatocellular carcinoma(HCC)/paracancer tissues(adjacent)	liver	femal	69	yes	hepatocellular carcinoma	Class II-III	segment VI	T3	N0	M0	Cirrhosis, hepatitis B
D19A2331	hepatocellular carcinoma(HCC)/paracancer tissues(adjacent)	liver	male	59	yes	hepatocellular carcinoma	Class II-III	the right anterior lobe of the liver	T2	N0	M0
D19A2335	hepatocellular carcinoma(HCC)/paracancer tissues(adjacent)	liver	femal	60	yes	hepatocellular carcinoma	Class II-III	the right lobe of the liver		N0	M0
D19A2392	hepatocellular carcinoma(HCC)/paracancer tissues(adjacent)	liver	male	53	yes	hepatocellular carcinoma	Class II-III	the posterior right lobe of the liver	T2	N0	M0	Cirrhosis, hepatitis B
D19A2404	hepatocellular carcinoma(HCC)/paracancer tissues(adjacent)	liver	femal	65	yes	hepatocellular carcinoma	Class II-III	segment V, partially involving segments VI and VIII, right posterior to the gallbladder bed	T3	N0	M0	Cirrhosis, hepatitis B
D19A2406	hepatocellular carcinoma(HCC)/paracancer tissues(adjacent)	liver	male	55	yes	hepatocellular carcinoma	Class II-III	the right branch of the portal vein, involving segments V and VIII	T2	N0	M0	Cirrhosis, hepatitis B
729406/12-29	hepatocellular carcinoma(HCC)/paracancer tissues(adjacent)	liver	male	66	yes	hepatocellular carcinoma	Class II-III	the right lobe of the liver		N0	M0
744588/12-471	hepatocellular carcinoma(HCC)/paracancer tissues(adjacent)	liver	male	73	yes	hepatocellular carcinoma	Class II-III	liver	T2	N0	M0
D19A2634	hepatocellular carcinoma(HCC)/paracancer tissues(adjacent)	liver	femal	54	yes	hepatocellular carcinoma	Class III	the posterior right lobe of the liver	T4	N0	M1
D19A2750	hepatocellular carcinoma(HCC)/paracancer tissues(adjacent)	liver	male	43	yes	hepatocellular carcinoma	Class III	the left lobe of the liver	T2	N0	M0
D19A0886	hepatocellular carcinoma(HCC)/paracancer tissues(adjacent)	liver	male	42	yes	hepatocellular carcinoma	Class IV	the right lobe of the liver		N0	M0	hepatitis B
